# Supplementary material for: Deciphering Staphylococcus aureus–host dynamics using dual activity-based protein profiling of ATP-interacting proteins
Source: mSystems. 2024 Apr 24;9(5):e00179-24. doi: 10.1128/msystems.00179-24 (PMC11097646; doi:10.1128/msystems.00179-24)
Supplement: Table S1 — Strains. [file msystems.00179-24-s0002.xlsx]

## Sheet: Sheet1
Strains	Description	Source
S. aureus
USA300_JE2	USA300_LAC cured of all plasmids	NTM library
brnQ	brnQ (SAUSA300_1300) transposon mutant: NE44	NTM library
brnQ(brnQ)	brnQ transposon mutant complement	This study
leuC	leuC transposon mutant: NE875	NTM library
leuC(leuC)	leuC transposon mutant complement	This study
ilvN	ilvN transposon mutant	NTM library
ilvN(ilvN)	ilvN transposon mutant complement	This study
dhaK	dhaK transposon mutant: NE216	NTM library
dhaK(dhaK)	dhaK transposon mutant complement	This study
srrA	srrA transposon mutant: NE1309	NTM library
srrA(srrA)	srrA transposon mutant complement	This study
srrB	srrB transposon mutant: NE588	NTM library
srrB(srrB)	srrB transposon mutant complement	This study
arlS	arlS transposon mutant: NE1183	NTM library
arlS(arlS)	arlS transposon mutant complement	This study
arlR	arlR transposon mutant: NE1684	NTM library
arlR(arlR)	arlR transposon mutant complement	This study
E. coli
DH5⍺	F− ϕ80dlacZΔM15 recA1 endA1 gyrA96 thi-1 hsdR17(rK− mK−) supE44 relA1 deoR Δ(lacZYA-argF)U169 phoA	New England Biolab
Table S1: Bacterial strains used in the experiment. NTM library: The Nebraska transposon mutant library
