# Supplementary material for: Deciphering Staphylococcus aureus–host dynamics using dual activity-based protein profiling of ATP-interacting proteins
Source: mSystems. 2024 Apr 24;9(5):e00179-24. doi: 10.1128/msystems.00179-24 (PMC11097646; doi:10.1128/msystems.00179-24)
Supplement: Table S2 — Primers. [file msystems.00179-24-s0003.xlsx]

## Sheet: Sheet1
Gene	Primers
dhaK	Forward primer	ctatgacatgattacgaattcATGATGAAAAAGTTAATCAATAAAAAAGAA
	Reverse primer	tgcatcggatccccgggtaccTTATTTAAAGTATTGACTTGTTGTTGGTG
brnQ	Forward primer	ctatgacatgattacgaattcATGAATAAAAATACATGGGTCATTGG
	Reverse primer	tgcatcggatccccgggtaccTTATTCCTGTTGATATTTAATTGGATCTT
ilvN	Forward primer	ctatgacatgattacgaattcATGACAAGAATTCTTAAATTACAAGTTGC
	Reverse primer	tgcatcggatccccgggtaccTTAAGCTTCGTTATCAACAAGGTCG
leuC	Forward primer	ctatgacatgattacgaattcATGGGTCAAACATTATTTGACAAGG
	Reverse primer	tgcatcggatccccgggtaccTTAAACAACCACCTTTCTTACGTCC
srrA	Forward primer	ctatgacatgattacgaattcATGTCGAACGAAATACTTATCGTAGATG
	Reverse primer	tgcatcggatccccgggtaccCTATTTAGCCGGCTCATCATTAGA
srrB	Forward primer	ctatgacatgattacgaattcTTGAGGTTAAATCTAATGATGAGCCG
	Reverse primer	tgcatcggatccccgggtaccTTATTCTGGTTTTGGTAGTTTAATAATAAATG
arlS	Forward primer	ctatgacatgattacgaattcATGACAAAACGTAAATTGCGCA
	Reverse primer	tgcatcggatccccgggtaccTTAAAATATGATTTTAAACGTTGTTCCTT
arlR	Forward primer	ctatgacatgattacgaattcATGACGCAAATTTTAATAGTAGAAGATG
	Reverse primer	tgcatcggatccccgggtaccTCATCGTATCACATACCCAACGC
Table S2: Primers for constructing complementation strains. The primer sequences are in the 5' to 3' direction.
