# Supplementary material for: Deciphering Staphylococcus aureus–host dynamics using dual activity-based protein profiling of ATP-interacting proteins
Source: mSystems. 2024 Apr 24;9(5):e00179-24. doi: 10.1128/msystems.00179-24 (PMC11097646; doi:10.1128/msystems.00179-24)
Supplement: Table S3 — Activity of S. aureus proteins. [file msystems.00179-24-s0004.xlsx]

## Sheet: Proteins
Accession	Description	Exp. q-value: Combined	Sum PEP Score	Coverage [%]	# Peptides	# PSMs	# Unique Peptides	# AAs	MW [kDa]	calc. pI	Score Sequest HT: Sequest HT	# Peptides (by Search Engine): Sequest HT	Biological Process	Cellular Component	Molecular Function	Pfam IDs	Entrez Gene ID	Gene ID	Gene Symbol	# Protein Pathway Groups	# Razor Peptides	Abundance Ratio: (HaCaT_bact) / (Bact)	Abundance Ratio: (THP-1_bact) / (Bact)	Abundance Ratio Adj. P-Value: (HaCaT_bact) / (Bact)	Abundance Ratio Adj. P-Value: (THP-1_bact) / (Bact)	Abundance Ratio Variability [%]: (HaCaT_bact) / (Bact)	Abundance Ratio Variability [%]: (THP-1_bact) / (Bact)	Modifications
ABD22126.1	PAP2 family protein [Staphylococcus aureus subsp. aureus USA300_FPR3757]	0.01	2.732	8	1	1	1	224	25.7	9.58	0	1		other membranes		Pf01569	3920574	A0A0D6FYZ4; A0A0H2WY62; A0A0H2XHI6; A0A0H3JYT4; A0A0H3KEG2; A0A1E8X1L9; ABD22126.1; Q2G0V8; saa:SAUSA300_0429; sac:SACOL0498; sae:NWMN_0421; sam:MW0410; sao:SAOUHSC_00416		0	0	100	100	9.43889e-17	1.89222e-16
ABD20830.1	dihydroxyacetone kinase, DhaK subunit [Staphylococcus aureus subsp. aureus USA300_FPR3757]	0.001	4.968	8	2	3	2	322	35	5.06	0	2	other metabolic processes	cytosol	kinase activity	Pf02733	3919946	A0A0E1VJT6; A0A0H2XGF3; A0A0H3K6L6; A0A1E8WTP7; A0A7U7EXF5; ABD20830.1; Q2G1Z0; saa:SAUSA300_0636; sae:NWMN_0619; sao:SAOUHSC_00655; saud:CH52_02515; sauj:SAI2T2_1005040; sauk:SAI3T3_1005030; sauq:SAI4T8_1005020; saut:SAI1T1_2005020; sauv:SAI7S6_1005030; sauw:SAI5S5_1004990; saux:SAI6T6_1005000; sauy:SAI8T7_1005030; W8USS9	dhaK	0	0	100	100	9.43889e-17	1.89222e-16
ABD21471.1	CBS domain protein [Staphylococcus aureus subsp. aureus USA300_FPR3757]	0.001	4.841	4	2	29	2	432	48.5	8.66	25.42	2			nucleic acid binding activity;other molecular function	Pf00571, Pf03061, Pf07085	3919283	A0A0E1VGN4; A0A0H2WZA4; A0A0H2XHN7; A0A0H3JUI6; A0A0H3JXV9; A0A0H3JZU2; A0A0H3KH07; A0A1E8X6J8; A0A7U7IF75; ABD21471.1; Q2FXM2; saa:SAUSA300_1651; sac:SACOL1752; sae:NWMN_1599; sam:MW1648; sams:NI36_09120; sao:SAOUHSC_01813; sau:SA1527; saud:CH52_10580; sauj:SAI2T2_1012460; sauk:SAI3T3_1012440; saun:SAKOR_01645; sauq:SAI4T8_1012450; saut:SAI1T1_2012440; sauv:SAI7S6_1012460; sauw:SAI5S5_1012410; s…	ytoI	0	0	100	20.177	9.43889e-17	0.000890868	103.85	136.38
WP_000700083.1	ribonuclease M5 [Staphylococcus aureus]	0	7.014	13	2	2	2	178	20.1	7.05	3.89	2	RNA metabolism OR transcription;other metabolic processes	other cell component	nucleic acid binding activity;other molecular function	Pf01751, Pf13331		A0A0H2XGL4; A0A1E8WS38; A0A5A8VC50; saa:SAUSA300_0469; WP_000700083.1	rnmV	0	0	100		9.43889e-17
WP_001041103.1	MULTISPECIES: RNA polymerase sigma factor SigB [Staphylococcus]	0	19.486	22	5	14	5	256	29.4	5.83	12.82	5	RNA metabolism OR transcription;other metabolic processes;other biological processes		nucleic acid binding activity;other molecular function	Pf04539, Pf04542, Pf04545	3919169	A0A0H2WWM6; A0A0H2XE01; A0A0H3K9K0; A0A1E8WV29; O08078; P95844; Q2FWJ4; saa:SAUSA300_2022; sac:SACOL2054; sae:NWMN_1970; sao:SAOUHSC_02298; WP_001041103.1	rpoF; sigB	0	0	100	3.438	9.43889e-17	0.87779	147.81	101.31
WP_000025274.1	MULTISPECIES: phage portal protein [Staphylococcus]	0.009	3.162	2	1	13	1	395	45.5	4.93	4.05	1		other cell component		Pf04860	26624008; 2743796; 4555860	A0A0E0VRQ7; A0A0H2D2H9; A0A0H2XHA1; A0A0H3JV14; A0A0H3JW88; A0A0H3KHQ3; A0A0H3U2Y2; A0A1E8X534; A0A1X9GZV9; A0A1X9H0P6; A0A2I6PDI1; A0A4T9Y4E7; A0A7U7IEY8; A0A8T8L5Q0; A0A977TFG2; A0EWZ1; Q6R879; Q8LTH2; saa:SAUSA300_1940; sae:NWMN_1898; sau:SA1776; sauj:SAI2T2_1014810; sauk:SAI3T3_1014800; saun:SAKOR_01944; sauq:SAI4T8_1014810; saut:SAI1T1_2014800; sauv:SAI7S6_1014810; sauw:SAI5S5_1014750; saux:…	por	0	0	100	100	9.43889e-17	1.89222e-16
Q497I4	TREMBL:Q497I4 Tax_Id=10090 Gene_Symbol=Krt35 Krt35 protein	0	22.542	12	6	217	1	455	50.5	4.97	127.53	6	cell organization and biogenesis;other biological processes	cytoskeleton	other molecular function	Pf00038	53617	B2RU48; mmu:53617; Q497I4; Q9Z2T8	Krt35	2	0	100		9.43889e-17
ABD21288.1	3-dehydroquinate dehydratase, type I [Staphylococcus aureus subsp. aureus USA300_FPR3757]	0	19.627	29	4	10	4	238	26.9	5.27	9.18	4	other metabolic processes		other molecular function	Pf01487	3918944	A0A0D3Q5L1; A0A1E8WU92; A0A290QMZ3; A6QFB2; A8Z1D4; ABD21288.1; Q2FIJ1; Q2G002; Q5HHL2; saa:SAUSA300_0787; sac:SACOL0873; sae:NWMN_0772; sao:SAOUHSC_00832; sax:USA300HOU_0836	aroC_1; aroD	0	0	100	1.38	9.43889e-17	0.922307	106.81	83.18
ABD21892.1	DNA mismatch repair protein mutL [Staphylococcus aureus subsp. aureus USA300_FPR3757]	0	6.368	5	2	2	2	669	76.8	5.39	2.08	2	DNA metabolism;other metabolic processes;stress response	other cell component	nucleic acid binding activity;other molecular function	Pf01119, Pf08676, Pf13589	3919926	A0A0D6HQ28; A0A1E8WXE8; A0A290QM01; A6QGJ5; A8Z1W7; ABD21892.1; B1VK94; Q2FHE2; Q2FYZ8; Q5HGD5; Q93T05; saa:SAUSA300_1189; sac:SACOL1316; sae:NWMN_1205; sao:SAOUHSC_01273; sax:USA300HOU_1228	mutL	0	0	100	100	9.43889e-17	1.89222e-16
Q3ZBD7	SWISS-PROT:Q3ZBD7 (Bos taurus) Glucose-6-phosphate isomerase	0	84.891	21	9	187	9	557	62.8	7.71	404.73	9						Q3ZBD7		0	0	100	24.616	9.43889e-17	0.000214524	115.06	108.98
WP_000915229.1	MULTISPECIES: lipoteichoic acid-specific glycosyltransferase YfhO [Staphylococcus]	0.009	2.969	1	1	3	1	868	100.4	9.66	1.67	1		other membranes		Pf09586	3919479	A0A0D6HQF7; A0A0H2WZA6; A0A0H2XHP3; A0A0H3K8D5; A0A1E8WW04; Q2FZ40; saa:SAUSA300_1135; sac:SACOL1259; sae:NWMN_1152; sao:SAOUHSC_01213; WP_000915229.1		0	0	100	100	9.43889e-17	1.89222e-16	44.96	65.97
WP_000581889.1	MULTISPECIES: tandem-type lipoprotein [Staphylococcus]	0.009	2.78	4	1	5	1	264	30.8	8.56	6.05	1		plasma membrane;other membranes		Pf04507	3921438	A0A0D3QB23; A0A0H3KF13; A0A1E8X9E6; Q2FE19; Q2FVD0; Q5HD69; saa:SAUSA300_2424; sac:SACOL2493; sae:NWMN_2379; sao:SAOUHSC_02783; WP_000581889.1		0	0	100		9.43889e-17
WP_000531823.1	MULTISPECIES: 3-isopropylmalate dehydratase large subunit [Staphylococcus]	0.008	3.341	3	1	4	1	456	50.3	5.77	1.84	1	other metabolic processes		other molecular function	Pf00330	3919162	A0A0E1VNT2; A0A1E8WWY0; A0A290QIA6; A0A4P7P7H0; A0A7Z7W3G4; A0A8D9W2Z2; A5IUK5; A6QIQ5; A6U3E4; A7X4N3; A8Z4W2; P63435; P63436; Q2FF65; Q2FWK1; Q2YUF0; Q5HEE2; Q99SJ3; saa:SAUSA300_2012; sab:SAB1944; sac:SACOL2048; sae:NWMN_1965; sah:SaurJH1_2133; saj:SaurJH9_2096; sao:SAOUHSC_02287; sau:SA1864; saua:SAAG_02558; saud:CH52_08700; sav:SAV2059; saw:SAHV_2044; sax:USA300HOU_2054; W8U4B3; WP_000531823…	leuC; leuC_3	0	0	93.516	20.034	2.67162e-09	0.000918084	9.56	84.71
WP_000031268.1	MULTISPECIES: class I SAM-dependent methyltransferase [Staphylococcus]	0	30.542	37	6	13	6	253	28.3	9.01	23.16	6	other metabolic processes		other molecular function	Pf13649	3919257	A0A0H2X048; A0A0H2XF57; A0A0H3K6J8; A0A1E8XCW2; Q2G1A8; saa:SAUSA300_0261; sac:SACOL0252; sae:NWMN_0201; sao:SAOUHSC_00237; WP_000031268.1; X5EHL1	rebM	0	0	75.118	1.939	3.26106e-11	0.996334	91.77	87.7
ENSEMBL:ENSBTAP00000025008	(Bos taurus) hypothetical protein	0	98.56	35	17	419	17	536	59.3	5.15	731.61	17						ENSEMBL:ENSBTAP00000025008		0	0	69.01	9.746	5.86719e-08	0.0476555	110.52	129.51
WP_001005511.1	MULTISPECIES: fructosamine kinase family protein [Staphylococcus]	0	30.495	29	8	11	8	288	33	5.06	15.73	8	other metabolic processes		kinase activity;other molecular function	Pf03881	3921360	A0A0D3QB98; A0A0H2XFW5; A0A0H3KF91; A0A1E8WUJ7; Q2FV31; saa:SAUSA300_2525; sae:NWMN_2487; sao:SAOUHSC_02908; WP_001005511.1		0	0	63.442	1.664	7.65017e-11	0.984157	69.78	104.77
WP_000625059.1	MULTISPECIES: aminotransferase class I/II-fold pyridoxal phosphate-dependent enzyme [Staphylococcus]	0.007	3.444	4	2	3	2	384	42.7	5.49	0	2	other metabolic processes		other molecular function	Pf00155	3921547	A0A0D6GSW5; A0A0H2X039; A0A0H2XFY9; A0A0H3KF73; A0A1E8WUI3; Q2FV61; saa:SAUSA300_2497; sac:SACOL2575; sae:NWMN_2460; sao:SAOUHSC_02876; WP_000625059.1	dapL	0	0	52.549	52.59	0.00201623	2.62684e-07	114.67	120.84
ABD21476.1	ABC transporter, ATP-binding protein [Staphylococcus aureus subsp. aureus USA300_FPR3757]	0	11.534	21	3	3	3	221	24.6	5.48	0	3	transport	plasma membrane;other membranes	transporter activity;other molecular function	Pf00005	3921417	A0A1E8WNW1; A0A290QMF9; A6QJK1; ABD21476.1; Q2FED7; Q2FVR1; Q5HDJ6; Q6G6W1; Q8NV47; saa:SAUSA300_2306; sac:SACOL2356; sae:NWMN_2261; sam:MW2280; sao:SAOUHSC_02640; sas:SAS2250; saun:SAKOR_02335; T1YC33; X5E672	hrtA; hrtA_2	0	0	51.006	4.984	0.000343519	0.50814	146.03	118.55
WP_000952537.1	MULTISPECIES: hypothetical protein [Staphylococcus]	0.003	4.441	8	2	7	2	442	49.2	8.84	11.85	2					3920564	A0A0H2XKB6; A0A0H3KAX8; A0A133PZE9; A0A1E8WZJ0; Q2G0W8; saa:SAUSA300_0420; sae:NWMN_0413; sao:SAOUHSC_00406; WP_000952537.1		0	0	47.547	26.045	1.17338e-09	0.000140852	23.67	56.47
WP_000793605.1	MULTISPECIES: ornithine carbamoyltransferase [Staphylococcus]	0	10.723	10	3	4	2	333	37.5	5.19	2.42	3	other metabolic processes	other cell component	other molecular function	Pf00185, Pf02729	3920728	A0A0H2XHH2; A0A1E8WPX4; A0A290QFJ1; A6QG68; H9BJB6; P0A0A0; Q2FZB0; Q5HGR3; Q9K3A1; saa:SAUSA300_1062; sac:SACOL1181; sae:NWMN_1078; sao:SAOUHSC_01128; WP_000793605.1	arcB; argF	0	1	47.04	5.111	2.38449e-08	0.478019	40.63	118.1
WP_000606324.1	MULTISPECIES: Na+/H+ antiporter family protein [Staphylococcus]	0.001	6.181	4	2	2	2	438	47.2	6.68	0	2		plasma membrane;other membranes		Pf03553, Pf13726	3919227	A0A0D1HD67; A0A0H2XHJ2; A0A0H3JM39; A0A0H3JQS2; A0A0H3JVN7; A0A0H3K7R4; A0A1E8WQR5; A0A7U7EUP8; A0A7U7IE62; A0A8D9W482; Q2FZV5; saa:SAUSA300_0846; sae:NWMN_0813; sam:MW0825; sams:NI36_04460; sao:SAOUHSC_00880; sar:SAR0905; sau:SA0804; saua:SAAG_01296; saud:CH52_01160; sauj:SAI2T2_1006620; sauk:SAI3T3_1006610; sauq:SAI4T8_1006600; saut:SAI1T1_2006600; sauv:SAI7S6_1006610; sauw:SAI5S5_1006570; saux…	hisP	0	0	45.916	8.548	5.72663e-06	0.0820242	73.65	77.54
WP_000602937.1	MULTISPECIES: molybdopterin-guanine dinucleotide biosynthesis protein B [Staphylococcus]	0	12.242	23	3	4	3	161	18.6	6.13	6.61	3	protein metabolism;other metabolic processes		other molecular function	Pf03205	3921130	A0A0D1HYT8; A0A0D3QAA8; A0A0H2WZV7; A0A0H2XE14; A0A0H3K468; A0A0H3KI96; A0A1E8WU22; Q2FVY1; saa:SAUSA300_2223; sac:SACOL2265; sae:NWMN_2172; sam:MW2190; sao:SAOUHSC_02541; WP_000602937.1	mobB	0	0	41.94	1.24	4.29827e-06	0.858302	130.4	68.53
Q3SX28	TREMBL:Q3SX28;Q5KR48 (Bos taurus) Tropomyosin 2	0	38.05	19	7	58	7	284	33	4.69	136.69	7	other biological processes	cytoskeleton	cytoskeletal activity	Pf00261	100125984; 100471103; 101353128; 101382361; 101614872; 101678214; 101976903; 102178827; 102505904; 102542609; 102737237; 103202107; 103265468; 103667083; 103741541; 104993015; 109270167; 109563013; 396693; 481598	A0A068BGJ4; A0A1U7TXY2; A0A2U3VCL1; A0A2U3YUZ1; A0A2Y9DD27; A0A2Y9HC37; A0A2Y9J5N8; A0A384CEZ4; A0A3Q7MNR4; A0A3Q7TUZ3; A0A4W2EHP7; A0A673UIT7; A0A6I9I5E4; A0A6J0WGI8; A0A6J1XRY5; A0A6J2EXG7; A0A6P3HPG3; A0A6P4WFK3; A0A6P5C8A8; A0A8B6YM68; A0A8B7AGH7; A0A8C0KXY3; A0A8C2QXD1; A0A8C5NU45; A0A8C6FP88; A0A8C6QPZ5; A0A8D1DIF5; A0A8D2I4D2; A0A8I3RWJ7; A0A8U0MMF2; A0A8W4FLZ3; G1LTE9; I3M5E8; M3WHI1; Q3S…	LOC101353128; LOC111145591; TLN1; Tpm2; TPM2	0	0	40.478	16.441	2.95807e-06	0.00326015	77.72	81
P62894	SWISS-PROT:P62894 Cytochrome c - Bos taurus (Bovine).	0	13.518	24	2	65	2	105	11.7	9.5	131.64	2	other metabolic processes;other biological processes	other membranes;mitochondrion	other molecular function	Pf00034	100170131; 100847700; 102173997; 102277261; 104999778; 106990092; 109557512; 109566483; 109566484; 510767	A0A0C4Y1X3; A0A4W2G186; A0A6P3IH51; A0A6P5CLR8; A0A835ZM35; biu:109557512; biu:109566483; biu:109566484; bom:102277261; bta:100847700; bta:510767; chx:102173997; L8IW34; oas:106990092; P00006; P62894; P62895; P62896; Q2KJD4; Q56P24; ssc:100170131	CYCS; LOC102173997; LOC104999778; LOC109566484; LOC113891379	25	0	38.243	100	2.19947e-06	1.89222e-16	116.59	99.2
WP_000454784.1	MULTISPECIES: HAD family hydrolase [Staphylococcus]	0	51.469	66	11	34	11	227	25	4.74	50.12	11	DNA metabolism;other metabolic processes;stress response	cytosol	other molecular function	Pf13419	3920818	A0A0H2WYY6; A0A0H2XFV1; A0A0H3JYX7; A0A0H3K6G3; A0A1E8X4T6; Q2G0M2; saa:SAUSA300_0540; sac:SACOL0602; sae:NWMN_0517; sam:MW0510; sao:SAOUHSC_00538; WP_000454784.1; X5DXD1	ppaX_1	0	0	36.07	4.49	6.44508e-06	0.635895	123.76	105.36
ABD20924.1	DNA gyrase, A subunit [Staphylococcus aureus subsp. aureus USA300_FPR3757]	0	15.246	5	4	20	4	887	99.3	5.17	12.76	4	cell organization and biogenesis;DNA metabolism;other metabolic processes;other biological processes	other cell component	nucleic acid binding activity;other molecular function	Pf00521, Pf03989		A0A1E8XDC4; A0A5P6SZA8; ABD20924.1; Q2FKQ0; saa:SAUSA300_0006	gyrA	0	0	36.07	15.185	7.67105e-08	0.00533162	92.52	103.18
WP_001085220.1	MULTISPECIES: DNA repair protein RadA [Staphylococcus]	0	23.972	23	5	16	5	454	49.8	7.05	16.23	5	DNA metabolism;stress response		nucleic acid binding activity;other molecular function	Pf13481, Pf13541, Pf18073		A0A0D3Q4U0; A0A0H2WXZ4; A0A0H3K757; A0A1E8X2Y4; sac:SACOL0572; sae:NWMN_0488; WP_001085220.1	radA	0	0	35.851	3.922	0.00574881	0.797762	76.83	119.91
ABD22776.1	siderophore biosynthesis protein, IucA/IucC family [Staphylococcus aureus subsp. aureus USA300_FPR3757]	0	30.552	21	8	10	8	578	66	5.95	16.45	8	other metabolic processes		other molecular function	Pf04183, Pf06276	3919457	A0A0H2WZX1; A0A0H2XIH1; A0A0H3JTV3; A0A0H3K5J9; A0A1E8X0H0; A0A2X2UTW8; ABD22776.1; Q2G1M9; Q6X7U3; saa:SAUSA300_0122; sac:SACOL0104; sae:NWMN_0064; sam:MW0093; sao:SAOUHSC_00079	sbnE	0	0	32.734	34.406	1.2235e-05	1.4967e-05	122.28	121.68
ABD22732.1	branched-chain amino acid transport system II carrier protein [Staphylococcus aureus subsp. aureus USA300_FPR3757]	0.004	3.964	2	1	2	1	447	48.8	9.31	2.22	1	transport	plasma membrane;other membranes	transporter activity	Pf05525	3920643	A0A0H3K830; A0A1E8WWP2; A0A7U7EYG9; ABD22732.1; O34007; Q2FH31; Q2FYM4; Q5HG12; Q6G9F4; Q7A0W9; Q7A5N9; Q99U80; saa:SAUSA300_1300; sac:SACOL1443; sae:NWMN_1320; sam:MW1297; sams:NI36_06950; sao:SAOUHSC_01411; sas:SAS1350; sau:SA1239; saud:CH52_12030; sauj:SAI2T2_1010180; sauk:SAI3T3_1010170; saun:SAKOR_01344; sauq:SAI4T8_1010160; saut:SAI1T1_2010160; sauv:SAI7S6_1010170; sauw:SAI5S5_1010130; saux…	braB; brnQ	0	0	32.083	2.369	0.00314096	0.989216	133	128.76
WP_001133011.1	MULTISPECIES: 5'-3' exonuclease [Staphylococcus]	0	35.507	41	9	22	9	292	33.4	5.38	35.39	9	DNA metabolism;other metabolic processes		nucleic acid binding activity;other molecular function	Pf01367, Pf02739	3919898	A0A0D6HN81; A0A0H2WVZ6; A0A0H2XGQ5; A0A0H3K8J5; A0A1E8WY22; Q2FYJ1; saa:SAUSA300_1332; sac:SACOL1479; sae:NWMN_1350; sao:SAOUHSC_01454; WP_001133011.1	ypcP_1	0	0	31.165	2.669	5.73898e-07	0.981672	79.53	92.93
O76014	SWISS-PROT:O76014 Keratin, type I cuticular HA7 (Hair keratin, type I HA7)	0	9.926	8	3	201	1	471	53.1	5.34	94.86	3						O76014		0	0	31.048	0.01	0.00842541	1.89222e-16	15.49
H-INV:HIT000015463	Tax_Id=9606 Gene_Symbol=PTPN14 Similar to Keratin 18	0	8.367	7	2	18	2	295	33.4	4.94	29.64	2						H-INV:HIT000015463		0	0	29.552	0.295	3.78098e-07	0.00598701	29.66	0
ENSEMBL:ENSBTAP00000037665	(Bos taurus) similar to Pregnancy zone protein, partial	0	9.656	6	2	4	2	578	65.2	7.01	6.65	2						ENSEMBL:ENSBTAP00000037665		0	0	29.51	0.01	0.0218574	1.89222e-16	0
Q2YDI2	SWISS-PROT:Q2YDI2 (Bos taurus) Origin recognition complex subunit 4	0	6.816	4	2	9	2	436	50.3	8.05	12.23	2	DNA metabolism;other metabolic processes	nucleus;other cell component	nucleic acid binding activity;other molecular function	Pf13191, Pf14629	102270512; 104988602; 529245	A0A4W2G4S1; A0A6B0R724; A0A6P3H454; A0A8B9WJB0; bom:102270512; bta:529245; Q2YDI2	ORC4	8	0	27.211	6.36	0.0217889	0.256205	37.85	0
WP_010956549.1	MULTISPECIES: peptide chain release factor 2 [Staphylococcus]	0	16.528	17	4	42	4	369	42.3	4.94	46	4	cell organization and biogenesis;protein metabolism;other metabolic processes	other cell component	nucleic acid binding activity	Pf00472, Pf03462		A0A2P7C6A9; A6TZN3; Q2YSH5; Q5HHR5; Q6GB76; Q7A6R4; Q99VM1; sab:SAB0706; sac:SACOL0818; sah:SaurJH1_0795; sas:SAS0719; sau:SA0709; sav:SAV0754; WP_010956549.1	prfB	0	0	26.555	7.247	4.59986e-05	0.157432	91.93	60.3
ABD21684.1	transcriptional regulator, TetR family [Staphylococcus aureus subsp. aureus USA300_FPR3757]	0.007	3.452	6	1	1	1	207	24.5	7.03	0	1	other metabolic processes		nucleic acid binding activity;kinase activity	Pf00440, Pf14278	3921221	A0A0D6WJI4; A0A0E1VQI8; A0A0H2WWY4; A0A0H2XI31; A0A0H3JNB3; A0A0H3JY38; A0A0H3K0T9; A0A0H3KES6; A0A1E8WNV2; A0A7U7IF78; ABD21684.1; Q2FVP3; saa:SAUSA300_2322; sac:SACOL2374; sae:NWMN_2277; sam:MW2297; sao:SAOUHSC_02659; sau:SA2165; sauj:SAI2T2_1017620; sauk:SAI3T3_1017610; saun:SAKOR_02356; sauq:SAI4T8_1017620; saut:SAI1T1_2017610; sauv:SAI7S6_1017610; sauw:SAI5S5_1017550; saux:SAI6T6_1017560; sa…		0	0	26.028	1.266	0.0291746	0.871471	144.78	144.78
P05784	SWISS-PROT:P05784 Tax_Id=10090 Gene_Symbol=Krt18 Keratin, type I cytoskeletal 18	0	49.262	23	9	334	6	423	47.5	5.33	258.82	9	cell organization and biogenesis;transport;signal transduction;other biological processes	non-structural extracellular;plasma membrane;other membranes;cytosol;cytoskeleton;nucleus;other cell component	other molecular function	Pf00038	16668	A0A6P5R5P1; A0A8C6MTY3; A2BDA6; mcal:110310387; mmu:16668; P05784; Q3TIX1; Q3TJH6; Q3TJW7; Q61766	Krt18; LOC100037084	3	0	25.885	0.807	9.93326e-06	0.406117	63.62	25.34
WP_000966288.1	MULTISPECIES: membrane protein [Staphylococcus]	0	20.001	33	4	13	4	174	20.6	9.61	25.89	4		other membranes			3921846	A0A0D1IGB8; A0A0E1VP34; A0A0E1X906; A0A0H2WWI7; A0A0H2XDY4; A0A0H3JMP8; A0A0H3JY80; A0A0H3K052; A0A0H3KHL8; A0A1E8X595; A0A7U7EVL0; A0A7U7EZW5; A0A7Z7QZP1; Q2FWX2; saa:SAUSA300_1908; sac:SACOL1991; sae:NWMN_1865; sam:MW1869; sao:SAOUHSC_02149; sar:SAR2020; sau:SA1742; saud:CH52_09280; sauj:SAI2T2_1014640; sauk:SAI3T3_1014630; saun:SAKOR_01902; sauq:SAI4T8_1014640; saut:SAI1T1_2014630; sauv:SAI7S6…		0	0	25.46	2.79	5.95294e-05	0.970315	141.84	79.16
P05787	SWISS-PROT:P05787 Tax_Id=9606 Gene_Symbol=KRT8 Keratin, type II cytoskeletal 8	0	225.898	69	39	523	13	483	53.7	5.59	883.82	39	cell organization and biogenesis;stress response;developmental processes;signal transduction;other biological processes	plasma membrane;other membranes;cytosol;cytoskeleton;nucleus;other cell component	bone, tooth or skin structural activity;other molecular function	Pf00038, Pf16208	3856	A0A7N5JIM6; A8K4H3; B0AZN5; F8VXB4; hsa:3856; P05787; Q14099; Q14716; Q14717; Q53GJ0; Q6DHW5; Q6GMY0; Q6P4C7; Q96J60	KRT8; LOC117800407	4	15	24.459	3.785	7.58843e-05	0.82821	55.73	137.66
P19013	SWISS-PROT:P19013 Tax_Id=9606 Gene_Symbol=KRT4 keratin 4	0	213.575	58	36	289	30	594	63.9	8.25	588.94	36						P19013		0	3	24.001	1.148	8.47652e-05	0.818658	96.48	128.36
ENSEMBL:ENSBTAP00000032840	(Bos taurus) similar to apolipoprotein B, partial	0	71.1	28	18	42	18	825	92.2	7.03	68.93	18						ENSEMBL:ENSBTAP00000032840		0	0	23.597	6.039	2.39752e-06	0.298843	117.39	85.93
WP_000830380.1	MULTISPECIES: monofunctional peptidoglycan glycosyltransferase SgtB [Bacilli]	0	18.723	25	6	13	6	269	31.4	9.41	9.89	6	cell organization and biogenesis;other metabolic processes;other biological processes	plasma membrane;other membranes	other molecular function	Pf00912	3920466	A0A0D1JM54; A0A0E1VRJ4; A0A0E1X9C7; A0A1E8WTU5; A0A290QTS7; A0A7Z7R083; A0A8D9SEM5; A6QI56; A7X3Z2; A8YY46; Q2FFM1; Q2G2G8; Q2YU13; Q53720; Q5HEQ0; Q6G860; Q6GFI3; Q7A0I6; Q7A4S6; Q93Q23; Q99T05; saa:SAUSA300_1855; sab:SAB1806c; sac:SACOL1932; sae:NWMN_1766; sam:MW1814; sao:SAOUHSC_02012; sar:SAR1964; sas:SAS1796; sau:SA1691; saua:SAAG_02393; saud:CH52_09555; sav:SAV1874; saw:SAHV_1859; sax:USA30…	mgt; mgt_2	0	0	23.485	3.046	0.0109503	0.952573	101.36	82.29
WP_001289711.1	MULTISPECIES: N-acetyltransferase [Staphylococcus]	0	13.502	28	4	9	4	146	17	5	13.44	4			other molecular function		3920698	A0A0D1I600; A0A0E0VN34; A0A0E1VSB7; A0A0E1X6I7; A0A0H2XHJ3; A0A0H3KFW8; A0A1E8WRX9; A0A7Z7QY51; A0A8D9SL27; Q2FZA1; Q2YXE6; Q5HGQ5; Q6GA36; Q6GHQ9; Q7A135; Q99UT4; saa:SAUSA300_1070; sab:SAB1040c; sac:SACOL1189; sae:NWMN_1086; sam:MW1059; sams:NI36_05705; sao:SAOUHSC_01138; sar:SAR1152; sas:SAS1110; sau:SA1019; saua:SAAG_01774; saud:CH52_13205; saun:SAKOR_01102; sud:ST398NM01_1173; T1Y852; W8TX14…	ylbP	0	0	21.437	2.082	0.000164006	0.999915	590.04	119.58
WP_000738247.1	MULTISPECIES: HlyD family efflux transporter periplasmic adaptor subunit [Staphylococcus]	0	12.801	19	4	11	4	215	23	7.23	8.44	4		other membranes		Pf13437, Pf13533	3921407	A0A0D3QA12; A0A0H2WWV0; A0A0H2XF16; A0A0H3KA50; A0A1E8XDP9; Q2G2W5; saa:SAUSA300_2299; sac:SACOL2348; sae:NWMN_2254; sao:SAOUHSC_02630; WP_000738247.1	emrK	0	0	21.104	2.522	0.00201171	0.985217	55.6	106.09
WP_000402465.1	MULTISPECIES: AAA family ATPase [Staphylococcus]	0.003	4.263	6	2	3	2	378	44.1	4.96	0	2	protein metabolism;stress response	other cell component	other molecular function	Pf07724	3919035	A0A0D3Q9P6; A0A0H2WWR4; A0A0H2XIL9; A0A0H3K9Y2; A0A1E8WWG0; Q2FW45; saa:SAUSA300_2168; sac:SACOL2203; sae:NWMN_2115; sao:SAOUHSC_02472; WP_000402465.1	clpB_2	0	0	21.059	13.003	0.0162649	0.0122509	53.31	41.68
ABD21474.1	conserved hypothetical protein [Staphylococcus aureus subsp. aureus USA300_FPR3757]	0	15.215	15	4	4	4	346	40.3	7.56	8.85	4			other molecular function	Pf03417	3921843	A0A0H2WX63; A0A0H2XGB4; A0A0H3K9G0; A0A1E8X596; A0A2C9TIP4; ABD21474.1; Q2FWX5; saa:SAUSA300_1905; sac:SACOL1988; sae:NWMN_1862; sao:SAOUHSC_02146		0	0	20.985	2.479	0.00013991	0.985217	236.03	58.65
ABD22003.1	ribonuclease R [Staphylococcus aureus subsp. aureus USA300_FPR3757]	0	15.019	5	4	8	4	790	90.4	6.67	10.47	4	RNA metabolism OR transcription;other metabolic processes	cytosol;other cell component	nucleic acid binding activity;other molecular function	Pf00575, Pf00773, Pf08206, Pf17876	3919366	A0A0D6HYA6; A0A0H2WVE0; A0A0H2XHF1; A0A0H3KBL1; A0A1E8WT41; ABD22003.1; Q2G024; saa:SAUSA300_0764; sac:SACOL0846; sae:NWMN_0749; sao:SAOUHSC_00803	rnr; rnr_1	0	0	20.438	9.83	0.0610391	0.045913	72.25	149.57
ABD20523.1	DNA topoisomerase IV, subunit A [Staphylococcus aureus subsp. aureus USA300_FPR3757]	0	43.241	17	9	14	9	800	91	6.42	34.18	9	cell cycle OR cell proliferation;cell organization and biogenesis;DNA metabolism;other metabolic processes	plasma membrane;other membranes;other cell component	nucleic acid binding activity;other molecular function	Pf00521, Pf03989		A0A0H2XDR6; A0A1E8WYJ3; A0A5P6T2Z4; ABD20523.1; saa:SAUSA300_1251	parC	0	0	19.686	17.747	0.0449672	0.00207108	23.3	84.26	Met-loss [N-Term]
WP_000913019.1	MULTISPECIES: ATP-binding cassette domain-containing protein [Staphylococcus]	0	6.88	10	2	3	2	201	22.9	6.2	2.23	2			other molecular function	Pf00005	3921135	A0A0E1VYH3; A0A0H2X0A9; A0A0H2XGR6; A0A0H3JXK6; A0A0H3KA01; A0A1E8WVI3; Q2FVX6; saa:SAUSA300_2228; sac:SACOL2270; sae:NWMN_2177; sam:MW2195; sao:SAOUHSC_02546; saun:SAKOR_02242; T1YBE2; WP_000913019.1; X5EMJ0	modC	0	0	19.061	0.861	0.0518715	0.480717	41.83	55.94
P08729	SWISS-PROT:P08729 Tax_Id=9606 Gene_Symbol=KRT7 Keratin, type II cytoskeletal 7	0	156.76	60	31	335	21	469	51.4	5.58	567.62	31						P08729		0	1	18.699	0.832	0.000357178	0.441168	49.03	96.7	Met-loss+Acetyl [N-Term]
WP_000379821.1	MULTISPECIES: acetyltransferase [Staphylococcus]	0	7.901	3	2	4	2	603	69.1	9.51	3.96	2	other metabolic processes	plasma membrane;other membranes	other molecular function	Pf01757	3921554	A0A0D6GUK1; A0A0E1VPX8; A0A0H2XFE4; A0A0H3KAM8; A0A1E8WUH7; A0A7U7IFA1; Q2FV54; Q5HCY3; Q6G6A7; Q79ZY2; Q7A3D6; Q99R71; saa:SAUSA300_2504; sac:SACOL2582; sae:NWMN_2467; sam:MW2488; sao:SAOUHSC_02885; sas:SAS2453; sau:SA2354; saud:CH52_06165; sauj:SAI2T2_1019130; sauk:SAI3T3_1019120; sauq:SAI4T8_1019130; saut:SAI1T1_2019120; sauv:SAI7S6_1019120; sauw:SAI5S5_1019060; saux:SAI6T6_1019070; sauy:SAI8T…	oatA; oatA_2	0	0	17.676	1.387	0.00550961	0.923396	216.13	23.48
WP_001147868.1	MULTISPECIES: 23S rRNA (uracil(1939)-C(5))-methyltransferase RlmD [Staphylococcus]	0.003	4.381	6	2	2	2	453	51.6	6.74	1.67	2	RNA metabolism OR transcription;other metabolic processes		other molecular function	Pf05958	3921185	A0A0E7VSH2; A0A0H2XEB5; A0A0H3K9G4; A0A1E8XEP1; Q2FWZ3; Q5HEM5; saa:SAUSA300_1878; sac:SACOL1957; sae:NWMN_1835; sao:SAOUHSC_02113; WP_001147868.1	rlmD; rumA	0	0	17.099	7.332	0.070336	0.150832	53.42	22.69
ABD21902.1	peptidase, M20/M25/M40 family [Staphylococcus aureus subsp. aureus USA300_FPR3757]	0	9.079	12	3	3	3	392	43.1	5.68	2.67	3			other molecular function	Pf01546, Pf07687	3919089	A0A0H2WZV8; A0A0H2XH30; A0A1E8X0F2; A0A266CN45; A0A290QLH1; ABD21902.1; Q2G1P6; saa:SAUSA300_0105; sac:SACOL0085; sao:SAOUHSC_00057	yxeP_1	0	0	16.794	3.699	0.114321	0.838726	41.88	73.18
WP_000547833.1	MULTISPECIES: pyroglutamyl-peptidase I [Staphylococcus]	0.006	3.62	4	1	1	1	212	23.2	5.48	2.25	1	protein metabolism	cytosol	other molecular function	Pf01470	3921292	A0A0D6GPD0; A0A1E8X754; A0A290QPU4; A6QKH8; A8Z5J1; Q2FDH1; Q2FUS6; Q5HCK7; Q6G5Y4; Q8NUH2; saa:SAUSA300_2623; sac:SACOL2714; sae:NWMN_2588; sam:MW2610; sao:SAOUHSC_03025; sas:SAS2576; sax:USA300HOU_2692; WP_000547833.1	pcp	0	0	16.631	1.676	0.113736	0.985217	181.69	157.31
WP_000808500.1	MULTISPECIES: molybdenum cofactor biosynthesis protein MoaE [Staphylococcus]	0	18.12	39	5	7	5	148	17.3	5.6	10.18	5	protein metabolism;other metabolic processes	cytosol	other molecular function	Pf02391	3921129	A0A0D1GFA2; A0A0E0VSL7; A0A0E1VQZ5; A0A0E1XBZ3; A0A0H2XJJ5; A0A0H3K9Z8; A0A1E8WU71; A0A7Z7R185; A0A8D9SMJ8; Q2FVY2; Q5HDT6; Q6G751; Q6GEG3; Q8NVA3; saa:SAUSA300_2222; sac:SACOL2264; sae:NWMN_2171; sam:MW2189; sams:NI36_11200; sao:SAOUHSC_02540; sar:SAR2355; sas:SAS2161; saua:SAAG_00098; saun:SAKOR_02236; sud:ST398NM01_2322; T1YAT0; WP_000808500.1	moaE; moaE_2	0	0	16.299	2.855	0.00505097	0.970224	143.69	68.37
WP_000829632.1	MULTISPECIES: ABC transporter permease [Staphylococcus]	0	12.738	8	3	4	3	356	39.7	7.15	7.05	3	transport	plasma membrane;other membranes		Pf00528, Pf12911	3920811	A0A0D6W9J7; A0A0H2WVZ9; A0A0H2XEU4; A0A0H3JM52; A0A0H3JQT7; A0A0H3K733; A0A1E8WRD9; A0A7U7IF19; Q2FZR6; saa:SAUSA300_0888; sac:SACOL0992; sae:NWMN_0857; sao:SAOUHSC_00924; sau:SA0846; saud:CH52_00945; sauj:SAI2T2_1006940; sauk:SAI3T3_1006930; saun:SAKOR_00904; sauq:SAI4T8_1006920; saut:SAI1T1_2006920; sauv:SAI7S6_1006930; sauw:SAI5S5_1006890; saux:SAI6T6_1006900; sauy:SAI8T7_1006930; sav:SAV0987;…	oppC; oppC_2	0	0	16.224	1.833	0.0780966	0.98803	128.05	97.6
ABD20786.1	YycI protein [Staphylococcus aureus subsp. aureus USA300_FPR3757]	0	7.576	7	2	50	2	262	29.9	8.88	38.11	2	other biological processes	other membranes		Pf09648	3919194	A0A0H2WXE7; A0A0H2XER1; A0A0H3K5H4; A0A1E8XF93; ABD20786.1; Q2G2U2; Q9RDT1; saa:SAUSA300_0023; sac:SACOL0022; sae:NWMN_0020; sao:SAOUHSC_00023	yycI	0	0	15.585	54.59	0.000960774	1.80746e-07	109.45	150.61
WP_001038308.1	MULTISPECIES: DNA polymerase I [Staphylococcus]	0	27.955	11	7	9	7	876	99.1	5.16	5.18	7	DNA metabolism;other metabolic processes;stress response		nucleic acid binding activity;other molecular function	Pf00476, Pf01367, Pf02739	3920438	A0A0E1VIM2; A0A0H2WWA0; A0A0H2XGR4; A0A0H3K3H0; A0A0H3K8Y7; A0A1E8WTY8; Q2FXN9; Q9RMM6; saa:SAUSA300_1636; sac:SACOL1737; sae:NWMN_1583; sam:MW1633; sao:SAOUHSC_01797; WP_001038308.1	polA	0	0	15.171	4.486	0.00072084	0.63624	108.75	104.24
ABD22274.1	1-pyrroline-5-carboxylate dehydrogenase [Staphylococcus aureus subsp. aureus USA300_FPR3757]	0	31.86	18	7	13	7	514	56.8	5.1	15.12	7	other metabolic processes	plasma membrane;other membranes	other molecular function	Pf00171	3921541	A0A0E1XCS2; A0A1E8WUM1; A0A290QK48; A0A7U7EZZ5; A0A7Z7R0X4; A0A8D9SK08; A5IVY0; A6QK44; A6U4T5; A7X6R7; A8Z3F5; ABD22274.1; P63939; P99076; Q2FDV3; Q2FV67; Q2YWA6; Q5HCZ6; Q6GDP4; Q99R82; saa:SAUSA300_2491; sab:SAB2428c; sac:SACOL2569; sae:NWMN_2454; sah:SaurJH1_2630; saj:SaurJH9_2576; sams:NI36_12780; sao:SAOUHSC_02869; sar:SAR2634; sau:SA2341; saua:SAAG_00375; saud:CH52_06230; sauj:SAI2T2_10190…	pruA; putC; rocA	0	0	15.164	3.779	0.000151839	0.82821	117.76	78.85
WP_000164545.1	MULTISPECIES: 5-formyltetrahydrofolate cyclo-ligase [Staphylococcus]	0.001	5.522	10	2	2	2	179	21	6.21	1.67	2	other metabolic processes		other molecular function	Pf01812	3920102	A0A0H2WYX4; A0A0H2XE16; A0A290QP87; A0A2G4VGC5; Q2FY23; saa:SAUSA300_1510; sac:SACOL1607; sao:SAOUHSC_01650; WP_000164545.1		0	0	15.098	0.01	0.184125	1.89222e-16	107.04
WP_000868413.1	MULTISPECIES: phosphatidate cytidylyltransferase [Staphylococcus]	0.001	6.013	8	2	3	2	260	28.9	9.32	0	2	other metabolic processes	plasma membrane;other membranes	other molecular function	Pf01148	3920263	A0A0D1JWZ4; A0A0E0VNL2; A0A0E1VJY4; A0A0E1XGL2; A0A0H2XHE5; A0A0H3KG43; A0A1E8WVZ8; A0A7U7IEE5; A0A7Z7QYU6; A0A8D9W2E2; Q2G1Z6; Q5HGH0; Q6G9V2; Q6GHH4; Q7A121; Q7A5Y4; Q99UL1; saa:SAUSA300_1154; sac:SACOL1280; sae:NWMN_1171; sam:MW1144; sams:NI36_06155; sao:SAOUHSC_01238; sar:SAR1237; sas:SAS1195; sau:SA1104; saua:SAAG_01859; saud:CH52_12780; sauj:SAI2T2_1009060; sauk:SAI3T3_1009050; sauq:SAI4T8_…	cdsA; cdsA_2	0	0	14.424	0.01	0.124785	1.89222e-16	22.3
WP_000414685.1	MULTISPECIES: multidrug efflux MFS transporter NorB [Staphylococcus]	0.008	3.336	2	1	2	1	463	49.3	9.31	3.73	1	transport;other biological processes	plasma membrane;other membranes	transporter activity	Pf07690	3920226	A0A1E8WY40; A0A266CMK0; A0A290QGA8; A6QGY6; A8Z415; Q2FH03; Q2FYJ5; saa:SAUSA300_1328; sae:NWMN_1346; sao:SAOUHSC_01448; sax:USA300HOU_1373; WP_000414685.1	norB	0	0	13.922	9.09	0.0592666	0.0644727	95.76	104.79
WP_001788788.1	MULTISPECIES: 5-bromo-4-chloroindolyl phosphate hydrolysis family protein [Staphylococcus]	0.005	3.788	5	1	1	1	209	24.7	9.63	1.96	1		other membranes	other molecular function	Pf10112	3920639	A0A0E0VPQ3; A0A0E1VJM5; A0A0H2WYS8; A0A0H2XH84; A0A0H3K8L2; A0A133Q7X9; A0A2K4AHS8; A0A7U7EYD7; Q2FYM8; saa:SAUSA300_1298; sac:SACOL1440; sae:NWMN_1316; sao:SAOUHSC_01407; sauj:SAI2T2_1010160; sauk:SAI3T3_1010150; saun:SAKOR_01342; sauq:SAI4T8_1010140; saut:SAI1T1_2010140; sauv:SAI7S6_1010150; sauw:SAI5S5_1010110; saux:SAI6T6_1010120; sauy:SAI8T7_1010150; sud:ST398NM01_1407; T1Y8R2; WP_001788788.1		0	0	13.751	2.519	0.0964634	0.985217	219.17	0
ABD21637.1	alanyl-tRNA synthetase [Staphylococcus aureus subsp. aureus USA300_FPR3757]	0	80.137	30	18	38	18	876	98.5	5.12	44.53	18	protein metabolism;RNA metabolism OR transcription;other metabolic processes	cytosol;other cell component	nucleic acid binding activity;other molecular function	Pf01411, Pf02272, Pf07973	3921072	A0A1E8X2J0; A0A290QT48; A0A2C9TU34; A6QHF9; ABD21637.1; Q2FGA8; Q2FXV9; Q5HFE4; saa:SAUSA300_1575; sac:SACOL1673; sae:NWMN_1519; sao:SAOUHSC_01722	alaS	0	0	13.478	7.21	0.00106305	0.160049	137.67	83.09
ABD20978.1	3-isopropylmalate dehydrogenase [Staphylococcus aureus subsp. aureus USA300_FPR3757]	0	8.54	8	2	4	2	348	38.2	5.53	2.4	2	other metabolic processes	other cell component	other molecular function	Pf00180		A0A0E7VRL0; A0A0H3KE25; A0A1E8WY91; ABD20978.1; Q2FF66; Q5HEE3; saa:SAUSA300_2011; sac:SACOL2047; sae:NWMN_1964	leuB	0	0	13.466	0.01	0.224138	1.89222e-16	158.07
ABD22613.1	DNA polymerase III, delta subunit [Staphylococcus aureus subsp. aureus USA300_FPR3757]	0	7.633	7	2	3	2	324	37.9	6.73	1.93	2	DNA metabolism;other metabolic processes	other cell component	nucleic acid binding activity;other molecular function	Pf06144	3921802	A0A0H2WYZ0; A0A0H2XIQ4; A0A0H3K8T3; A0A1E8X1P0; ABD22613.1; Q2FXY5; saa:SAUSA300_1546; sac:SACOL1643; sae:NWMN_1489; sao:SAOUHSC_01690; saun:SAKOR_01534; T1YB16; X5EJB2	holA	0	0	12.985	3.39	0.00117464	0.885129	215.01	108.93
ABD21598.1	ribonuclease HIII [Staphylococcus aureus subsp. aureus USA300_FPR3757]	0.007	3.536	4	1	1	1	312	35	9.36	2.51	1	DNA metabolism;RNA metabolism OR transcription;other metabolic processes;stress response	other cell component	nucleic acid binding activity;other molecular function	Pf01351, Pf11858	3920737	A0A0D6HTA9; A0A1E8WPY3; A0A290QJF9; A6QG41; ABD21598.1; Q2FHU1; Q2FZD7; Q5HGU4; saa:SAUSA300_1039; sac:SACOL1150; sae:NWMN_1051; sao:SAOUHSC_01095	rnhC	0	0	12.89	1.184	0.171396	0.836709	0	0
WP_000018608.1	MULTISPECIES: cell division protein SepF [Staphylococcus]	0	9.088	21	3	4	3	187	21	5.16	2.4	3	cell cycle OR cell proliferation;cell organization and biogenesis	other cell component		Pf04472	3920713	A0A0E0VPY5; A0A0E1VKC1; A0A0E1X6F9; A0A0E7SCC2; A0A290QNL3; A0A2K4AEF3; A0A6L6W977; A0A8D9SLG3; A5IS75; A6QG89; A6U109; A7X1D2; A8Z3M7; Q2FHP8; Q2FZ86; Q2YXF5; Q5HGP2; Q6GA23; Q7A133; Q7A615; Q99US7; Q9ZHA2; saa:SAUSA300_1083; sab:SAB1053; sac:SACOL1202; sae:NWMN_1099; sah:SaurJH1_1273; saj:SaurJH9_1248; sam:MW1072; sao:SAOUHSC_01154; sas:SAS1123; sau:SA1032; saua:SAAG_01787; saud:CH52_13140; sau…	sepF	0	0	12.59	12.945	0.254587	0.0123925	111.32	22.67
WP_000697228.1	MULTISPECIES: GspE/PulE family protein [Staphylococcus]	0.006	3.677	3	2	4	2	324	36.8	8.79	2.06	2				Pf00437	3920095	A0A0D3Q868; A0A0H2WZU6; A0A0H2XJS9; A0A0H3K8R1; A0A1E8X1T0; Q2FY30; saa:SAUSA300_1504; sac:SACOL1601; sae:NWMN_1448; sao:SAOUHSC_01643; WP_000697228.1	comGA	0	0	12.316	7.249	0.00311588	0.157432	208.18	162.6	Met-loss [N-Term]
ABD21292.1	transcriptional regulator, LysR family domain protein [Staphylococcus aureus subsp. aureus USA300_FPR3757]	0	38.139	34	8	16	8	286	33.4	5.95	18.76	8	RNA metabolism OR transcription;other biological processes		nucleic acid binding activity;other molecular function	Pf00126, Pf03466	3919077	A0A0D6GM89; A0A0H2X041; A0A0H2XFD5; A0A0H3JUV0; A0A0H3KD85; A0A1E8X0F9; ABD21292.1; Q2G1Q8; saa:SAUSA300_0093; sac:SACOL0072; sae:NWMN_0035; sam:MW0064; sao:SAOUHSC_00044	gltR	0	0	12.298	1.474	0.000575899	0.960563	105.34	66.09
WP_000072147.1	MULTISPECIES: iron export ABC transporter permease subunit FetB [Staphylococcus]	0	6.819	7	2	3	2	258	27.9	9.54	4.59	2	other biological processes	plasma membrane;other membranes	other molecular function	Pf03649	3921625	A0A0D6GYF5; A0A0E1VPZ7; A0A0H2WZH0; A0A0H2XJF7; A0A0H3KAE9; A0A1E8WND9; Q2FVG1; saa:SAUSA300_2398; sac:SACOL2461; sae:NWMN_2352; sao:SAOUHSC_02753; saun:SAKOR_02437; T1YBY6; WP_000072147.1	fetB	0	0	12.244	12.85	0.00256756	0.0126897	80.22	67.11
WP_000425353.1	MULTISPECIES: valine--tRNA ligase [Staphylococcus]	0	69.462	25	17	25	17	876	101.7	5.11	41.02	17	protein metabolism;RNA metabolism OR transcription;other metabolic processes	cytosol;other cell component	other molecular function	Pf00133, Pf08264, Pf10458	3919685	A0A0D6WDQ5; A0A0E1VGV4; A0A1E8WU23; A0A290QS23; A0A7U7EYZ7; A5ITI8; A6QHJ8; A6U2D1; A8Z2I4; Q2FG72; Q2FXR8; Q5HFA8; Q6G8R2; Q7A0P4; Q99TJ8; saa:SAUSA300_1611; sac:SACOL1710; sae:NWMN_1558; sah:SaurJH1_1755; saj:SaurJH9_1721; sam:MW1607; sao:SAOUHSC_01767; sas:SAS1592; sau:SA1488; saud:CH52_10780; sauj:SAI2T2_1012080; sauk:SAI3T3_1012060; saun:SAKOR_01604; sauq:SAI4T8_1012070; saut:SAI1T1_2012060;…	valS	0	0	11.973	9.514	0.000747793	0.0531974	60.79	66.51
ABD20745.1	conserved hypothetical protein [Staphylococcus aureus subsp. aureus USA300_FPR3757]	0.001	4.66	6	1	5	1	164	19	8.21	8.33	1		other membranes		Pf07274		A0A0E1VLL6; A0A0H2WY41; A0A0H2XEP6; A0A0H3JU07; A0A0H3K6E0; A0A1E8XBD3; ABD20745.1; saa:SAUSA300_0183; sac:SACOL0166; sae:NWMN_0125; sam:MW0155; saun:SAKOR_00161; T1Y5G8; X5E5R2	yagU	0	0	11.874	0.01	0.188436	1.89222e-16	112.51
ABD22201.1	conserved hypothetical protein [Staphylococcus aureus subsp. aureus USA300_FPR3757]	0	10.68	18	2	7	2	135	15.1	4.98	11.54	2				Pf11181	3919790	A0A0E1VVW8; A0A0H2XJ55; A0A0H3K6Y7; A0A1E8X8U5; ABD22201.1; Q2G0Z0; Q5HIR0; Q6GC85; Q8NY72; saa:SAUSA300_0385; sac:SACOL0457; sae:NWMN_0377; sam:MW0363; sao:SAOUHSC_00371; sas:SAS0363; X5EH18		0	0	11.712	2.232	0.0181746	0.996334	95.63	72.95
P19012	SWISS-PROT:P19012 Tax_Id=9606 Gene_Symbol=KRT15 Keratin, type I cytoskeletal 15	0	184.879	67	32	645	18	456	49.1	4.77	777.7	32						P19012		0	7	11.557	1.214	0.00417628	0.85294	58.14	124.9	Met-loss+Acetyl [N-Term]
ABD21369.1	conserved hypothetical protein [Staphylococcus aureus subsp. aureus USA300_FPR3757]	0	16.903	24	5	8	5	266	30.1	6.64	2.15	5	other metabolic processes		other molecular function	Pf01661		A0A0E7YI17; A0A0H2XG50; A0A0H3KAP6; A0A1E8WSN0; ABD21369.1; Q5HIW9; saa:SAUSA300_0326; sac:SACOL0396; sae:NWMN_0318		0	0	11.372	2.019	0.141102	0.997057	37.63	59.13
P08727	SWISS-PROT:P08727 Tax_Id=9606 Gene_Symbol=KRT19 Keratin, type I cytoskeletal 19	0	169.871	72	28	555	15	400	44.1	5.14	579.28	28						P08727		0	1	11.343	1.6	0.00455392	0.97358	71.43	114.71
ABD22798.1	staphylococcal respiratory response protein, SrrB [Staphylococcus aureus subsp. aureus USA300_FPR3757]	0	21.355	14	5	7	5	588	66.7	6.1	8.55	5	protein metabolism;other metabolic processes;signal transduction	plasma membrane;other membranes	kinase activity;other molecular function	Pf00512, Pf00672, Pf02518, Pf18698		A0A0H2XKD9; ABD22798.1; saa:SAUSA300_1441	srrB	0	0	11.187	7.578	0.00579069	0.132835	43.46	92.96
P13646-1	SWISS-PROT:P13646-1 Tax_Id=9606 Gene_Symbol=KRT13 Isoform 1 of Keratin, type I cytoskeletal 13	0	194.665	67	29	521	15	458	49.6	4.96	798.08	29		cytoskeleton	other molecular function	Pf00038	3860	A1A4E9; hsa:3860; P13646-1	KRT13	1	4	11.079	1.107	0.00506144	0.78984	55.47	112.22
WP_000983677.1	MULTISPECIES: DNA helicase RecQ [Staphylococcus]	0.001	5.607	3	1	3	1	593	68.1	6.84	4	1	cell organization and biogenesis;DNA metabolism;other metabolic processes;stress response	other cell component	nucleic acid binding activity;other molecular function	Pf00270, Pf00271, Pf00570, Pf09382, Pf16124	3920975	A0A0E1VM45; A0A0E1XHY1; A0A0H2WYK7; A0A0H2XEG6; A0A0H3JL72; A0A0H3JU08; A0A0H3JW86; A0A0H3KBH3; A0A7U7EUJ4; A0A7U7EXJ4; A0A8D9SH14; Q2G090; saa:SAUSA300_0705; sac:SACOL0780; sae:NWMN_0689; sam:MW0683; sao:SAOUHSC_00730; sar:SAR0774; sau:SA0676; saua:SAAG_01144; saud:CH52_02165; sauj:SAI2T2_1005600; sauk:SAI3T3_1005590; saun:SAKOR_00719; sauq:SAI4T8_1005580; saut:SAI1T1_2005580; sauv:SAI7S6_100559…	recQ; recQ_1; recQ1	0	0	10.877	4.971	0.361359	0.511529	82.8	82.8
ABD21148.1	acetolactate synthase, small subunit [Staphylococcus aureus subsp. aureus USA300_FPR3757]	0	6.895	23	2	2	2	84	9.6	5.33	2.92	2	other metabolic processes	cytosol	enzyme regulator activity;other molecular function	Pf13291	3919158	A0A0E0VQT3; A0A0E1VR43; A0A0E1X8J9; A0A0H2WXN3; A0A0H2XH74; A0A0H3JMV8; A0A0H3JTG1; A0A0H3K120; A0A1E8WWW2; A0A290QTB2; A0A7Z7W275; A0A8D9SEK5; ABD21148.1; Q2FWK5; saa:SAUSA300_2008; sac:SACOL2044; sam:MW1979; sao:SAOUHSC_02283; sau:SA1860; saua:SAAG_02554; saud:CH52_08720; saun:SAKOR_02019; sav:SAV2055; sud:ST398NM01_2094; T1YCE9; W8U989	ilvH; ilvH_1; ilvN	0	0	10.329	100	0.00145673	1.89222e-16	247.04	121.23
ABD22875.1	2-succinyl-6-hydroxy-2,4-cyclohexadiene-1-carboxylic acid synthase/2-oxoglutarate decarboxylase [Staphylococcus aureus subsp. aureus USA300_FPR3757]	0	15.835	13	5	6	5	557	63	6.29	7.48	5	other metabolic processes		other molecular function	Pf02775, Pf02776, Pf16582	3920128	A0A0D1JML5; A0A0D6GII8; A0A1E8WRR6; A0A290QEY5; A6QFQ3; A8Z0D7; ABD22875.1; Q2FI34; Q2FZL7; Q5HH40; saa:SAUSA300_0946; sac:SACOL1052; sae:NWMN_0913; sams:NI36_04990; sao:SAOUHSC_00983; saun:SAKOR_00964; sax:USA300HOU_0991; T1Y9D8	menD	0	0	10.259	3.396	0.288197	0.885129	0	22.59
WP_001039519.1	MULTISPECIES: deoxynucleoside kinase [Staphylococcus]	0	21.151	35	5	11	5	205	24.1	4.98	18.44	5	other metabolic processes	other cell component	kinase activity;other molecular function	Pf01712	3920820	A0A0H2WY05; A0A0H2XGW9; A0A0H3K232; A0A1E8X2U4; A0A290QEE1; A0A7U7ICU9; A0A7Z7W0Y9; Q0H0G8; Q2G0M0; saa:SAUSA300_0542; sac:SACOL0604; sam:MW0512; sams:NI36_02770; sao:SAOUHSC_00540; sar:SAR0562; WP_001039519.1	dgk; dgk_2	0	0	10.242	3.891	0.0583331	0.802094	52.95	59.58
WP_001226823.1	MULTISPECIES: urocanate hydratase [Staphylococcus]	0.009	2.847	2	1	1	1	553	60.6	5.38	0	1	other metabolic processes	other cell component	other molecular function	Pf01175, Pf17391, Pf17392	3921385	A0A0E1VQ99; A0A0H2XDW3; A0A0H3KIG1; A0A1E8XEI2; A0A7U7EZN9; P67417; P67418; Q2FVT5; Q5HDM6; Q6G6Y9; Q99RU2; saa:SAUSA300_2278; sac:SACOL2324; sae:NWMN_2232; sam:MW2252; sao:SAOUHSC_02607; sas:SAS2224; sau:SA2122; saud:CH52_07315; sauj:SAI2T2_1017250; sauk:SAI3T3_1017240; sauq:SAI4T8_1017250; saut:SAI1T1_2017240; sauv:SAI7S6_1017240; sauw:SAI5S5_1017180; saux:SAI6T6_1017190; sauy:SAI8T7_1017220; W…	hutU	0	0	9.939	2.298	0.412852	0.994154	7.03	46.81
ABD22140.1	D-isomer specific 2-hydroxyacid dehydrogenase family protein [Staphylococcus aureus subsp. aureus USA300_FPR3757]	0	24.389	36	7	30	7	332	37.2	5.58	16.47	7			other molecular function	Pf00389, Pf02826	3921546	A0A0H2WZG0; A0A0H2XJ90; A0A0H3KAJ0; A0A1E8WWP6; A0A2C9TPN0; ABD22140.1; Q2FV62; saa:SAUSA300_2496; sac:SACOL2574; sae:NWMN_2459; sao:SAOUHSC_02875		0	0	9.923	2.313	0.00824635	0.994154	108.93	53.9
WP_001788648.1	MULTISPECIES: YjjG family noncanonical pyrimidine nucleotidase [Staphylococcus]	0	11.862	17	3	7	3	231	27.2	6.32	11.29	3			other molecular function	Pf13419	3920697	A0A0E1VKF2; A0A0H2WWZ2; A0A0H2XHW4; A0A0H3K863; A0A133Q440; A0A7U7EY20; Q2FZA2; saa:SAUSA300_1069; sac:SACOL1188; sae:NWMN_1085; sao:SAOUHSC_01137; sauj:SAI2T2_1008360; sauk:SAI3T3_1008350; saun:SAKOR_01101; sauq:SAI4T8_1008340; saut:SAI1T1_2008340; sauv:SAI7S6_1008350; sauw:SAI5S5_1008310; saux:SAI6T6_1008320; sauy:SAI8T7_1008350; T1Y7N1; WP_001788648.1		0	0	9.801	1.571	0.246895	0.970224	81.39	83.56
ABD20836.1	pyruvate carboxylase [Staphylococcus aureus subsp. aureus USA300_FPR3757]	0	382.348	64	56	254	56	1150	128.5	5.31	530.04	56	other metabolic processes		other molecular function	Pf00289, Pf00364, Pf00682, Pf02436, Pf02785, Pf02786		A0A0E8G8A7; A0A0H2XGF8; A0A1E8WQ50; ABD20836.1; saa:SAUSA300_1014	cfiB_1; pyc	0	0	9.792	3.868	0.0086968	0.803347	131.05	89.79
WP_000342266.1	MULTISPECIES: O-methyltransferase [Staphylococcus]	0	13.063	20	4	6	4	212	24.5	5.6	8.73	4	RNA metabolism OR transcription;other metabolic processes		other molecular function	Pf01596	3921107	A0A0E0VQB0; A0A0E1VJ56; A0A0H2WW68; A0A0H2XGR5; A0A0H3JWL8; A0A0H3K8U9; A0A1E8X3K6; Q2FXW3; saa:SAUSA300_1571; sac:SACOL1669; sae:NWMN_1515; sam:MW1564; sao:SAOUHSC_01718; saun:SAKOR_01561; sud:ST398NM01_1678; T1Y8X9; WP_000342266.1; X5DW62	trmR	0	0	9.388	3.719	0.037579	0.836295	45.34	69.1
ABD21813.1	DNA topoisomerase I [Staphylococcus aureus subsp. aureus USA300_FPR3757]	0	17.831	10	5	10	5	691	79.3	9.03	8.73	5	cell organization and biogenesis;DNA metabolism;other metabolic processes	other cell component	nucleic acid binding activity;other molecular function	Pf01131, Pf01396, Pf01751		A0A0D6HS19; A0A0H3KCF1; ABD21813.1; sae:NWMN_1160	topA	0	0	9.353	10.782	0.270768	0.0301035	0	155.73
ABD22345.1	DNA replication and repair protein recF [Staphylococcus aureus subsp. aureus USA300_FPR3757]	0	12.74	13	5	6	5	370	42.4	6.48	3.3	5	DNA metabolism;other metabolic processes;stress response	other cell component	nucleic acid binding activity;other molecular function	Pf02463		ABD22345.1; Q2FKQ2; saa:SAUSA300_0004	recF	0	0	9.321	2.529	0.0647603	0.985217	92.95	76.61
WP_000433551.1	MULTISPECIES: ABC transporter ATP-binding protein [Staphylococcus]	0	30.449	20	5	19	5	364	41.3	4.74	34.97	5	transport	plasma membrane;other membranes	transporter activity;other molecular function	Pf00005, Pf08402	3919894	A0A0D1H1P9; A0A0E1VIE1; A0A0E1XH22; A0A0H3K7E2; A0A1E8WRH1; A0A7U7EXY4; A0A7Z7QXX7; A0A8D9SK72; Q2FHY1; Q2G2A7; Q2YX74; Q5HGY5; Q6GAB5; Q6GHY6; Q7A169; Q7A679; Q99V03; saa:SAUSA300_0999; sab:SAB0965; sac:SACOL1108; sae:NWMN_0965; sam:MW0982; sao:SAOUHSC_01046; sar:SAR1073; sas:SAS1034; sau:SA0950; saua:SAAG_02208; saud:CH52_00390; sauj:SAI2T2_1007830; sauk:SAI3T3_1007820; saun:SAKOR_01021; sauq:S…	potA; potA_2	0	0	9.319	1.508	0.0104669	0.966417	87.29	37.04
WP_000904065.1	MULTISPECIES: hypothetical protein [Staphylococcus]	0	9.76	24	3	4	3	176	20.4	8.97	2.6	3					3921592	A0A0D1G023; A0A0H2WX15; A0A0H2XF08; A0A0H3JN84; A0A0H3JYQ3; A0A0H3K0R1; A0A0H3KA32; A0A1E8XDM1; A0A7U7EWH4; A0A7Z7W2F2; A0A8D9SHH7; Q2FVU5; saa:SAUSA300_2269; sac:SACOL2315; sae:NWMN_2223; sam:MW2243; sams:NI36_11470; sao:SAOUHSC_02596; sar:SAR2407; sau:SA2113; saua:SAAG_00149; saud:CH52_07360; sav:SAV2322; W8TU62; WP_000904065.1		0	0	9.027	3.648	0.369192	0.844273	11.35	11.62
WP_000180230.1	MULTISPECIES: HD domain-containing protein [Staphylococcus]	0	29.991	25	9	20	9	431	50.6	5.94	20.51	9	other metabolic processes		other molecular function	Pf01966, Pf19276	3918925	A0A0E1VTW2; A0A0H2WVF5; A0A0H2XE39; A0A0H3JUT7; A0A0H3K6J3; A0A1E8X4Y9; Q2G0G3; saa:SAUSA300_0592; sac:SACOL0658; sae:NWMN_0575; sam:MW0566; sao:SAOUHSC_00606; WP_000180230.1; X5E405		0	0	9.018	2.099	0.00179777	0.999915	140.38	68.27	Met-loss [N-Term]
WP_000940134.1	MULTISPECIES: GNAT family N-acetyltransferase [Staphylococcus]	0	27.093	29	4	13	4	168	19.3	6.09	27.22	4			other molecular function	Pf00583	3919953	A0A0D3Q597; A0A0H2WY39; A0A0H2XJQ4; A0A0H3KBD2; A0A1E8WUZ2; Q2G0E2; saa:SAUSA300_0643; sac:SACOL0714; sae:NWMN_0626; sao:SAOUHSC_00663; WP_000940134.1		0	0	8.921	4.021	0.00210232	0.773885	130.46	85.52
WP_000449655.1	MULTISPECIES: hypothetical protein [Staphylococcus]	0	17.541	32	4	13	4	131	15.4	4.86	13.36	4					14515454; 920196	A0A068A5G9; A0A1E8X7G8; A0A2D1G5E6; A0A2I6PDY6; A0A2I6PEE8; A0A2I6PEJ7; A0A2I6PET2; A0A2K9VBV5; A0A4T9XKK3; A0A514U623; A0A6F8Z5S3; A0A7U7JUQ6; A0A977R812; A0A977TF01; A0A977WM99; A0A977XR74; A0A977XRS4; Q9B0H7; R4WAU3; vg:14515454; vg:920196; WP_000449655.1		0	0	8.912	13.01	0.00291961	0.0122509	99.28	132.23
ABD21980.1	OsmC/Ohr family protein [Staphylococcus aureus subsp. aureus USA300_FPR3757]	0	11.779	19	2	3	2	148	16.1	7.4	8.25	2				Pf02566	3921781	A0A0D3Q8W7; A0A0H2WZJ8; A0A0H2XIZ0; A0A0H3K8S0; A0A1E8X6D4; ABD21980.1; Q2FXK3; saa:SAUSA300_1668; sac:SACOL1771; sae:NWMN_1615; sao:SAOUHSC_01831		0	0	8.853	3.515	0.0386282	0.859882	79.79	71.92
ABD20972.1	conserved hypothetical protein [Staphylococcus aureus subsp. aureus USA300_FPR3757]	0	8.936	10	3	6	3	263	29.6	6.15	5.67	3				Pf19952		A0A0D6H5I9; A0A0H2XF36; A0A0H3KI73; A0A1E8WUD4; ABD20972.1; saa:SAUSA300_2169; sae:NWMN_2116		0	0	8.844	3.987	0.00388032	0.786754	126.39	77.29
WP_000197273.1	5'-3'-deoxyribonucleotidase [Staphylococcus aureus]	0	16.449	32	4	7	4	180	21	5.1	10.24	4	other metabolic processes		other molecular function	Pf06941		A0A0H2XJ65; A0A1E8WV68; A0A5A8VJT2; saa:SAUSA300_0709; WP_000197273.1		0	0	8.805	2.527	0.1506	0.985217	53.86	74.67
ABD22106.1	phenylalanyl-tRNA synthetase, beta subunit [Staphylococcus aureus subsp. aureus USA300_FPR3757]	0	63.302	22	11	30	11	800	88.9	4.81	50.44	11	protein metabolism;RNA metabolism OR transcription;other metabolic processes	other cell component	nucleic acid binding activity;other molecular function	Pf01588, Pf03147, Pf03483, Pf03484, Pf17759		A0A1E8WRC2; A0A1S6B907; ABD22106.1; Q2FHU2; saa:SAUSA300_1038	pheT	0	0	8.758	8.927	0.139795	0.0690795	109.26	61.94
WP_001789887.1	MULTISPECIES: CAP domain-containing protein [Staphylococcus]	0.001	5.745	5	1	1	1	338	39.5	9.31	2	1						A0A8F8XNL9; WP_001789887.1		0	0	8.595	2.036	0.489109	0.99767	0	46.71
ABD21891.1	DNA-directed RNA polymerase, omega subunit [Staphylococcus aureus subsp. aureus USA300_FPR3757]	0	27.472	93	5	11	5	72	8.1	6.02	24.8	5	RNA metabolism OR transcription;other metabolic processes	other cell component	nucleic acid binding activity;other molecular function	Pf01192	3920928	A0A0D1HPJ7; A0A0E0VP55; A0A0E1VS77; A0A0E1X810; A0A1E8WWA7; A0A290QNM4; A0A7Z7W1H4; A0A8D9SFL0; A5IS95; A6U129; A7X1G4; A8Z3P7; ABD21891.1; P66725; P66726; P66727; Q2FHM8; Q2G1T9; Q2YXF8; Q5HGM2; Q6GA03; Q6GHM5; Q99UQ8; saa:SAUSA300_1103; sab:SAB1074; sac:SACOL1222; sah:SaurJH1_1294; saj:SaurJH9_1269; sam:MW1093; sams:NI36_05880; sao:SAOUHSC_01177; sar:SAR1186; sas:SAS1144; sau:SA1053; saua:SAAG_…	rpoZ; rpoZ_2	0	0	8.556	1.904	0.0132843	0.994154	434.42	91.8
WP_000872606.1	MULTISPECIES: MaoC family dehydratase [Staphylococcaceae]	0	11.144	23	3	7	3	142	16.1	5.55	5.06	3			other molecular function	Pf01575	66838368	A0A088B1I4; A0A0E1VK07; A0A0H2WYE2; A0A0H2XG12; A0A0H3JN34; A0A0H3JWR1; A0A0H3JXW3; A0A0K0ZXG5; A0A141HMH8; A0A161IZ95; A0A1E8WR80; A0A1W2KRU2; A0A380FUV7; A0A3S7GZ99; A0A507SN28; A0A7U7IBM8; A0A8E0RHE6; A0A8F2DEL5; B1GVE3; B6ZIS1; D4FLP9; D9N339; D9Z679; E5DNI0; J7RU87; Q4LAC6; Q5HK30; Q799P3; Q7DJ43; saa:SAUSA300_0031; sac:SACOL0032; sam:MW0030; sams:NI36_00205; sar:SAR0038; sau:SA0037; sav:SAV…	maoC; mrsp-10; ORF142	0	0	8.545	2.981	0.119624	0.960563	198.62	50.3
WP_000173902.1	MULTISPECIES: L-lactate permease [Staphylococcus]	0	22.73	10	4	19	3	530	56.2	9.31	37.83	4	transport	plasma membrane;other membranes	transporter activity	Pf02652	3919096	A0A0H2X0M7; A0A0H2XEN8; A0A0H3K9X9; A0A1E8X0H9; Q2G1N9; saa:SAUSA300_0112; sac:SACOL0093; sae:NWMN_0054; sao:SAOUHSC_00067; saun:SAKOR_00084; T1Y5R7; WP_000173902.1; X5DTG5	lctP; lctP_1	0	0	8.525	0.484	0.168068	0.0645412	49.01	41.61
Q9C075	SWISS-PROT:Q9C075 Tax_Id=9606 Gene_Symbol=KRT23 Keratin, type I cytoskeletal 23	0	11.938	6	3	24	1	422	48.1	6.54	29.6	3	cell organization and biogenesis;other biological processes	cytosol;cytoskeleton	other molecular function	Pf00038	25984	A0A024R1X9; A8K084; B7Z7J2; hsa:25984; I3L3Q6; Q9C075; Q9NUR6	KRT23	2	0	8.42	5.586	0.497791	0.379896	140.58	21.84
WP_001058299.1	MULTISPECIES: hypothetical protein [Staphylococcus]	0	8.973	37	3	6	3	107	12.9	5.27	2.06	3					3919369	A0A0E1VLG8; A0A0H2IDV7; A0A0H2WW43; A0A0H2XFY7; A0A0H3KF72; A0A1E8WV48; Q2G021; saa:SAUSA300_0767; sac:SACOL0849; sae:NWMN_0752; sao:SAOUHSC_00806; saud:CH52_01845; WP_001058299.1		0	0	8.343	1.547	0.369192	0.970224	11.28	75.68
WP_000621532.1	MULTISPECIES: aspartate 1-decarboxylase [Bacillales]	0.001	5.542	17	2	2	2	127	14	5.08	1.94	2	other metabolic processes	cytosol;other cell component	other molecular function	Pf02261	3921368	A0A0E1XCN1; A0A0H2D3N2; A0A1E8WUS1; A0A3S4QL42; A0A7I0YND0; A0A7Z7R0S8; A0A8D9W4M2; A5IW22; A6QK84; A6U4X7; P65664; P65665; Q2FDR2; Q2FV23; Q5HCV5; Q6GDK6; Q99R40; saa:SAUSA300_2532; sac:SACOL2613; sae:NWMN_2494; sah:SaurJH1_2673; saj:SaurJH9_2619; sao:SAOUHSC_02916; sar:SAR2675; sau:SA2390; saua:SAAG_00415; saud:CH52_06020; sav:SAV2597; ssh:NCTC13712_02550; W8U7T6; WP_000621532.1	panD; panD_2	0	0	8.31	12.534	0.447963	0.0141684	118.28	104.43
P78386	SWISS-PROT:P78386 Keratin, type II cuticular Hb5 (Hair keratin, type II Hb5) - Homo sapiens (Human).	0	22.298	13	7	17	3	507	55.8	6.55	15.81	7	cell organization and biogenesis;other biological processes	cytosol;cytoskeleton	bone, tooth or skin structural activity;other molecular function	Pf00038, Pf16208	3891	hsa:3891; P78386; Q9NSB1	KRT85	2	3	8.241	1.755	0.0059098	0.985217	572.67	125.67
WP_001175781.1	MULTISPECIES: aminotransferase class IV [Staphylococcus]	0	7.136	12	3	5	3	202	23.8	7.01	5.58	3	other metabolic processes	cytosol	other molecular function	Pf01063	3920969	A0A0E1VJW5; A0A0H2XIU9; A0A0H3JL68; A0A0H3JU02; A0A0H3KBG6; A0A1E8WV56; I2FK96; Q2G097; saa:SAUSA300_0700; sae:NWMN_0684; sao:SAOUHSC_00724; sau:SA0670; saud:CH52_02190; saun:SAKOR_00712; sav:SAV0715; T1Y708; WP_001175781.1	pabC	0	0	8.174	2.365	0.139795	0.990464	41.98	86.42
ABD22781.1	malate:quinone-oxidoreductase [Staphylococcus aureus subsp. aureus USA300_FPR3757]	0	25.188	18	8	17	8	511	57	7.06	12.76	8	other metabolic processes		other molecular function	Pf06039		A0A0H2XIW4; A0A0H3KA63; ABD22781.1; saa:SAUSA300_2312; sae:NWMN_2267	mqo	0	0	8.052	2.813	0.113209	0.970224	91.6	34.08
WP_001140686.1	phosphoglycerate mutase family protein [Staphylococcus aureus]	0.001	5.573	11	1	3	1	193	22.1	6.68	0	1			other molecular function	Pf00300		A0A0E8GAD0; A0A1E8WSU2; WP_001140686.1	cobC	0	0	8.03	2.616	0.549422	0.985217	92.18	196.52
ABD21090.1	carboxyl-terminal protease [Staphylococcus aureus subsp. aureus USA300_FPR3757]	0	10.176	6	3	3	3	496	55.2	9.11	2.26	3	protein metabolism;signal transduction	plasma membrane;other membranes;other cell component	other molecular function	Pf01471, Pf02163, Pf03572, Pf17820	3920657	A0A0D6HLS2; A0A0H2XGW3; A0A0H3K841; A0A1E8WX12; ABD21090.1; Q2FYL3; saa:SAUSA300_1313; sae:NWMN_1332; sao:SAOUHSC_01427	ctpA	0	0	7.965	3.154	0.174977	0.927114	56.35	66.4
WP_001118417.1	MULTISPECIES: YlaN family protein [Bacteria]	0.001	5.196	11	1	1	1	91	10.3	5.48	3.54	1				Pf07408	3921724	A0A0E1VIG9; A0A1E8WQ30; A0A290QLI1; A5IRZ9; A6QFW7; A6U0T0; A7X122; A8Z1P7; Q2FHW8; Q2G2C3; Q5HGX2; Q6GAA2; Q7A161; Q7A668; Q99UZ0; saa:SAUSA300_1012; sac:SACOL1121; sae:NWMN_0977; sah:SaurJH1_1194; saj:SaurJH9_1172; sam:MW0995; sao:SAOUHSC_01062; sas:SAS1047; sau:SA0961; saud:CH52_00325; sav:SAV1112; saw:SAHV_1104; sax:USA300HOU_1050; W8URM1; WP_001118417.1		0	0	7.784	1.546	0.014707	0.970224	126.82	23.53
ABD21087.1	conserved hypothetical protein [Staphylococcus aureus subsp. aureus USA300_FPR3757]	0	18.439	32	5	6	5	217	25.2	8.6	11.8	5			other molecular function	Pf03473, Pf03475		A0A0D3QA71; A0A0H2WXH1; A0A0H2XFB2; A0A0H3KA47; A0A1E8XCI2; ABD21087.1; saa:SAUSA300_2284; sac:SACOL2330; sae:NWMN_2238; saun:SAKOR_02307; T1YBM1	yiiM	0	0	7.701	2.744	0.275558	0.97358	115.17	94.47
WP_001028376.1	MULTISPECIES: PIN/TRAM domain-containing protein [Staphylococcus]	0	17.166	21	5	11	5	357	39.6	7.37	13.56	5		other membranes	other molecular function			A0A0E1VUA0; A0A0H2WYJ8; A0A0H3JKY4; A0A0H3JUP5; A0A0H3JXR9; A0A0H3KB41; A0A1E8X2W3; A0A7Z7W0Y0; A0A8D9W3X3; sac:SACOL0573; sae:NWMN_0489; sam:MW0482; sau:SA0485; saua:SAAG_00944; saud:CH52_03120; saun:SAKOR_00512; sav:SAV0527; T1Y6F2; W8UT44; WP_001028376.1	pilT	0	0	7.605	1.283	0.234548	0.882201	113.03	135.34
WP_001126264.1	MULTISPECIES: carbamoyl-phosphate synthase large subunit [Staphylococcus]	0	32.667	13	7	8	7	1057	117.1	4.97	9.67	7	other metabolic processes	other cell component	other molecular function	Pf02142, Pf02786, Pf02787	3920921	A0A1E8WWB5; A0A290QQV5; A0A8D9SJI7; A6QGA4; A8Z3P0; Q2FHN5; Q2FZ72; Q5HGM9; Q6GA10; saa:SAUSA300_1096; sac:SACOL1215; sae:NWMN_1114; sao:SAOUHSC_01170; sas:SAS1137; saua:SAAG_01800; sax:USA300HOU_1141; WP_001126264.1; X5DS33	carB	0	0	7.488	13.054	0.218435	0.0120915	80.64	47.7
WP_001118736.1	nitrite reductase large subunit NirB [Staphylococcus aureus]	0	115.531	39	26	80	26	801	88.6	5.35	118.64	26	other metabolic processes		other molecular function	Pf01077, Pf03460, Pf04324, Pf07992, Pf18267		A0A0E8HHC4; A0A0H2XHU0; A0A1E8WNP8; saa:SAUSA300_2346; WP_001118736.1	nirB	0	0	7.432	5.082	0.0273119	0.483368	124.81	121.84
ABD22012.1	pyruvate ferredoxin oxidoreductase, alpha subunit [Staphylococcus aureus subsp. aureus USA300_FPR3757]	0	14.992	13	4	9	4	586	64.5	5.39	11.81	4	other metabolic processes;stress response		other molecular function	Pf01558, Pf01855, Pf17147	3919919	A0A0D6HQE4; A0A0H2WYT5; A0A0H2XHA9; A0A0H3K8F3; A0A1E8WW31; ABD22012.1; Q2FZ05; saa:SAUSA300_1182; sac:SACOL1308; sae:NWMN_1198; sao:SAOUHSC_01266	porA	0	0	7.417	1.757	0.489109	0.985217	133.32	79.1
WP_000178307.1	MULTISPECIES: phytoene/squalene synthase family protein [Staphylococcus]	0.005	3.813	9	2	2	2	287	34.2	6.09	0	2	other metabolic processes		other molecular function	Pf00494	3921549	A0A1E8WVX8; A0A1M4R6K2; A0A290QVU1; A6QK52; O07854; Q2FDU5; Q2FV59; Q53722; Q5HCY8; Q6G6B2; Q8NUQ5; saa:SAUSA300_2499; sac:SACOL2577; sae:NWMN_2462; sam:MW2483; sao:SAOUHSC_02879; sas:SAS2448; WP_000178307.1	crtM	0	0	7.387	2.011	0.525846	0.997057	0	0
ABD20839.1	transcriptional regulator, Fur family [Staphylococcus aureus subsp. aureus USA300_FPR3757]	0	20.141	45	5	10	5	148	17.2	5.66	6.32	5	RNA metabolism OR transcription;other biological processes	other cell component	nucleic acid binding activity;other molecular function	Pf01475	3921877	A0A077UW59; A0A0D1JST6; A0A0E0VRY8; A0A0E1VRP0; A0A0E1X9G3; A0A0H3K987; A0A1E8WSD8; A0A2K4AJD0; A0A7I0YP91; A0A7Z7QZQ8; A0A8D9W4K2; ABD20839.1; Q2FFN4; Q2G282; Q2YU25; Q5HER3; Q6G873; Q6GFJ6; Q7A0J4; Q9RQL3; saa:SAUSA300_1842; sab:SAB1794c; sac:SACOL1919; sae:NWMN_1753; sam:MW1801; sao:SAOUHSC_01997; sar:SAR1951; sas:SAS1783; saua:SAAG_02379; saun:SAKOR_01817; ssh:NCTC13712_01880; sud:ST398NM01_1…	perR; perR_2	0	0	7.364	2.027	0.386664	0.997057	122.63	98.27	Met-loss+Acetyl [N-Term]
WP_001015117.1	MULTISPECIES: shikimate kinase [Staphylococcus]	0	8.68	13	2	2	2	174	20.2	5.24	4.35	2	other metabolic processes	cytosol;other cell component	kinase activity;other molecular function	Pf01202	3919972	A0A0G2LTJ5; A0A0H2XIV2; A0A1E8X1Q3; A0A290QGI4; A6QH82; A8Z477; Q2FY32; Q5HFM1; saa:SAUSA300_1499; sac:SACOL1596; sae:NWMN_1442; sao:SAOUHSC_01635; sax:USA300HOU_1539; WP_001015117.1	aroK	0	0	6.868	2.434	0.543262	0.987256	67.88	102.78
P02584	SWISS-PROT:P02584 (Bos taurus) Profilin-1	0	98.582	84	9	342	9	140	15	8.28	505.46	9	cell organization and biogenesis;other biological processes	cytoskeleton;other cell component	cytoskeletal activity	Pf00235	102175326; 104993965; 109573782; 513895	A0A212D7Q6; A0A452G587; A0A4W2IHQ6; A0A5N3WG60; A0A5N3X3I9; A0A6B0S5H7; A0A6J0Z611; A0A6P3HSX5; A0A6P5DHW6; A0A8B9YVA5; A0A8C6DAC0; biu:109573782; bta:513895; chx:102175326; P02584; Q3ZCH4; Q5E942	PFN1	2	0	6.847	5.271	0.0375164	0.441168	136.99	143.24	Met-loss+Acetyl [N-Term]
WP_001107241.1	MULTISPECIES: Cys-tRNA(Pro) deacylase [Staphylococcus]	0	19.894	41	6	11	6	160	17.7	8.7	12.66	6	protein metabolism;RNA metabolism OR transcription;other metabolic processes		other molecular function	Pf04073	3919332	A0A0E1VM18; A0A0H2WYS5; A0A0H2XIY2; A0A0H3JW66; A0A0H3KBF9; A0A1E8WV31; Q2G0A0; saa:SAUSA300_0682; sac:SACOL0756; sae:NWMN_0666; sam:MW0659; sams:NI36_03505; sao:SAOUHSC_00705; WP_001107241.1; X5EL59	ybaK	0	0	6.845	1.929	0.047391	0.996073	126.43	99.62
P20930	SWISS-PROT:P20930 Tax_Id=9606 Gene_Symbol=FLG Filaggrin	0	9.905	1	3	5	3	4061	434.9	9.25	8.87	3	protein metabolism;other metabolic processes;other biological processes	plasma membrane;cytosol;other cell component	bone, tooth or skin structural activity;other molecular function	Pf01023, Pf03516	2312	hsa:2312; P20930; Q01720; Q5T583; Q9UC71	FLG	1	0	6.84	1.812	0.474347	0.987623	49.86	25.48
WP_001223700.1	MULTISPECIES: staphyloferrin B biosynthesis decarboxylase SbnH [Staphylococcus]	0	14.253	17	5	10	5	400	45.7	6.32	5.16	5	other metabolic processes		other molecular function	Pf00278, Pf02784	3919460	A0A0H2X066; A0A0H2XH47; A0A0H3K696; A0A1E8X1N7; A0A380ECW1; Q2G1M6; Q6X7U0; saa:SAUSA300_0125; sac:SACOL0107; sae:NWMN_0067; sao:SAOUHSC_00082; WP_001223700.1	sbnH	0	0	6.793	5.326	0.0933965	0.432475	62.97	28.5
ABD21263.1	N-acetylmuramoyl-L-alanine amidase [Staphylococcus aureus subsp. aureus USA300_FPR3757]	0	15.477	19	4	15	4	291	32.7	8.15	5.97	4	cell organization and biogenesis;other metabolic processes	non-structural extracellular;other cell component	other molecular function	Pf01520, Pf08239	3921088	A0A0E0VQT0; A0A0E1VH71; A0A0E1X4T6; A0A0H3K8J7; A0A1E8X2E3; A0A7U7EZG1; A0A7Z7QZ89; A0A8D9W4T4; ABD21263.1; O32421; Q2FG95; Q2FXU3; Q2YT98; Q5HFD1; Q6G8T7; Q7A0Q6; Q7A2R2; Q7A588; saa:SAUSA300_1588; sab:SAB1501c; sac:SACOL1687; sae:NWMN_1534; sam:MW1582; sao:SAOUHSC_01739; sas:SAS1568; sau:SA1458; saua:SAAG_01545; saud:CH52_10905; sauj:SAI2T2_1011870; sauk:SAI3T3_1011850; saun:SAKOR_01579; sauq:S…	lytH; lytH_2	0	0	6.773	4.727	0.0185064	0.56261	136.13	106.04
WP_000902175.1	MULTISPECIES: hypothetical protein [Bacteria]	0.006	3.742	13	1	1	1	67	7.9	5.38	1.82	1				Pf20111		A0A0D1H9L2; A0A0E1VHH0; A0A0E1X7D2; A0A0H2WZ53; A0A0H2XH03; A0A0H3JMK6; A0A0H3JRL2; A0A0H3K303; A0A0H3K8I5; A0A1E8WWN5; A0A7U7EV01; A0A7Z7W1K4; A0A8D9SG79; saa:SAUSA300_1303; sac:SACOL1446; sae:NWMN_1323; sam:MW1300; sar:SAR1422; sau:SA1242; saua:SAAG_02018; saud:CH52_12015; sav:SAV1410; W8UAT0; WP_000902175.1	yozC	0	0	6.76	0.961	0.579567	0.608228	152.52	152.52
ABD21450.1	leucyl-tRNA synthetase [Staphylococcus aureus subsp. aureus USA300_FPR3757]	0	62.483	37	15	19	15	805	91.7	5.16	29.9	15	protein metabolism;RNA metabolism OR transcription;other metabolic processes	cytosol;other cell component	other molecular function	Pf00133, Pf08264, Pf09334, Pf13603	3921764	A0A0D6HGQ8; A0A290QTG5; A6QHU1; A8Z4I6; ABD21450.1; Q2FFY0; Q2FXH2; Q5HF16; saa:SAUSA300_1704; sac:SACOL1808; sae:NWMN_1651; sao:SAOUHSC_01875; sax:USA300HOU_1749	leuS	0	0	6.668	8.999	0.0300324	0.0665618	68.12	113.37
ABD21075.1	conserved hypothetical protein [Staphylococcus aureus subsp. aureus USA300_FPR3757]	0	11.033	13	2	5	2	250	28.7	5.2	8.94	2	other metabolic processes		other molecular function	Pf04199	3919602	A0A0E1VLC9; A0A0H2X0A1; A0A0H2XFA3; A0A0H3JLE8; A0A0H3JQ80; A0A0H3JUW5; A0A0H3K6W6; A0A1E8X8R1; A0A7U7EX86; ABD21075.1; Q2G123; saa:SAUSA300_0356; sac:SACOL0427; sae:NWMN_0347; sam:MW0331; sao:SAOUHSC_00337; sau:SA0343; saud:CH52_03950; sauj:SAI2T2_1002730; sauk:SAI3T3_1002730; saun:SAKOR_00352; sauq:SAI4T8_1002730; saut:SAI1T1_2002730; sauv:SAI7S6_1002730; sauw:SAI5S5_1002720; saux:SAI6T6_100273…	kynB	0	0	6.589	6.137	0.489109	0.284268	20.66	81.15
WP_001795457.1	MULTISPECIES: phospho-sugar mutase [Staphylococcus]	0	42.893	23	11	19	11	602	68.3	6.57	21.67	11	other metabolic processes	other membranes	other molecular function	Pf00408, Pf02878, Pf02879, Pf02880		A0A133PV72; A0A290QUF7; WP_001795457.1		0	0	6.575	3.138	0.0166758	0.92907	98.47	114.99
WP_000138932.1	MULTISPECIES: copper-sensing transcriptional repressor CsoR [Bacteria]	0.006	3.672	24	2	3	2	97	11.2	6.3	0	2	other biological processes		nucleic acid binding activity;other molecular function	Pf02583	3920947; 66840294	A0A0H2WXP5; A0A0H2XDN5; A0A0H3JV94; A0A0H3JWH2; A0A0H3JXP7; A0A1E8WWL3; A0A290QID4; A0A7U7JQI1; Q2FWG9; saa:SAUSA300_2043; sac:SACOL2078; sam:MW2010; sao:SAOUHSC_02322; sau:SA1890; saud:CH52_08520; sav:SAV2087; suh:SAMSHR1132_19110; W8UW13; WP_000138932.1	csoR; csoR_2	0	0	6.422	4.445	0.557641	0.648423	105.98	99.22	Met-loss [N-Term]
WP_000723301.1	MULTISPECIES: NAD-dependent epimerase/dehydratase family protein [Staphylococcus]	0	27.94	36	6	14	6	321	36	4.75	15.83	6	other metabolic processes		other molecular function	Pf01370	3920815	A0A0D1HIC5; A0A0E1VM57; A0A0H3K774; A0A1E8X3X4; A0A7U7EXH5; Q2FJ87; Q2G0M5; Q5HIC2; Q6GBT4; Q7A1Q7; Q7A788; Q99W56; saa:SAUSA300_0538; sac:SACOL0599; sae:NWMN_0515; sam:MW0508; sao:SAOUHSC_00535; sas:SAS0511; sau:SA0511; saud:CH52_02990; sauj:SAI2T2_1004240; sauk:SAI3T3_1004240; saun:SAKOR_00539; sauq:SAI4T8_1004240; saut:SAI1T1_2004240; sauv:SAI7S6_1004230; sauw:SAI5S5_1004210; saux:SAI6T6_10042…	capD	0	0	6.42	2.685	0.396886	0.981672	108.4	29.45
WP_001196354.1	MULTISPECIES: proline dehydrogenase [Staphylococcus]	0.001	4.521	7	2	2	2	333	38	8.07	0	2	other metabolic processes	other membranes	other molecular function	Pf01619	3920833	A0A0E0VPU8; A0A0E1VIG8; A0A0H2WZM4; A0A0H2XHP8; A0A0H3JX08; A0A0H3KDE2; A0A1E8XBS8; Q2FXG3; saa:SAUSA300_1711; sac:SACOL1816; sae:NWMN_1658; sam:MW1707; sao:SAOUHSC_01884; saun:SAKOR_01710; sud:ST398NM01_1818; T1YAC5; WP_001196354.1; X5EKK9	fadM; putA	0	0	6.389	3.751	0.622462	0.829608	42.66	41.78
ABD21101.1	sensor histidine kinase protein [Staphylococcus aureus subsp. aureus USA300_FPR3757]	0.004	3.955	5	1	1	1	451	52.4	6.98	2.02	1	protein metabolism;other metabolic processes;signal transduction	plasma membrane;other membranes	kinase activity;other molecular function	Pf00512, Pf02518, Pf18719	3920650	A0A0E1VJK4; A0A0H3K8L6; A0A1E8WWN3; ABD21101.1; Q2FH24; Q2FYM0; Q5HG05; Q6G9E7; Q7A0W5; Q7A2R7; Q7A5N3; Q9KJN3; saa:SAUSA300_1307; sac:SACOL1450; sae:NWMN_1327; sam:MW1304; sao:SAOUHSC_01419; sas:SAS1357; sau:SA1246; saud:CH52_11995; saun:SAKOR_01351; sav:SAV1414; T1Y8A3; W8U600	arlS; arlS_1	0	0	6.318	3.2	0.680018	0.921532	47.87	41.94
ABD20475.1	conserved hypothetical protein [Staphylococcus aureus subsp. aureus USA300_FPR3757]	0.003	4.418	15	2	3	2	162	19	5.08	0	2						A0A0H2WXT2; A0A0H2XE56; A0A0H3KIU5; ABD20475.1; saa:SAUSA300_2447; sac:SACOL2519; sae:NWMN_2406		0	0	6.255	2.569	0.451061	0.985217	100.15	96.35
ABD22002.1	ABC transporter, permease protein [Staphylococcus aureus subsp. aureus USA300_FPR3757]	0.009	3.188	4	1	1	1	253	28.4	9.63	1.67	1	transport	plasma membrane;other membranes	transporter activity	Pf00528	3919847	A0A0D6GJL4; A0A0H2WXI9; A0A0H2XGU9; A0A0H3K681; A0A1E8XBE3; ABD22002.1; Q2G1I4; saa:SAUSA300_0176; sac:SACOL0159; sae:NWMN_0118; sao:SAOUHSC_00138	ssuC	0	0	6.239	1.181	0.383887	0.836295	3.68	11.75
WP_001289614.1	MULTISPECIES: glutaredoxin-like protein NrdH [Staphylococcus]	0	6.346	17	1	3	1	77	9.2	4.48	2.38	1	other metabolic processes;other biological processes		other molecular function	Pf00462	3919879	A0A0H2WYJ6; A0A0H2XEN4; A0A0H3KC34; A0A1E8WQ76; Q2FZH4; Q936D1; saa:SAUSA300_0985; sac:SACOL1093; sae:NWMN_0951; sao:SAOUHSC_01030; saun:SAKOR_01006; T1Y7A7; WP_001289614.1	nrdH	0	0	6.223	2.257	0.64102	0.996334	175.34	261.12
Q9TRI1	TREMBL:Q9TRI1 (Bos taurus) similar to inter-alpha-trypsin inhibitor heavy chain2	0	121.195	30	20	102	20	946	106.1	7.94	215.37	20	other metabolic processes;other biological processes	non-structural extracellular	enzyme regulator activity;other molecular function	Pf00092, Pf06668, Pf08487	512164	A5D7R6; bta:512164; F1MNW4; Q9TRI1	ITIH2	2	0	6.206	0.34	0.0531783	0.0124235	121.09	69.63
WP_000657538.1	phage capsid protein [Staphylococcus aureus]	0	29.929	26	7	12	7	352	39.9	5.17	16.54	7						A0A1E8WPI9; A0A1S6C723; WP_000657538.1		0	0	6.155	1.785	0.0481762	0.985217	53.84	64.55
WP_000020853.1	MULTISPECIES: YlxQ family RNA-binding protein [Staphylococcus]	0	13.941	33	3	8	3	105	11.5	9.54	14.35	3		translational apparatus	nucleic acid binding activity	Pf01248	3919976	A0A0D1I5D9; A0A0E1VHV9; A0A0H2WZP8; A0A0H2XE67; A0A0H3JKT6; A0A0H3JV33; A0A0H3JW63; A0A0H3KCF6; A0A1E8WW14; Q2G2C9; saa:SAUSA300_1161; sac:SACOL1287; sae:NWMN_1177; sam:MW1151; sams:NI36_06190; sao:SAOUHSC_01245; sau:SA1111; saud:CH52_12745; saun:SAKOR_01196; sav:SAV1268; T1Y7W2; W8U6I2; WP_000020853.1	rpl7AE; rplGA	0	0	6.148	1.281	0.11537	0.881676	324.79	51.6
WP_000949560.1	MULTISPECIES: hypothetical protein [Staphylococcus]	0	8.574	8	2	2	2	255	28.9	5.72	5.55	2		other membranes			3921293	A0A0D6GP72; A0A0H2WYA5; A0A0H2XFU6; A0A0H3KJA0; A0A1E8X7F4; Q2FUS5; saa:SAUSA300_2624; sac:SACOL2715; sae:NWMN_2589; sao:SAOUHSC_03026; WP_000949560.1		0	0	5.976	0.01	0.567639	1.89222e-16	0
WP_000128656.1	MULTISPECIES: hypothetical protein [Bacilli]	0	11.322	26	3	6	3	139	16.3	5.29	11.22	3					3921403	A0A0D1GTH3; A0A0E0VSU8; A0A0E1XM04; A0A0H2WXI1; A0A0H2XE20; A0A0H3K1E3; A0A0H3KER0; A0A1E8XCK8; A0A7U7EW32; A0A7Z7W2L9; A0A8D9SMN6; Q2G2W6; saa:SAUSA300_2295; sac:SACOL2344; sae:NWMN_2250; sam:MW2270; sams:NI36_11600; sao:SAOUHSC_02626; sar:SAR2434; saua:SAAG_00175; saun:SAKOR_02323; sud:ST398NM01_2401; T1YCQ5; WP_000128656.1; X5DSI9		0	0	5.955	4.878	0.664607	0.529634	122.06	73.33
ENSEMBL:ENSBTAP00000024146	(Bos taurus) similar to alpha-2-macroglobulin isoform 1	0	471.05	55	60	459	60	1477	164.2	6.02	981.37	60						ENSEMBL:ENSBTAP00000024146		0	0	5.95	0.622	0.0612223	0.17257	132.79	128.09
ENSEMBL:ENSBTAP00000031360	(Bos taurus) 55 kDa protein	0.001	5.131	12	2	2	2	491	54.6	5.07	0	2						ENSEMBL:ENSBTAP00000031360		0	0	5.927	0.01	0.658132	1.89222e-16	77.16
ABD21898.1	ABC transporter, ATP-binding protein [Staphylococcus aureus subsp. aureus USA300_FPR3757]	0	25.047	26	6	10	6	261	29.2	7.61	16.86	6	transport	plasma membrane;other membranes	transporter activity;other molecular function	Pf00005	3920108	A0A0E0VPF8; A0A0E1VJ10; A0A0E1X511; A0A0H2WZ77; A0A0H2XGM6; A0A0H3K8S2; A0A1E8X2V0; A0A7U7ICW6; A0A7U7IEM1; A0A7Z7W316; A0A8D9SJ00; ABD21898.1; Q2FY17; saa:SAUSA300_1516; sac:SACOL1613; sae:NWMN_1459; sams:NI36_08390; sao:SAOUHSC_01657; sar:SAR1633; saua:SAAG_01470; saud:CH52_11290; sauj:SAI2T2_1011300; sauk:SAI3T3_1011280; saun:SAKOR_01503; sauq:SAI4T8_1011290; saut:SAI1T1_2011280; sauv:SAI7S6_1…	mreA	0	0	5.891	2.497	0.0282052	0.985217	69.71	74.82
ABD20835.1	conserved hypothetical protein [Staphylococcus aureus subsp. aureus USA300_FPR3757]	0	23.444	20	6	19	6	364	41.9	7.14	29.38	6	RNA metabolism OR transcription;other metabolic processes;other biological processes	other cell component	nucleic acid binding activity;other molecular function	Pf04055, Pf13394	3919318	A0A0D1G5Z8; A0A0E0VQ18; A0A0E1VI57; A0A0E1X8L2; A0A1E8WWG5; A0A290QLU9; A0A7U7EY74; A0A7Z7QYC3; A0A8D9SJJ8; A5ISA3; A6QGB8; A6U137; A7X1H8; A8Z3Q4; ABD20835.1; Q2FHM0; Q2FZ66; Q5HGL4; Q6GHL7; Q7A600; Q99UQ0; saa:SAUSA300_1111; sac:SACOL1230; sae:NWMN_1128; sah:SaurJH1_1302; saj:SaurJH9_1277; sao:SAOUHSC_01185; sar:SAR1194; sau:SA1061; saua:SAAG_01815; saud:CH52_12995; sauj:SAI2T2_1008690; sauk:SA…	rlmN; rlmN_1; rlmN_2	0	0	5.854	5.071	0.0417032	0.48555	113.29	46.7
WP_001789866.1	MULTISPECIES: helix-turn-helix transcriptional regulator [Staphylococcus]	0	16.685	23	5	5	5	207	23.7	8.32	10.44	5				Pf00571, Pf08279		A0A290QT06; A0A2Y9TQL5; WP_001789866.1		0	0	5.801	1.437	0.203706	0.950233	110.05	89.01
ABD21721.1	conserved hypothetical protein [Staphylococcus aureus subsp. aureus USA300_FPR3757]	0	27.183	35	7	10	7	246	28.1	7.25	11.6	7			other molecular function	Pf00005		A0A0H2XGQ8; A0A1E8XCL6; A0A5A8W1A5; ABD21721.1; saa:SAUSA300_0174		0	0	5.795	5.123	0.0669733	0.476188	120.49	130.01
WP_000670950.1	MULTISPECIES: staphylobilin-forming heme oxygenase IsdG [Staphylococcus]	0	23.036	57	4	10	4	107	12.5	6.8	17.73	4	other metabolic processes;transport	other cell component	other molecular function	Pf03992	3919250	A0A069AL92; A0A0E1VKM8; A0A0E1X8V2; A0A1E8WQ49; A0A290QFT5; A0A7Z7QYY7; A0A8D9SI62; A6QG37; A8Z1R5; Q2FHU5; Q2FZE2; Q2YX89; Q5HGU8; Q6GA79; Q6GHV0; Q7A649; Q8NX62; Q99UW8; saa:SAUSA300_1035; sab:SAB1000; sac:SACOL1146; sae:NWMN_1047; sam:MW1018; sams:NI36_05470; sao:SAOUHSC_01089; sar:SAR1109; sas:SAS1070; sau:SA0983; saua:SAAG_02244; saud:CH52_00210; saun:SAKOR_01057; sav:SAV1136; sax:USA300HOU_…	isdG	0	0	5.759	1.566	0.0674586	0.970224	67.3	41.32
WP_001286928.1	MULTISPECIES: exodeoxyribonuclease VII large subunit [Staphylococcus]	0	14.058	12	2	5	2	445	50.9	9.01	13.94	2	DNA metabolism;other metabolic processes	other cell component	nucleic acid binding activity;other molecular function	Pf02601, Pf13742	3919958	A0A0D1IK03; A0A0E1VQT9; A0A0E1X516; A0A1E8X1U7; A0A290QRQ6; A0A7U7EYM2; A0A7Z7W1R4; A0A8D9VYA4; A6QH68; A7X2Q2; A8Z463; P67449; P67450; P67451; Q2FGL0; Q2FY46; Q5HFP8; Q6G942; Q6GGH5; Q99TX0; saa:SAUSA300_1472; sac:SACOL1568; sae:NWMN_1428; sam:MW1476; sams:NI36_08225; sao:SAOUHSC_01620; sar:SAR1601; sas:SAS1462; sau:SA1354; saua:SAAG_01438; saud:CH52_11450; sauj:SAI2T2_1011090; sauk:SAI3T3_10110…	xseA; xseA_2	0	0	5.755	6.992	0.732212	0.178657	89.41	76.26
WP_000848304.1	MULTISPECIES: U32 family peptidase [Staphylococcus]	0	18.073	16	5	10	5	422	47.6	4.86	7.18	5	protein metabolism;other metabolic processes		other molecular function	Pf01136, Pf16325	3921105	A0A0D1IFH5; A0A0E0VPK3; A0A0E1VR30; A0A0E1XFA5; A0A0H2XFW4; A0A0H3JL79; A0A0H3JSL8; A0A0H3K8U8; A0A1E8X2F8; A0A7U7EV91; A0A7U7IEN7; A0A7Z7W335; A0A8D3XH92; Q2FXW5; saa:SAUSA300_1569; sae:NWMN_1513; sams:NI36_08675; sao:SAOUHSC_01716; sar:SAR1691; sau:SA1440; saua:SAAG_02682; saud:CH52_11005; sauj:SAI2T2_1011740; sauk:SAI3T3_1011720; saun:SAKOR_01559; sauq:SAI4T8_1011730; saut:SAI1T1_2011720; sauv…	yhbU_1; yhbU_3	0	0	5.752	6.299	0.139392	0.262751	95.05	14.39
WP_001019337.1	MULTISPECIES: acetyl-CoA carboxylase biotin carboxyl carrier protein subunit [Staphylococcus]	0	13.223	28	3	3	3	149	16.8	4.73	5.4	3	other metabolic processes		other molecular function	Pf00364	3921100	A0A0D6HJ22; A0A0H2XG33; A0A0H3K8U6; A0A1E8X4G2; Q2FXX0; saa:SAUSA300_1564; sae:NWMN_1508; sao:SAOUHSC_01710; WP_001019337.1	accB; accB_1	0	0	5.613	0.696	0.0483537	0.262215	37.78	59.48
ABD20832.1	thermonuclease [Staphylococcus aureus subsp. aureus USA300_FPR3757]	0	12.858	20	2	3	2	177	20.3	9.67	7.16	2		other membranes	nucleic acid binding activity;other molecular function	Pf00565	3920142	A0A0D1HEB8; A0A0H2WVX0; A0A0H2XGE3; A0A0H3JPX6; A0A0H3JS62; A0A0H3JZZ1; A0A0H3KG86; A0A1E8WW93; ABD20832.1; Q2FYV8; saa:SAUSA300_1222; sac:SACOL1357; sae:NWMN_1236; sam:MW1211; sams:NI36_06515; sao:SAOUHSC_01316; sau:SA1160; saud:CH52_12445; sav:SAV1324; W8UY38	nuc; nucI	0	0	5.597	0.791	0.35204	0.38515	0	27.76
WP_000653261.1	MULTISPECIES: ica operon transcriptional regulator IcaR [Staphylococcus]	0	18.916	34	4	10	4	186	22	5.3	20.54	4	RNA metabolism OR transcription;other biological processes		nucleic acid binding activity;other molecular function	Pf00440, Pf18665	3921483	A0A0E0VTW2; A0A0E1VMH3; A0A0E1XCG5; A0A0H2XEA4; A0A1E8X6A7; A0A290QW36; A0A7U7F1P3; A0A7Z7R153; A0A8D9SK60; A6QKF4; Q2FUV0; Q5HCN2; Q6G609; Q6GDD9; Q79ZV4; Q7A2K5; Q7A352; Q9RQQ0; saa:SAUSA300_2599; sac:SACOL2688; sae:NWMN_2564; sam:MW2585; sams:NI36_13415; sao:SAOUHSC_03001; sar:SAR2746; sas:SAS2551; sau:SA2458; saua:SAAG_00488; saud:CH52_05680; sauj:SAI2T2_1020000; sauk:SAI3T3_1019990; saun:SAK…	icaR; icaR_1; tetR	0	0	5.596	1.425	0.0717864	0.944633	107.71	76.8
WP_001548912.1	MULTISPECIES: DUF1672 domain-containing protein [Staphylococcus]	0	8.115	9	3	5	3	309	35.6	8.69	0	3				Pf07901		A0A0D3Q7K8; A0A0H2WWE6; A0A0H3KCU1; sac:SACOL1533; sae:NWMN_1398; WP_001548912.1		0	0	5.579	1.337	0.602592	0.911968	89.05	65.22
P01030	SWISS-PROT:P01030 (Bos taurus) similar to Complement C4-A precursor	0	357.258	41	55	350	8	1741	192.7	7.43	548.66	55	stress response;other biological processes	non-structural extracellular;other cell component	enzyme regulator activity	Pf00207, Pf01759, Pf01821, Pf01835, Pf07677, Pf07678, Pf07703, Pf17789, Pf17791	280678	bta:280678; E1BH06; P01030	C4A	6	0	5.528	3.323	0.053176	0.903423	69.52	54.93
WP_000149295.1	MULTISPECIES: PaaI family thioesterase [Bacteria]	0	6.906	15	2	8	2	124	13.5	7.2	8.15	2		cytosol	other molecular function	Pf03061	3919228	A0A0D6GEK5; A0A0H2WYZ8; A0A0H2XGD6; A0A0H3JTK5; A0A0H3JUJ1; A0A0H3KBR5; A0A1E8WQU8; Q2FZV4; saa:SAUSA300_0847; sac:SACOL0947; sae:NWMN_0814; sao:SAOUHSC_00881; sau:SA0805; saud:CH52_01155; sav:SAV0944; WP_000149295.1	ydiI	0	0	5.45	2.41	0.613589	0.987623	108.96	87.61
ABD22482.1	transcriptional regulator, LysR family [Staphylococcus aureus subsp. aureus USA300_FPR3757]	0.001	6.02	5	1	2	1	295	33.8	5.64	1.9	1	RNA metabolism OR transcription		nucleic acid binding activity;other molecular function	Pf00126, Pf03466		A0A0E0VS27; A0A0E1VPS2; A0A0H2XI75; A0A0H3JN11; A0A0H3JXH5; A0A0H3KAH7; A0A133QA80; A0A7U7IG85; ABD22482.1; saa:SAUSA300_2480; sae:NWMN_2441; sau:SA2330; sauj:SAI2T2_1018940; sauk:SAI3T3_1018930; saun:SAKOR_02532; sauq:SAI4T8_1018940; saut:SAI1T1_2018930; sauv:SAI7S6_1018930; sauw:SAI5S5_1018870; saux:SAI6T6_1018870; sauy:SAI8T7_1018910; sav:SAV2542; sud:ST398NM01_2592; T1YC82	cidC	0	0	5.443	1.874	0.613589	0.991891	54.69	67.43
WP_000132890.1	MULTISPECIES: alpha/beta hydrolase [Staphylococcus]	0	48.616	61	9	27	9	184	21.5	4.87	60.06	9			other molecular function	Pf06821		A0A0H2WWE4; A0A0H2XIL8; A0A0H3JN42; A0A0H3JS13; A0A0H3JXA9; A0A0K8EWW4; A0A1E8XFG6; A0A290QI44; A0A3S4N806; A0A7U7EZB9; saa:SAUSA300_1780; sac:SACOL1885; sam:MW1771; sams:NI36_09760; sau:SA1649; saud:CH52_09925; sauj:SAI2T2_1013530; sauk:SAI3T3_1013520; sauq:SAI4T8_1013530; saut:SAI1T1_2013520; sauv:SAI7S6_1013540; sauw:SAI5S5_1013480; saux:SAI6T6_1013500; sauy:SAI8T7_1013520; sav:SAV1831; ssh:NC…	ydeN	0	0	5.369	4.165	0.120447	0.728618	113.39	109.28	Met-loss [N-Term]
WP_000867960.1	MULTISPECIES: carbon-nitrogen family hydrolase [Staphylococcus]	0	11.855	15	3	5	3	261	29.8	5.22	9.46	3	other metabolic processes		other molecular function	Pf00795	3919679	A0A0D6HBS7; A0A0H2WXM0; A0A0H2XHP6; A0A0H3K9M6; A0A1E8WWT3; P55177; Q2FWM9; saa:SAUSA300_1987; sac:SACOL2021; sae:NWMN_1942; sao:SAOUHSC_02259; WP_000867960.1	amiE	0	0	5.329	3.679	0.523293	0.838822	177.55	61.82
ENSEMBL:ENSBTAP00000038329	(Bos taurus) 9 kDa protein	0	16.907	28	2	28	1	80	8.6	5.71	61.42	2						ENSEMBL:ENSBTAP00000038329		0	0	5.319	0.228	0.0892148	0.00120771	138.13	114.58
ABD21884.1	arginase [Staphylococcus aureus subsp. aureus USA300_FPR3757]	0	15.323	24	5	6	5	302	33.2	5.52	6.66	5	other metabolic processes	other cell component	other molecular function	Pf00491	3919623	A0A0E1VMH6; A0A0H2XH65; A0A0H3KI33; A0A1E8XAB3; A0A7U7F023; ABD21884.1; P60086; P60087; P60088; Q2FW91; Q9R2U3; saa:SAUSA300_2114; sac:SACOL2154; sae:NWMN_2065; sams:NI36_10635; sao:SAOUHSC_02409; sau:SA1968; saud:CH52_08165; sauj:SAI2T2_1016000; sauk:SAI3T3_1015990; saun:SAKOR_02131; sauq:SAI4T8_1016000; saut:SAI1T1_2015990; sauv:SAI7S6_1016000; sauw:SAI5S5_1015940; saux:SAI6T6_1015950; sauy:SAI…	arg; rocF	0	0	5.242	2.456	0.706875	0.985217	124.08	47.4
ABD22331.1	immunoglobulin G binding protein A precursor [Staphylococcus aureus subsp. aureus USA300_FPR3757]	0	14.309	12	3	5	3	508	55.5	5.71	6.42	3		non-structural extracellular	other molecular function	Pf00746, Pf01476, Pf02216, Pf03373, Pf04650		A0A0H2X057; A0A0H2XJH7; A0A0H3K686; A0A1S5YI15; A0A290QCB0; ABD22331.1; saa:SAUSA300_0113; sac:SACOL0095; sae:NWMN_0055	spa	0	0	5.238	7.358	0.745469	0.148924	57.94	85.04
ABD20722.1	indole-3-pyruvate decarboxylase [Staphylococcus aureus subsp. aureus USA300_FPR3757]	0	16.243	12	4	7	4	546	60.5	5.36	13.21	4	other metabolic processes	cytosol	other molecular function	Pf00205, Pf02775, Pf02776	3919861	A0A0D6GJ33; A0A0H2WXK1; A0A0H2XEM7; A0A0H3KDI8; A0A1E8XBC1; ABD20722.1; Q2G1H0; saa:SAUSA300_0190; sac:SACOL0173; sae:NWMN_0132; sao:SAOUHSC_00153	ipdC	0	0	5.168	4.747	0.723751	0.559658	4.51	58.85
WP_000240338.1	MULTISPECIES: type VII secretion protein EssB [Staphylococcus]	0	15.248	12	3	5	3	444	52	5.95	8.39	3		plasma membrane;other membranes	other molecular function	Pf10140	3919203	A0A0D1JSU5; A0A0H2XG66; A0A0H3K6K4; A0A1E8X9Y8; A0A290QGX6; A0A7U7IE80; P0C053; Q2G185; Q5HJ87; Q6GCI6; Q7A1V2; Q7A7S0; Q99WU0; saa:SAUSA300_0282; sac:SACOL0275; sae:NWMN_0222; sam:MW0262; sams:NI36_01335; sao:SAOUHSC_00261; sas:SAS0262; sau:SA0275; saud:CH52_04290; sauj:SAI2T2_1002210; sauk:SAI3T3_1002210; saun:SAKOR_00269; sauq:SAI4T8_1002210; saut:SAI1T1_2002210; sauv:SAI7S6_1002210; sauw:SAI5…	essB	0	0	5.125	8.871	0.777525	0.0707606	0	0
ABD22885.1	transcriptional regulator, AraC family [Staphylococcus aureus subsp. aureus USA300_FPR3757]	0.001	5.988	11	2	2	2	297	34.4	4.89	5.21	2	RNA metabolism OR transcription		nucleic acid binding activity;other molecular function	Pf12833, Pf14526	3920016	A0A0D1JL85; A0A0E0VPA9; A0A0E1VJC3; A0A0E1X559; A0A0H2I3D5; A0A0H2WWU1; A0A0H2XJB0; A0A0H3K897; A0A1E8X302; A0A7U7IF26; A0A8D9W0U9; ABD22885.1; Q2FY65; saa:SAUSA300_1455; sac:SACOL1550; sae:NWMN_1413; sams:NI36_08135; sao:SAOUHSC_01600; saua:SAAG_01418; sauj:SAI2T2_1010960; sauk:SAI3T3_1010940; saun:SAKOR_01451; sauq:SAI4T8_1010950; saut:SAI1T1_2010940; sauv:SAI7S6_1010960; sauw:SAI5S5_1010910; s…	marA_2	0	0	5.119	2.562	0.742657	0.985217	25.35	88.99
WP_000159837.1	MULTISPECIES: hypothetical protein [Staphylococcus]	0	28.006	37	4	9	4	91	10.7	5.57	27.73	4		other membranes			3921362	A0A0E1VMG6; A0A0H2F9P7; A0A0H2WZH5; A0A0H2XDZ5; A0A0H3JZA0; A0A0H3KJ14; A0A1E8WWS4; A0A7U7JRR1; Q2FV29; saa:SAUSA300_2527; sac:SACOL2607; sae:NWMN_2489; sam:MW2510; sams:NI36_12965; sao:SAOUHSC_02910; saun:SAKOR_02584; T1YE27; WP_000159837.1		0	0	5.109	0.581	0.0640139	0.133833	205.67	111.15
WP_000044363.1	MULTISPECIES: HAD-IIB family hydrolase [Staphylococcus]	0	45.049	55	10	21	10	271	31.8	5.52	30.1	10		cytosol	other molecular function	Pf05116	3919028	A0A0H3K9W5; A0A1E8WUG9; Q2FES9; Q2FW52; Q5HE00; saa:SAUSA300_2163; sac:SACOL2196; sae:NWMN_2108; sao:SAOUHSC_02465; WP_000044363.1; X5EI85		0	0	5.054	2.157	0.141937	0.99767	65.46	86.98
ABD21171.1	conserved hypothetical protein [Staphylococcus aureus subsp. aureus USA300_FPR3757]	0.001	4.617	23	2	2	2	71	8.2	4.93	0	2					3919917	A0A0D1FGD6; A0A0E0VQ91; A0A0E1VRX2; A0A0E1X8F5; A0A0H2WZ33; A0A0H2XH27; A0A0H3K2V1; A0A0H3KG60; A0A1E8WXD4; A0A7Z7QYC2; A0A8D9SFT0; ABD21171.1; Q2FZ07; saa:SAUSA300_1180; sac:SACOL1306; sae:NWMN_1196; sam:MW1170; sams:NI36_06285; sao:SAOUHSC_01264; saua:SAAG_01885; saud:CH52_12650; saun:SAKOR_01215; sud:ST398NM01_1289; T1Y900; W8TTZ7		0	0	5.05	1.361	0.693459	0.918647	85.09	59.21	Met-loss [N-Term]
WP_000995287.1	MULTISPECIES: BrxA/BrxB family bacilliredoxin [Staphylococcus]	0	17.278	31	4	10	4	145	16	4.54	13.1	4				Pf06491	3920217	A0A0H3K846; A0A1E8WZ58; Q2FH10; Q2FYK4; Q2YY39; Q5HFZ5; Q6G9D3; Q7A0W2; Q7A5M6; Q99U60; saa:SAUSA300_1321; sab:SAB1283c; sac:SACOL1464; sae:NWMN_1339; sam:MW1318; sao:SAOUHSC_01436; sas:SAS1371; sau:SA1261; saud:CH52_11925; sav:SAV1428; W8TTH0; WP_000995287.1		0	0	5.035	1.084	0.096744	0.762992	128.17	45.51
ABD22355.1	sensory transduction protein LytR [Staphylococcus aureus subsp. aureus USA300_FPR3757]	0	10.351	12	3	10	3	246	28.2	6.02	17.94	3	RNA metabolism OR transcription;signal transduction;other biological processes	cytosol;other cell component	nucleic acid binding activity;other molecular function	Pf00072, Pf04397	3920306	A0A0E1VLM6; A0A0H3KDR0; A0A1E8XBV7; A0A4T9ZPT5; A0A7U7EWY4; ABD22355.1; P60609; P60610; P60611; P96456; Q2FK09; Q2G1B4; Q5HJB5; saa:SAUSA300_0255; sac:SACOL0246; sae:NWMN_0195; sao:SAOUHSC_00231; sau:SA0251; saud:CH52_04420; sauj:SAI2T2_1002020; sauk:SAI3T3_1002020; sauq:SAI4T8_1002020; saut:SAI1T1_2002020; sauv:SAI7S6_1002020; sauw:SAI5S5_1002010; saux:SAI6T6_1002020; sauy:SAI8T7_1002020; sav:SA…	lytR; lytR_1	0	0	4.932	1.398	0.152417	0.92907	85.28	68.88
WP_000655971.1	MULTISPECIES: NAD(P)/FAD-dependent oxidoreductase [Staphylococcus]	0	31.11	33	9	10	9	344	38.2	6.96	12.43	9	other biological processes		other molecular function	Pf07992	3921216	A0A1E8WQ80; A0A1Q4GXS1; A0A290QU37; A5IVF3; A6QJL4; A6U499; A7X5Z9; A8Z563; Q2FEC4; Q2FVP8; Q5HDI3; Q99RQ5; saa:SAUSA300_2319; sac:SACOL2369; sae:NWMN_2274; sah:SaurJH1_2442; saj:SaurJH9_2396; sao:SAOUHSC_02654; saud:CH52_07115; sav:SAV2372; saw:SAHV_2356; sax:USA300HOU_2355; WP_000655971.1	trxB_2	0	0	4.932	2.491	0.376964	0.985217	42.52	50.9
WP_000659317.1	MULTISPECIES: XTP/dITP diphosphatase [Staphylococcus]	0	43.48	66	8	27	8	195	21.4	5	35.72	8	other metabolic processes	cytosol;other cell component	other molecular function	Pf01725	3920749	A0A0E1VIB6; A0A0H2XI62; A0A0H3K7L3; A0A1E8WPZ2; P58995; Q2FZC5; Q5HGT2; Q6GA63; Q8NX54; saa:SAUSA300_1050; sac:SACOL1162; sae:NWMN_1064; sam:MW1034; sams:NI36_05555; sao:SAOUHSC_01107; sas:SAS1085; WP_000659317.1; X5EJQ9	rdgB	0	0	4.929	6.396	0.0701242	0.252662	133	106.85
Q04695	SWISS-PROT:Q04695 Tax_Id=9606 Gene_Symbol=KRT17 Keratin, type I cytoskeletal 17	0	196.464	66	33	603	12	432	48.1	5.02	701.85	33	cell organization and biogenesis;other biological processes	plasma membrane;cytosol;cytoskeleton	other molecular function	Pf00038	3872	A0A8C0IX11; A5Z1M9; A5Z1N0; A5Z1N1; A5Z1N2; A6NDV6; A6NKQ2; hsa:3872; Q04695; Q6IP98; Q8N1P6	KRT17	2	4	4.884	0.704	0.115095	0.271808	75.57	136.62
ABD21186.1	conserved hypothetical protein [Staphylococcus aureus subsp. aureus USA300_FPR3757]	0	7.01	9	2	2	2	280	31.6	9.28	1.98	2		other membranes		Pf13349	3921844	A0A0D6WF07; A0A0H2WWR9; A0A0H2XF63; A0A0H3JN77; A0A0H3JW48; A0A0H3JX39; A0A0H3KDV2; A0A1E8X572; A0A4U0C762; ABD21186.1; Q2FWX4; saa:SAUSA300_1906; sac:SACOL1989; sae:NWMN_1863; sam:MW1867; sao:SAOUHSC_02147; sau:SA1740; saud:CH52_09290; saun:SAKOR_01900; sav:SAV1926; T1YAW1		0	0	4.877	2.191	0.665748	0.997057	72.92	73.53
WP_000886005.1	MULTISPECIES: DUF1398 family protein [Staphylococcus]	0	16.125	41	3	12	3	129	14.5	5.02	28.41	3				Pf07166	3919595	A0A0D3Q494; A0A0H2X1H0; A0A0H2XGL5; A0A0H3K672; A0A1E8X8Q6; Q2G126; saa:SAUSA300_0349; sac:SACOL0419; sae:NWMN_0341; sao:SAOUHSC_00330; WP_000886005.1		0	0	4.871	2.121	0.396941	0.999915	99.72	46.36	Met-loss [N-Term]
WP_000375647.1	MULTISPECIES: replicative DNA helicase [Staphylococcus]	0	24.471	22	6	14	6	466	52.5	4.82	22.15	6	cell organization and biogenesis;DNA metabolism;RNA metabolism OR transcription;other metabolic processes	other cell component	nucleic acid binding activity;other molecular function	Pf00772, Pf03796		A0A0D1IGF8; A0A0E1VPI3; A0A0E1XAJ3; A0A0H2WY00; A0A0H2XFI1; A0A0H3JS55; A0A0H3JUQ7; A0A0H3JWQ0; A0A0H3K9T5; A0A1E8XDA8; A0A7U7ET22; A0A7U7IDN5; A0A7Z7QW95; saa:SAUSA300_0016; sac:SACOL0016; sae:NWMN_0015; sam:MW0016; sar:SAR0016; sau:SA0015; saud:CH52_05370; sauj:SAI2T2_1000130; sauk:SAI3T3_1000130; sauq:SAI4T8_1000130; saut:SAI1T1_2000130; sauv:SAI7S6_1000130; sauw:SAI5S5_1000130; saux:SAI6T6_10…	dnaB; dnaC; dnaC_2	0	0	4.827	8.465	0.706875	0.085125	88.21	79.83
P02538	SWISS-PROT:P02538 Tax_Id=9606 Gene_Symbol=KRT6A Keratin, type II cytoskeletal 6A	0	289.665	61	46	872	4	564	60	8	1584.57	46	cell organization and biogenesis;stress response;other biological processes	cytosol;cytoskeleton	bone, tooth or skin structural activity;cytoskeletal activity	Pf00038, Pf16208	3853	A0A0S2Z428; A4QPC1; hsa:3853; P02538; P48667; Q08AR4; Q6NT67; Q96CL4	KRT6A	4	22	4.803	0.412	0.120447	0.0319487	58.95	86.63	Met-loss+Acetyl [N-Term]
WP_000149064.1	MULTISPECIES: cell wall-active antibiotics response protein [Bacilli]	0	9.146	13	3	3	3	233	27.2	9.16	0	3		other membranes		Pf09922	3921172	A0A0E0VS12; A0A0E1VRT3; A0A0E1X950; A0A0H2WZQ0; A0A0H2XHE4; A0A0H3JMN7; A0A0H3JT26; A0A0H3K0T7; A0A0H3K9F6; A0A1E8WSL6; A0A7U7EVK7; A0A7U7EZ51; A0A7Z7QZN9; A0A8D9SKC2; Q2FX07; Q9KWK9; saa:SAUSA300_1867; sac:SACOL1944; sae:NWMN_1824; sam:MW1826; sao:SAOUHSC_02100; sar:SAR1976; sau:SA1702; saua:SAAG_02405; saud:CH52_09495; sauj:SAI2T2_1014290; sauk:SAI3T3_1014280; saun:SAKOR_01842; sauq:SAI4T8_1014…	yvqF	0	0	4.797	2.086	0.489109	0.999915	90.53	88.43
ABD21180.1	tRNA (guanine-N(7)-)-methyltransferase [Staphylococcus aureus subsp. aureus USA300_FPR3757]	0	31.591	43	6	13	6	214	25.3	7.02	17.09	6	RNA metabolism OR transcription;other metabolic processes	other cell component	other molecular function	Pf02390	3921754	A0A068A649; A0A0D1F7N4; A0A0E1VIW3; A0A1E8X6R0; A8Z4H5; ABD21180.1; Q2FFZ0; Q2FXI2; Q2YTI8; saa:SAUSA300_1694; sab:SAB1608c; sams:NI36_09375; sao:SAOUHSC_01865; saun:SAKOR_01690; sax:USA300HOU_1738; T1YAA7	trmB	0	0	4.758	3.197	0.0820106	0.921532	100.66	120.63
ABD21498.1	putative lipoprotein [Staphylococcus aureus subsp. aureus USA300_FPR3757]	0	22.873	35	6	15	6	199	23	9.14	32.92	6			other molecular function	Pf13462	3919713	A0A0H2WX78; A0A0H2XFS3; A0A0H3KAA7; A0A1E8WNQ8; ABD21498.1; Q2FVL7; Q9EYL5; saa:SAUSA300_2354; sac:SACOL2407; sae:NWMN_2308; sao:SAOUHSC_02694	dsbA	0	0	4.745	2.339	0.0941688	0.991891	96.66	65.87
Q28085	SWISS-PROT:Q28085 (Bos taurus) Complement factor H precursor	0.009	3.01	1	1	1	1	1236	140.3	6.81	0	1	stress response;other biological processes	non-structural extracellular	other molecular function	Pf00084	280816	bta:280816; Q28085; Q3MHF3; Q9TQZ7	CFH	0	0	4.738	1.011	0.79072	0.681408	57.64	33.36
WP_000289213.1	MULTISPECIES: MarR family transcriptional regulator [Staphylococcus]	0	21.833	36	5	21	5	148	17.4	8.46	29.04	5	RNA metabolism OR transcription;other biological processes	other cell component	nucleic acid binding activity;other molecular function	Pf01047	3921231	A0A0D6HNC6; A0A0H3KA72; A0A1E8WNQ2; A0JBY0; Q2FEB2; Q2FVN3; Q5HDG9; Q6G6T5; Q8NV32; saa:SAUSA300_2331; sac:SACOL2384; sae:NWMN_2286; sam:MW2306; sao:SAOUHSC_02669; sas:SAS2276; WP_000289213.1	sarZ	0	0	4.737	2.59	0.17653	0.985217	117.45	66.91
WP_000163416.1	MULTISPECIES: nucleoside hydrolase [Staphylococcus]	0	7.18	10	2	6	2	313	35.3	5.16	4.05	2	other metabolic processes	cytosol	other molecular function	Pf01156	3921141	A0A0E1VNT6; A0A0H2X0C6; A0A0H2XI41; A0A0H3JMD1; A0A0H3JSV2; A0A0H3JXL3; A0A0H3KA07; A0A1E8WU86; A0A7U7IF53; Q2FVX0; saa:SAUSA300_2234; sac:SACOL2276; sae:NWMN_2183; sam:MW2201; sao:SAOUHSC_02553; sau:SA2078; saud:CH52_07550; sauj:SAI2T2_1016870; sauk:SAI3T3_1016860; sauq:SAI4T8_1016870; saut:SAI1T1_2016860; sauv:SAI7S6_1016860; sauw:SAI5S5_1016800; saux:SAI6T6_1016810; sauy:SAI8T7_1016840; sav:SA…	rihB	0	0	4.706	1.413	0.758895	0.936222	104.07	10.41
ABD21031.1	regulatory protein RecX [Staphylococcus aureus subsp. aureus USA300_FPR3757]	0	15.304	15	4	9	4	272	32.2	6.13	4.99	4	other biological processes	other cell component		Pf02631	3920465	A0A0D3Q8M9; A0A1E8WSF5; A0A290QSP1; A6QI55; A8YY45; ABD21031.1; Q2FFM2; Q2G2G9; Q5HEQ1; Q6G861; Q8NVU3; saa:SAUSA300_1854; sac:SACOL1931; sae:NWMN_1765; sam:MW1813; sao:SAOUHSC_02011; sas:SAS1795; sax:USA300HOU_1868	recX	0	0	4.702	3.298	0.723751	0.910524	131.99	64.74
WP_001003793.1	MULTISPECIES: amidohydrolase [Staphylococcus]	0	11.439	11	4	8	4	383	43.1	5.59	5.37	4			other molecular function	Pf01546, Pf07687	3920689	A0A0D6HN09; A0A0E1VRJ0; A0A0H3K820; A0A1E8XER1; Q2FH40; Q2FYN6; Q6G9G3; Q8NWS3; Q9EZ09; saa:SAUSA300_1291; sae:NWMN_1309; sam:MW1286; sao:SAOUHSC_01399; sas:SAS1339; WP_001003793.1	hipO; yxeP_3	0	0	4.695	2.374	0.489109	0.989216	59.83	58.68
ABD21328.1	flavodoxin family protein [Staphylococcus aureus subsp. aureus USA300_FPR3757]	0	34.295	43	5	18	5	208	23.3	5.08	33.7	5	other metabolic processes		other molecular function	Pf02525	3919487	A0A1E8XBB5; A0A290QPE6; A0A2C9TWJ2; A0A4T9ZHG1; A5IP80; A6TXZ6; A8Z0H0; ABD21328.1; Q2FK58; Q2G1F2; Q5HJG8; Q99X11; saa:SAUSA300_0206; sac:SACOL0190; sah:SaurJH1_0202; saj:SaurJH9_0196; sao:SAOUHSC_00173; sau:SA0204; saud:CH52_04665; sax:USA300HOU_0218	azoR	0	0	4.692	4.019	0.208285	0.773885	130.26	98.01
WP_000161942.1	MULTISPECIES: DNA polymerase/3'-5' exonuclease PolX [Staphylococcus]	0	21.173	17	5	7	5	570	64.8	5.38	9.12	5	DNA metabolism;other metabolic processes;stress response	other cell component	nucleic acid binding activity;other molecular function	Pf02811, Pf14716, Pf14791	3920740	A0A0D6HTC1; A0A0H2WZ05; A0A0H2XK06; A0A0H3JWY0; A0A0H3KFV8; A0A1E8WPY6; Q2FZD4; saa:SAUSA300_1042; sac:SACOL1153; sae:NWMN_1055; sam:MW1026; sao:SAOUHSC_01098; WP_000161942.1	polX; rpoD	0	0	4.647	9.254	0.79072	0.059366	5.63	33.87
WP_000136500.1	MULTISPECIES: sugar O-acetyltransferase [Staphylococcus]	0	8.861	17	2	3	2	199	22.1	6.2	2.08	2		cytosol	other molecular function	Pf00132, Pf12464, Pf14602	3921542	A0A0D6GT13; A0A0H2XI29; A0A0H3KIZ0; A0A1E8WUN3; Q2FV66; Q5HCZ5; Q6G6B9; Q8NUR1; saa:SAUSA300_2492; sac:SACOL2570; sae:NWMN_2455; sam:MW2476; sao:SAOUHSC_02871; sas:SAS2441; WP_000136500.1		0	0	4.634	0.889	0.711725	0.521998	0	45.47
Q0V8M9	TREMBL:Q0V8M9;Q9TRI0 (Bos taurus) similar to inter-alpha (globulin) inhibitor H3 isoform 2	0	52.158	18	12	32	12	891	99.5	5.96	52.47	12						Q0V8M9		0	0	4.616	1.082	0.13471	0.762067	106.87	126.75
WP_001154302.1	MULTISPECIES: dihydroneopterin aldolase [Staphylococcus]	0	32.669	68	6	17	6	121	13.7	5.82	35.79	6	other metabolic processes	other cell component	other molecular function	Pf02152	3920406	A0A0D1JPL9; A0A0H2XEF4; A0A0H3KB32; A0A1E8WT85; P64145; P64146; P64147; Q2G0Q6; Q5HIG0; Q6GBX3; Q99W88; saa:SAUSA300_0493; sac:SACOL0559; sae:NWMN_0477; sam:MW0470; sams:NI36_02470; sao:SAOUHSC_00490; sas:SAS0472; sau:SA0473; saud:CH52_03260; sav:SAV0515; W8U1F3; WP_001154302.1	folB	0	0	4.559	2.812	0.139699	0.970224	131.42	102.39
WP_000487150.1	MULTISPECIES: class I SAM-dependent RNA methyltransferase [Staphylococcus]	0	63.465	49	15	40	15	381	43.3	5.15	61.05	15	RNA metabolism OR transcription;other metabolic processes		nucleic acid binding activity;other molecular function	Pf01170, Pf02926	3919903	A0A0E1X797; A0A0H2WX39; A0A0H2XGS0; A0A0H3JXC2; A0A0H3KCS1; A0A1E8WY37; A0A7U7EUZ7; A0A7Z7W1R3; A0A8D9SLV0; Q2FYI6; saa:SAUSA300_1336; sac:SACOL1483; sae:NWMN_1354; sam:MW1333; sams:NI36_07135; sao:SAOUHSC_01460; sar:SAR1456; saua:SAAG_02054; WP_000487150.1; X5E2F5	rlmL; rlmL_2	0	0	4.521	2.517	0.133091	0.985217	122.89	52.09
ABD21210.1	lipoprotein signal peptidase [Staphylococcus aureus subsp. aureus USA300_FPR3757]	0	8.873	16	2	2	2	163	18.3	7.49	2.56	2	protein metabolism	plasma membrane;other membranes	other molecular function	Pf01252	3920914	A0A0E1VI62; A0A1E8WWC2; A0A290QFY7; A0A4T9ZAP1; A0A7U7EY29; A5IS81; A6QG97; A6U115; A7X1E3; A8Z3N3; ABD21210.1; P65266; P65267; P65268; Q2FHP2; Q2FZ79; Q5HGN6; Q6GA17; Q99US2; saa:SAUSA300_1089; sac:SACOL1208; sae:NWMN_1107; sah:SaurJH1_1280; saj:SaurJH9_1255; sam:MW1079; sao:SAOUHSC_01162; sas:SAS1130; sau:SA1039; saud:CH52_13105; sauj:SAI2T2_1008510; sauk:SAI3T3_1008500; sauq:SAI4T8_1008490; sa…	lspA	0	0	4.475	1.281	0.79072	0.881676	214.48	28.12
WP_000098285.1	MULTISPECIES: polyglycerol-phosphate lipoteichoic acid synthase LtaS [Staphylococcus]	0	28.818	14	7	10	7	646	74.4	9.04	12.25	7	cell organization and biogenesis;other metabolic processes	non-structural extracellular;plasma membrane;other membranes	other molecular function	Pf00884	3920973	A0A0D1F282; A0A0E0VM08; A0A0E1VM13; A0A0E1X991; A0A0H3K6R0; A0A1E8WTW0; A0A7U7IEX5; A0A7Z7QXX2; A0A8D9VZ77; Q2FIS2; Q2G093; Q5HHV4; Q6GBB1; Q6GIS3; Q7A1I3; Q7A6U1; Q99VQ4; saa:SAUSA300_0703; sac:SACOL0778; sae:NWMN_0687; sam:MW0681; sams:NI36_03620; sao:SAOUHSC_00728; sar:SAR0772; sas:SAS0684; sau:SA0674; saua:SAAG_01142; saud:CH52_02175; sauj:SAI2T2_1005580; sauk:SAI3T3_1005570; saun:SAKOR_00716…	ltaS; ltaS_3	0	0	4.467	1.418	0.433247	0.937476	88.47	87.41
WP_000269923.1	MULTISPECIES: regulatory protein MsaA [Staphylococcus]	0.008	3.401	10	1	1	1	102	12.7	4.36	0	1				Pf06279	3920695	A0A0D1I6P6; A0A0E0VP06; A0A0E1VRJ6; A0A0E1X7X6; A0A0H2WYV3; A0A0H2XGX9; A0A0H3JLW4; A0A0H3JVE4; A0A0H3K300; A0A0H3K826; A0A1E8XCP3; A0A7U7EUY8; A0A8D9SG09; Q2FYN0; saa:SAUSA300_1296; sac:SACOL1438; sae:NWMN_1314; sam:MW1291; sams:NI36_06930; sao:SAOUHSC_01405; sar:SAR1415; sau:SA1235; saua:SAAG_02011; saud:CH52_12050; saun:SAKOR_01340; sav:SAV1403; sud:ST398NM01_1405; T1Y9A4; W8TTJ0; WP_000269923…		0	0	4.465	1.897	0.782577	0.994154	105.51	94.45
WP_000480603.1	MULTISPECIES: staphylobilin-forming heme oxygenase IsdI [Staphylococcus]	0.001	5.611	19	2	2	2	108	12.8	4.97	1.7	2	other metabolic processes;transport	other cell component	other molecular function	Pf03992	3919839	A0A0E1VP29; A0A1E8XBD9; A0A290QCW4; A0A4T9ZPN0; A6QDF1; A7WXE5; Q2FK96; Q2G1J2; Q5HJK5; Q6GCW1; Q7A1Y8; Q7A827; Q99X56; saa:SAUSA300_0168; sac:SACOL0152; sae:NWMN_0111; sam:MW0140; sams:NI36_00760; sao:SAOUHSC_00130; sas:SAS0140; sau:SA0160; saud:CH52_04900; sav:SAV0165; saw:SAHV_0164; W8TPX0; WP_000480603.1	isdG; isdI	0	0	4.457	1.466	0.818863	0.959347	36.34	40.75
Q2KJC7	TREMBL:Q2KJC7;Q8HZM3 (Bos taurus) Periostin, osteoblast specific factor	0	42.91	17	9	13	9	779	86.8	7.5	20.57	9	cell adhesion			Pf02469	104985455; 109566765; 281960	A0A4W2HUP5; A0A6P3GW65; A0A6P5CMP8; bta:281960; Q2KJC7	POSTN	0	0	4.424	2.414	0.105399	0.987623	129.01	96.88
ABD21918.1	ketol-acid reductoisomerase [Staphylococcus aureus subsp. aureus USA300_FPR3757]	0	29.512	38	7	10	7	334	36.9	5.38	12.62	7	other metabolic processes	cytosol	other molecular function	Pf01450, Pf07991	3919159	A0A0D6HB99; A0A1E8WYA2; A0A290QUH5; A6QIQ2; A8Z4V9; ABD21918.1; Q2FF68; Q2FWK4; Q5HEE5; saa:SAUSA300_2009; sac:SACOL2045; sae:NWMN_1962; sao:SAOUHSC_02284; sax:USA300HOU_2051	ilvC	0	0	4.423	1.733	0.218435	0.985217	125.62	96.19
WP_001793365.1	MULTISPECIES: DeoR/GlpR family DNA-binding transcription regulator [Staphylococcus]	0.006	3.708	9	2	2	2	263	29.9	6.7	0	2	RNA metabolism OR transcription;other metabolic processes		nucleic acid binding activity;other molecular function	Pf00455, Pf08220		A0A133PYK7; A0A290QK14; WP_001793365.1		0	0	4.378	1.24	0.777525	0.858302	47.17	0
ABD20425.1	ABC transporter, permease protein [Staphylococcus aureus subsp. aureus USA300_FPR3757]	0	23.933	21	7	11	7	349	38.4	9.2	14.2	7		plasma membrane;other membranes		Pf02687	3918968	A0A0D3Q4K0; A0A0H2WXX0; A0A0H2XFL7; A0A0H3K6N2; A0A1E8WSI9; ABD20425.1; Q2G168; saa:SAUSA300_0308; sac:SACOL0305; sae:NWMN_0250; sao:SAOUHSC_00285		0	0	4.361	2.055	0.133091	0.999915	110.32	118.38
ABD22847.1	aconitate hydratase [Staphylococcus aureus subsp. aureus USA300_FPR3757]	0	60.444	21	10	16	10	901	98.9	4.98	41.99	10	other metabolic processes	cytosol	nucleic acid binding activity;other molecular function	Pf00330, Pf00694	3920053	A0A0E1VK53; A0A0H2XKH5; A0A0H3K8F4; A0A1E8WYP2; A0A7U7EYB3; ABD22847.1; P63433; P63434; P99148; Q2FYS9; Q5HG69; Q6G9K9; Q99UC8; saa:SAUSA300_1246; sac:SACOL1385; sae:NWMN_1263; sam:MW1237; sao:SAOUHSC_01347; sas:SAS1289; sau:SA1184; saud:CH52_12315; sauj:SAI2T2_1009710; sauk:SAI3T3_1009700; saun:SAKOR_01287; sauq:SAI4T8_1009690; saut:SAI1T1_2009690; sauv:SAI7S6_1009700; sauw:SAI5S5_1009660; saux:…	acnA; citB	0	0	4.356	10.516	0.79072	0.0339542	77.23	86.72
ABD20574.1	conserved hypothetical protein [Staphylococcus aureus subsp. aureus USA300_FPR3757]	0	33.197	31	7	23	7	303	34.8	5.91	40.25	7			other molecular function	Pf03668	3919351	A0A0E0VNY9; A0A0E1VJB6; A0A1E8WTG4; A0A290QEF1; A0A7U7IE33; A5IQW9; A6QF73; A6TZP4; A7WZR5; A8Z042; ABD20574.1; P67108; P67109; P67110; Q2FIM8; Q2G039; Q5HHQ3; Q6GB65; Q99VL1; saa:SAUSA300_0748; sac:SACOL0830; sae:NWMN_0733; sah:SaurJH1_0806; saj:SaurJH9_0790; sam:MW0727; sao:SAOUHSC_00787; sas:SAS0730; sau:SA0720; saud:CH52_01935; sauj:SAI2T2_1006000; sauk:SAI3T3_1005990; saun:SAKOR_00768; sauq:…	rapZ	0	0	4.318	2.779	0.111206	0.971303	231.02	87.09
ABD22858.1	GTP pyrophosphokinase [Staphylococcus aureus subsp. aureus USA300_FPR3757]	0	47.749	24	11	21	11	736	84.5	8.31	21.15	11	other metabolic processes		kinase activity;other molecular function	Pf02824, Pf04607, Pf13291, Pf13328, Pf19296		A0A0B6XPF7; A0A0E0VR93; A0A0E1X727; A0A0H2XKG5; A0A0H3K8V8; A0A7Z7QZR4; ABD22858.1; Q6GG70; saa:SAUSA300_1590; sae:NWMN_1536; sar:SAR1714; sud:ST398NM01_1697	relA	0	0	4.314	4.645	0.689361	0.586996	59.56	107.24
ABD22808.1	ABC transporter, ATP-binding protein [Staphylococcus aureus subsp. aureus USA300_FPR3757]	0	18.825	11	6	13	6	575	64	6.83	10.17	6	transport	other membranes	transporter activity;other molecular function	Pf00005, Pf00664	3919939	A0A0D1GQ49; A0A0E0VMQ9; A0A0E1VLX5; A0A0E1X7U4; A0A0H2WYM9; A0A0H2XKC5; A0A0H3JQ92; A0A0H3JT78; A0A0H3KEV4; A0A1E8WTN3; A0A7U7ICI3; A0A7U7IEV2; A0A7Z7W228; A0A8D9SKI3; ABD22808.1; Q2G2E5; saa:SAUSA300_0630; sac:SACOL0700; sae:NWMN_0613; sao:SAOUHSC_00647; sar:SAR0653; sau:SA0599; saua:SAAG_01066; saud:CH52_02545; sauj:SAI2T2_1004980; sauk:SAI3T3_1004970; sauq:SAI4T8_1004960; saut:SAI1T1_2004960; …	abcA; bmrA; msbA_2	0	0	4.311	1.194	0.42561	0.838822	38.6	34.92
WP_000832260.1	MULTISPECIES: glycerol-3-phosphate cytidylyltransferase [Bacteria]	0	12.943	25	3	4	3	132	15.8	5.9	9.7	3	cell organization and biogenesis;other metabolic processes	other cell component	other molecular function	Pf01467	3919937; 66838933	A0A077VKC2; A0A0D1FYV9; A0A0E0VM29; A0A0E1VLV0; A0A0E1XI88; A0A0H2WY47; A0A0H2XED9; A0A0H3JP10; A0A0H3JVB0; A0A0H3JY11; A0A0H3KBB7; A0A1E8WTL9; A0A2K4AEE2; A0A7U7EU50; A0A7U7JT36; A0A7Z7W183; A0A8D9W2V7; O05155; Q2G2X2; saa:SAUSA300_0628; sac:SACOL0698; sae:NWMN_0611; sam:MW0603; sams:NI36_03210; sao:SAOUHSC_00645; sar:SAR0651; sau:SA0597; saua:SAAG_01064; saud:CH52_02555; saun:SAKOR_00635; sav:S…	tagD; tagD_2; tarD	0	0	4.3	3.527	0.787801	0.859453	115.46	49.67
WP_000732082.1	MULTISPECIES: DUF1307 domain-containing protein [Staphylococcus]	0	68.97	33	7	50	7	151	17.3	9.04	102.03	7				Pf06998	3921631	A0A0D1K6U9; A0A0H2WZE5; A0A0H2XG58; A0A0H3JZ07; A0A0H3KIQ0; A0A1E8WNM6; Q2FVF5; saa:SAUSA300_2403; sac:SACOL2467; sae:NWMN_2356; sam:MW2382; sao:SAOUHSC_02759; saun:SAKOR_02442; T1YBZ2; WP_000732082.1; X5EK72	yehR	0	0	4.245	2.525	0.1704	0.985217	115.43	112.56
WP_001109047.1	MULTISPECIES: DNA polymerase III subunit gamma/tau [Staphylococcus]	0	20.12	14	5	6	5	565	63.5	5.63	14.96	5	DNA metabolism;other metabolic processes	other cell component	nucleic acid binding activity;other molecular function	Pf13177		A0A0D6G9X7; A0A0H2WY85; A0A0H3K6D2; A0A1E8X0W6; sac:SACOL0520; sae:NWMN_0442; WP_001109047.1	dnaX	0	0	4.216	3.952	0.79072	0.78984	56.46	49.38
ABD20506.1	glyoxalase family protein [Staphylococcus aureus subsp. aureus USA300_FPR3757]	0.001	4.816	20	2	3	2	123	13.9	4.49	1.69	2			other molecular function	Pf00903	3920020	A0A0D3Q7M8; A0A0H2WW45; A0A0H2XE76; A0A0H3K8N6; A0A1E8X1Z2; ABD20506.1; Q2FY61; saa:SAUSA300_1458; sac:SACOL1553; sae:NWMN_1416; sao:SAOUHSC_01604		0	0	4.194	2.119	0.79072	0.999915	102.58	107.95
WP_000362357.1	MULTISPECIES: lipoate--protein ligase family protein [Staphylococcus]	0	12.707	12	3	8	3	278	31.7	5.05	7.85	3	protein metabolism;other metabolic processes		other molecular function	Pf03099	3920616	A0A0H2WZ02; A0A0H3K797; A0A1E8X3M5; Q2G0I9; sac:SACOL0635; sae:NWMN_0552; sao:SAOUHSC_00575; WP_000362357.1; X5EHD1	lipL	0	0	4.163	1.657	0.711725	0.983061	109.22	67.95
WP_000354088.1	MULTISPECIES: threonine/serine exporter ThrE family protein [Bacteria]	0.009	3.126	4	1	1	1	254	27.5	6.96	0	1	transport	other membranes	transporter activity	Pf06738		A0A0D1HML2; A0A0E0VME7; A0A0E1VJM2; A0A0H2WYD1; A0A0H3K780; A0A1E8X3N6; A0A7U7IE58; A0A7Z7W0U8; A0A8D9SGK2; sac:SACOL0632; sae:NWMN_0549; saua:SAAG_01007; saud:CH52_02830; sauj:SAI2T2_1004520; sauk:SAI3T3_1004510; saun:SAKOR_00575; sauq:SAI4T8_1004500; saut:SAI1T1_2004500; sauv:SAI7S6_1004510; sauw:SAI5S5_1004470; saux:SAI6T6_1004480; sauy:SAI8T7_1004510; sud:ST398NM01_0660; T1Y769; W8U188; WP_00…		0	0	4.146	2.441	0.820577	0.985217	44.77	83.88
ABD20479.1	dihydrodipicolinate synthase [Staphylococcus aureus subsp. aureus USA300_FPR3757]	0	34.554	39	9	26	8	295	32.6	4.92	26.65	9	other metabolic processes	cytosol;other cell component	other molecular function	Pf00701	3920686	A0A0D6HM04; A0A1E8XCU9; A0A290QNZ4; A6QGU6; A8Z3X3; ABD20479.1; Q2FH43; Q2FYN9; Q5HG25; Q9EZ12; saa:SAUSA300_1288; sac:SACOL1430; sae:NWMN_1306; sao:SAOUHSC_01396; sax:USA300HOU_1330	dapA	0	0	4.145	2.091	0.77662	0.999915	0	66.92
ABD20569.1	Chaperone clpB [Staphylococcus aureus subsp. aureus USA300_FPR3757]	0	113.446	39	23	42	21	869	98.2	5.05	87.94	23	protein metabolism;stress response;other biological processes	other cell component	other molecular function	Pf00004, Pf02861, Pf07724, Pf10431, Pf17871		A0A0E1VKP6; A0A0H2XFR7; A0A0H3KFD1; A0A1E8WQR8; ABD20569.1; Q5HHB0; Q6GAV1; saa:SAUSA300_0877; sac:SACOL0979; sae:NWMN_0845; sas:SAS0845; saun:SAKOR_00890; T1Y805; X5EI14	clpB	0	0	4.121	7.677	0.13471	0.127667	80.11	99.93
Q2KJ83	TREMBL:Q2KJ83 (Bos taurus) Similar to Carboxypeptidase N catalytic chain	0	18.894	14	4	9	4	462	52.6	8.59	7.98	4	protein metabolism;other metabolic processes	non-structural extracellular	other molecular function	Pf00246, Pf13620	536753	bta:536753; Q2KJ83	CPN1	0	0	4.112	1.575	0.541533	0.970315	136.94	40.64
ABD20600.1	DNA topoisomerase IV, subunit B [Staphylococcus aureus subsp. aureus USA300_FPR3757]	0	33.626	16	8	14	8	665	74.5	6.92	24.15	8	cell cycle OR cell proliferation;cell organization and biogenesis;DNA metabolism;other metabolic processes	other cell component	nucleic acid binding activity;other molecular function	Pf00204, Pf00986, Pf01751, Pf02518		A0A0H2XFT3; A0A6H5D816; ABD20600.1; saa:SAUSA300_1250	parE	0	0	4.11	3.881	0.79072	0.802194	68.02	93.73
ABD22638.1	conserved hypothetical protein [Staphylococcus aureus subsp. aureus USA300_FPR3757]	0	10.733	9	3	6	3	358	41.3	8.84	1.86	3		other membranes			3919245	A0A0H2WZ01; A0A0H2XI86; A0A0H3KC91; A0A1E8WQ12; ABD22638.1; Q2FZE7; saa:SAUSA300_1031; sac:SACOL1142; sae:NWMN_1043; sao:SAOUHSC_01084; X5EGV6	isdD	0	0	4.11	0.974	0.818863	0.629665	81	51.88
WP_000660045.1	MULTISPECIES: argininosuccinate synthase [Staphylococcus]	0	22.533	21	7	17	7	401	44.4	5	10.4	7	other metabolic processes	other cell component	other molecular function	Pf00764	3921745	A0A0D6WAS8; A0A0E1VJB0; A0A1E8WPF8; A0A290QR72; A0A7U7EYI2; A5IRD9; A6QFH2; A6U068; A7X0H5; A8Z067; P63644; P63645; Q2FIB4; Q2FZU1; Q5HHC4; Q99VC7; saa:SAUSA300_0864; sac:SACOL0964; sae:NWMN_0832; sah:SaurJH1_0980; saj:SaurJH9_0961; sao:SAOUHSC_00899; sau:SA0822; sauj:SAI2T2_1006740; sauk:SAI3T3_1006730; sauq:SAI4T8_1006720; saut:SAI1T1_2006720; sauv:SAI7S6_1006730; sauw:SAI5S5_1006690; saux:SAI6…	argG	0	0	4.081	3.271	0.692438	0.912496	92.7	32.49
WP_000600967.1	MULTISPECIES: VOC family protein [Staphylococcus]	0	26.124	31	6	13	6	254	30	6.55	21.49	6			other molecular function	Pf13468	3921119	A0A0E1VYG2; A0A0E1XDM8; A0A0H2XFQ9; A0A0H3JRC7; A0A0H3JSU3; A0A1E8WUA5; A0A7U7IDB8; A0A7U7IF46; A0A7Z7R0B2; A0A8D9W376; Q2FVZ2; saa:SAUSA300_2215; sao:SAOUHSC_02529; sar:SAR2348; sau:SA2059; saua:SAAG_00091; saud:CH52_07645; sauj:SAI2T2_1016720; sauk:SAI3T3_1016710; sauq:SAI4T8_1016720; saut:SAI1T1_2016710; sauv:SAI7S6_1016710; sauw:SAI5S5_1016650; saux:SAI6T6_1016660; sauy:SAI8T7_1016690; sav:SA…		0	0	4.08	2.347	0.210752	0.991552	132.35	90.77
ABD21005.1	conserved hypothetical protein [Staphylococcus aureus subsp. aureus USA300_FPR3757]	0	75.959	66	12	44	12	276	31.9	5.49	88.65	12	protein metabolism;other metabolic processes		other molecular function	Pf03099		A0A0E8GJ70; A0A0H2XFB3; A0A1E8X1V6; ABD21005.1; saa:SAUSA300_1494	lipM	0	0	4.059	2.336	0.16507	0.991891	111.41	80.39	Met-loss [N-Term]
ABD20860.1	conserved hypothetical protein [Staphylococcus aureus subsp. aureus USA300_FPR3757]	0	19.647	21	5	9	5	220	25.8	6.23	9.61	5					3919789	A0A0E1VNL3; A0A0H2X045; A0A0H2XEY5; A0A0H3JJT4; A0A0H3KAU7; A0A1E8X8Z7; A0A7U7EX22; ABD20860.1; Q2G0Z1; saa:SAUSA300_0384; sac:SACOL0456; sae:NWMN_0376; sao:SAOUHSC_00370; sau:SA0371; saud:CH52_03790; sauj:SAI2T2_1002930; sauk:SAI3T3_1002930; saun:SAKOR_00384; sauq:SAI4T8_1002930; saut:SAI1T1_2002930; sauv:SAI7S6_1002930; sauw:SAI5S5_1002920; saux:SAI6T6_1002930; sauy:SAI8T7_1002930; T1Y6J3; W8TP…		0	0	4.042	0.835	0.474347	0.442777	86.77	55.38
ABD22562.1	sucrose-6-phosphate hydrolase [Staphylococcus aureus subsp. aureus USA300_FPR3757]	0	42.217	28	10	21	10	494	57.9	5.39	23.06	10	other metabolic processes	other cell component	other molecular function	Pf00251, Pf08244	3919143	A0A0D6HAE7; A0A0H2XJW3; A0A0H3K9M9; A0A1E8WWU8; ABD22562.1; Q2FWM1; saa:SAUSA300_1994; sae:NWMN_1948; sao:SAOUHSC_02268	scrB	0	0	4.027	2.497	0.127653	0.985217	111.77	67.49
WP_000819690.1	MULTISPECIES: spermidine/putrescine ABC transporter substrate-binding protein [Staphylococcus]	0	8.544	10	3	6	3	357	41.4	7.99	4.18	3	transport	other cell component	other molecular function	Pf13416	3921714	A0A0H2WYM5; A0A0H2XGL3; A0A0H3JVX9; A0A0H3K802; A0A1E8WQ38; Q2G2A8; saa:SAUSA300_1002; sac:SACOL1111; sae:NWMN_0968; sam:MW0985; sao:SAOUHSC_01049; WP_000819690.1; X5E203	potD	0	0	4.025	1.432	0.79072	0.945992	94.55	47.17
WP_000808902.1	MULTISPECIES: aldo/keto reductase [Staphylococcus]	0	77.586	64	15	47	15	312	35.4	5	112.42	15		cytosol	other molecular function	Pf00248	3918922	A0A0H2WWH8; A0A0H2XGD8; A0A0H3JVY1; A0A0H3KB88; A0A1E8X311; Q2G0G6; saa:SAUSA300_0589; sac:SACOL0655; sae:NWMN_0572; sam:MW0563; sao:SAOUHSC_00603; WP_000808902.1; X5EJM2	yhdN_1	0	0	4.024	2.529	0.176235	0.985217	117.74	75.95
ABD22568.1	conserved hypothetical protein [Staphylococcus aureus subsp. aureus USA300_FPR3757]	0.001	5.93	10	2	2	2	159	19	9.16	1.8	2		other membranes			3920934	A0A0H2WWN6; A0A0H2XIF8; A0A0H3K9K7; A0A1E8WV94; ABD22568.1; Q2FWI2; Q9ZAH9; saa:SAUSA300_2031; sac:SACOL2064; sae:NWMN_1979; sao:SAOUHSC_02309	ORF2	0	0	3.927	1.077	0.831159	0.757745	107.52	89.13
WP_001549592.1	MULTISPECIES: NAD-dependent protein deacylase [Staphylococcus]	0	10.449	11	3	6	3	246	27.4	5.57	5.02	3	protein metabolism;other metabolic processes	other cell component	other molecular function	Pf02146		A0A290QQW6; A0A2P0A8H1; WP_001549592.1	cobB	0	0	3.916	1.165	0.79072	0.828993	0	34.86
ABD21349.1	conserved hypothetical protein [Staphylococcus aureus subsp. aureus USA300_FPR3757]	0.001	5.779	10	1	1	1	153	16.9	9.89	3.21	1	other metabolic processes;transport	other membranes	transporter activity	Pf04238	3921729	A0A0H2WYN4; A0A0H2XG40; A0A0H3JTU1; A0A0H3JVZ2; A0A0H3JYZ3; A0A0H3KC51; A0A1E8WQ60; ABD21349.1; Q2FZG3; saa:SAUSA300_1017; sac:SACOL1126; sae:NWMN_0982; sam:MW1000; sao:SAOUHSC_01067; sau:SA0966; saud:CH52_00300; sav:SAV1117; W8URL7		0	0	3.9	1.882	0.816957	0.992634	129.87	79.1
WP_000290400.1	MULTISPECIES: aldehyde dehydrogenase family protein [Staphylococcus]	0	12.749	11	3	5	3	495	53.6	5.27	6.97	3			other molecular function	Pf00171	3919841	A0A0D6GJB8; A0A0H3K677; A0A1E8XBK4; Q2FK94; Q2G1J0; Q5HJK3; saa:SAUSA300_0170; sac:SACOL0154; sae:NWMN_0113; sao:SAOUHSC_00132; WP_000290400.1	aldA	0	0	3.897	3.311	0.818863	0.906304	0	82.91
WP_001212876.1	glycosyltransferase family 2 protein [Staphylococcus aureus]	0	33.29	34	8	10	8	353	41.1	6.92	11.43	8			other molecular function	Pf00535		A0A0H2XFP2; A0A1E8WTN9; A0A1S5ZS02; saa:SAUSA300_0627; WP_001212876.1	tagX	0	0	3.858	1.384	0.489109	0.922307	97.67	63.41
WP_001126664.1	MULTISPECIES: Veg family protein [Bacteria]	0	8.294	23	1	1	1	87	10	7.05	4.93	1	other biological processes			Pf06257	3920325; 66838775	A0A077UKT2; A0A0D1K364; A0A0E0VLC8; A0A0E1VV13; A0A0E1X3Z7; A0A0H2C3I8; A0A0H2WY96; A0A0H2XJ47; A0A0H3JJX7; A0A0H3JQ37; A0A0H3JYW0; A0A0H3K739; A0A1E8WRZ1; A0A2K4AI67; A0A7I0YMK6; A0A7U7ICE6; A0A7U7JT04; A0A7Z7QWW5; G5JJ43; Q2G0S9; saa:SAUSA300_0471; sac:SACOL0537; sae:NWMN_0457; sam:MW0449; sams:NI36_02355; sao:SAOUHSC_00465; sar:SAR0495; sau:SA0452; saud:CH52_03365; saun:SAKOR_00478; sav:SAV049…	veg	0	0	3.84	1.969	0.818863	0.996334	234.77	234.77
WP_000183669.1	MULTISPECIES: GNAT family N-acetyltransferase [Staphylococcus]	0.001	5.062	9	1	1	1	161	18.5	6.54	2.17	1			other molecular function	Pf00583	3919103	A0A0D6G993; A0A0H2WY73; A0A0H2XIC5; A0A0H3K6C6; A0A1E8X0Y2; Q2G0U6; saa:SAUSA300_0441; sac:SACOL0510; sae:NWMN_0432; sao:SAOUHSC_00430; WP_000183669.1	bltD	0	0	3.797	1.126	0.792917	0.802094	0	0
ABD21224.1	cell-division initiation protein [Staphylococcus aureus subsp. aureus USA300_FPR3757]	0	15.216	35	4	7	4	130	15.3	9.77	9.77	4	other biological processes	other membranes		Pf04977	3920340	A0A0D1HZ15; A0A0E0VN45; A0A0E1VKN4; A0A0E1X5W5; A0A0H2WVY3; A0A0H2XFQ2; A0A0H3JNV4; A0A0H3JQ02; A0A0H3JVT0; A0A0H3K6E6; A0A1E8WTY5; A0A7U7ETZ1; A0A7Z7QWV8; ABD21224.1; Q2G0R4; saa:SAUSA300_0485; sac:SACOL0551; sae:NWMN_0469; sam:MW0462; sams:NI36_02430; sao:SAOUHSC_00482; sar:SAR0508; sau:SA0465; saud:CH52_03300; saun:SAKOR_00492; sav:SAV0507; sud:ST398NM01_0573; T1Y6D2; W8UT59	divIC	0	0	3.768	1.401	0.745469	0.929238	93.94	96.14
P02777	SWISS-PROT:P02777 (Bos taurus) similar to Platelet factor 4	0	27.231	15	2	5	2	230	24.2	8.56	18.39	2						P02777		0	0	3.768	1.934	0.590319	0.996237	121.98	78.67
WP_000778523.1	MULTISPECIES: o-succinylbenzoate synthase [Staphylococcus]	0	6.993	8	2	3	2	333	37.9	5.83	1.9	2	other metabolic processes		other molecular function	Pf13378	3921057	A0A0H2WWB5; A0A0H2XI82; A0A0H3KH80; A0A1E8XAX7; Q2G2V2; Q53635; saa:SAUSA300_1735; sac:SACOL1843; sae:NWMN_1685; sao:SAOUHSC_01915; WP_000778523.1	menc; menC	0	0	3.759	8.489	0.871899	0.0845725	66.32	66.68
WP_000524836.1	MULTISPECIES: ABC transporter ATP-binding protein [Staphylococcus]	0	22.885	25	7	21	7	299	33.7	6.62	21.02	7			other molecular function	Pf00005, Pf13732	3921396	A0A0D3QA76; A0A0H2WWT8; A0A0H2XIB6; A0A0H3KA44; A0A1E8XCK9; Q2FVS3; saa:SAUSA300_2288; sac:SACOL2335; sae:NWMN_2242; sao:SAOUHSC_02619; WP_000524836.1	yxlF_4	0	0	3.74	1.985	0.181874	0.997057	112.4	92.02	Met-loss [N-Term]
WP_000606210.1	MULTISPECIES: epoxyqueuosine reductase QueH [Staphylococcus]	0	14.746	21	4	4	4	240	27.8	8.02	4.48	4	RNA metabolism OR transcription;other metabolic processes		other molecular function	Pf02677	3921363	A0A0E0VS78; A0A0E1VPQ2; A0A0E1XB42; A0A0H2X065; A0A0H2XIP6; A0A0H3JP75; A0A0H3JUG6; A0A0H3K4S7; A0A0H3KAQ7; A0A1E8WUL5; A0A7U7EWB7; A0A7U7IFE9; A0A7Z7W414; A0A8D9SHV6; Q2FV28; saa:SAUSA300_2528; sac:SACOL2608; sae:NWMN_2490; sam:MW2511; sams:NI36_12970; sao:SAOUHSC_02911; sar:SAR2671; sau:SA2377; saua:SAAG_00411; saud:CH52_06050; sauj:SAI2T2_1019290; sauk:SAI3T3_1019280; saun:SAKOR_02585; sauq:SA…	queH	0	0	3.732	4.377	0.803916	0.669009	167.17	126.9
WP_000214890.1	MULTISPECIES: YmfK family protein [Staphylococcus]	0.001	4.535	9	2	3	2	275	31.5	5.6	3.85	2				Pf11868	3919989	A0A0D1FRS9; A0A0E1XGJ1; A0A0H2WYT0; A0A0H2XHV6; A0A0H3JPV1; A0A0H3JS35; A0A0H3JVW4; A0A0H3K7T8; A0A1E8WW16; A0A7U7ICQ0; A0A7Z7W1T3; A0A8D9SLL2; Q2FZ13; saa:SAUSA300_1174; sac:SACOL1300; sae:NWMN_1190; sam:MW1164; sao:SAOUHSC_01258; sar:SAR1257; sau:SA1124; saua:SAAG_01879; saud:CH52_12680; sav:SAV1281; W8TWS7; WP_000214890.1		0	0	3.719	1.461	0.792272	0.959248	105.11	65.16
WP_000998869.1	MULTISPECIES: HTH-type transcriptional regulator SarT [Staphylococcus]	0.001	4.625	17	2	2	2	118	14	9.51	2.39	2	RNA metabolism OR transcription;other biological processes	other cell component	nucleic acid binding activity;other molecular function	Pf13463	3921453	A0A0D6GW30; A0A0H2XI03; A0A0H3KAE0; A0A1E8X864; Q2G2B1; Q5HD56; saa:SAUSA300_2437; sac:SACOL2506; sae:NWMN_2393; sao:SAOUHSC_02799; WP_000998869.1	sarT	0	0	3.711	3.463	0.742657	0.871471	102.9	24.97
Q1A7A4	TREMBL:Q1A7A4 (Bos taurus) similar to complement component C5	0	31.379	7	10	20	9	1677	188.6	6.65	23.48	10						Q1A7A4		0	0	3.709	0.648	0.185936	0.20401	104	124.95
Q6KB66-1	SWISS-PROT:Q6KB66-1 Tax_Id=9606 Gene_Symbol=KRT80 Isoform 1 of Keratin, type II cytoskeletal 80	0	20.676	15	6	43	5	452	50.5	5.67	74.53	6	cell organization and biogenesis;other biological processes	cytosol;cytoskeleton;other cell component	bone, tooth or skin structural activity	Pf00038	144501	hsa:144501; Q6KB66; Q6KB66-1; Q6P1A5; Q7Z3Q0	KRT80	2	0	3.688	2.195	0.670263	0.997057	70.97	85.68
WP_000148828.1	MULTISPECIES: YaiI/YqxD family protein [Staphylococcus]	0.003	4.009	11	2	2	2	152	17.2	7.2	0	2				Pf02639	3920993	A0A0E1VJT8; A0A1E8WTS3; A0A290QFD7; A6QEZ0; A8YZV2; Q2FIV8; Q2G0B6; Q5HHY7; Q6GBE9; Q8NXQ5; saa:SAUSA300_0667; sac:SACOL0741; sae:NWMN_0650; sam:MW0643; sao:SAOUHSC_00689; sas:SAS0646; sax:USA300HOU_0704; WP_000148828.1; X5DS84		0	0	3.686	3.269	0.79968	0.912496	87.09	113.17
WP_000623903.1	MULTISPECIES: fatty acid kinase catalytic subunit FakA [Staphylococcus]	0	95.407	42	18	84	18	548	60.5	4.75	151.98	18	other metabolic processes		kinase activity	Pf02734, Pf13684	3919326	A0A0H3K889; A0A1E8WWF3; A0A4T9YQU2; A0A7U7IEC0; Q2FHL2; Q2FZ58; Q5HGK7; Q6G9Y7; Q7A5Z4; Q99UP2; saa:SAUSA300_1119; sac:SACOL1240; sae:NWMN_1136; sao:SAOUHSC_01193; sas:SAS1160; sau:SA1069; saud:CH52_12955; sauj:SAI2T2_1008750; sauk:SAI3T3_1008740; saun:SAKOR_01153; sauq:SAI4T8_1008730; saut:SAI1T1_2008730; sauv:SAI7S6_1008740; sauw:SAI5S5_1008700; saux:SAI6T6_1008710; sauy:SAI8T7_1008740; sav:SAV…		0	0	3.683	5.493	0.245595	0.396079	107.35	101.97
ABD22605.1	conserved hypothetical protein [Staphylococcus aureus subsp. aureus USA300_FPR3757]	0	29.46	50	6	9	6	114	13.1	6.19	17.91	6	cell cycle OR cell proliferation;other biological processes	other cell component		Pf05103	3919904	A0A077W0F4; A0A0D1GR49; A0A1E8WY28; A0A290QP22; A0A2K4AIM1; A0A3F2TYF5; A0A7I0YMT2; A0A7Z7W203; A0A8D9SMP3; A5ISX6; A6QGZ6; A6U1R5; A7X2D9; A8Z425; ABD22605.1; Q2FGZ4; Q2FYI5; Q2YY60; Q5HFX8; Q6G9B7; Q6GGW4; Q7A0V6; Q7A5L1; Q99U42; saa:SAUSA300_1337; sab:SAB1310c; sac:SACOL1484; sae:NWMN_1356; sah:SaurJH1_1534; saj:SaurJH9_1505; sam:MW1335; sao:SAOUHSC_01462; sar:SAR1457; sas:SAS1388; sau:SA1279;…	gpsB; gpsB_2	0	0	3.67	0.755	0.79072	0.338504	119.95	54.72
ABD20890.1	holliday junction DNA helicase RuvB [Staphylococcus aureus subsp. aureus USA300_FPR3757]	0	17.507	21	4	14	4	334	37.7	5.41	13.55	4	cell organization and biogenesis;DNA metabolism;other metabolic processes;stress response		nucleic acid binding activity;other molecular function	Pf05491, Pf05496, Pf17864	3920549	A0A0D1I8Z6; A0A0E1VR57; A0A0E1X6M3; A0A1E8X2E2; A0A290QGU8; A0A7Z7W1V3; A0A8D9SLY5; A6QHI3; A8Z2G9; ABD20890.1; Q2FG86; Q2FXT4; Q5HFC2; Q6GG63; saa:SAUSA300_1597; sac:SACOL1696; sae:NWMN_1543; sams:NI36_08820; sao:SAOUHSC_01750; sar:SAR1721; saua:SAAG_01554; saun:SAKOR_01588; sax:USA300HOU_1640; T1YAM5	ruvB; ruvB_2	0	0	3.664	3.981	0.662628	0.786754	94.01	105.21
WP_000624584.1	MULTISPECIES: tRNA (adenine(22)-N(1))-methyltransferase TrmK [Staphylococcus]	0	34.208	38	6	20	6	225	25.5	5.44	37.65	6	RNA metabolism OR transcription;other metabolic processes		other molecular function	Pf04816	3920073	A0A0D6HIR7; A0A0H2XE57; A0A0H3K8S8; A0A1E8X1U0; Q2FY13; saa:SAUSA300_1520; sae:NWMN_1463; sao:SAOUHSC_01661; WP_000624584.1	trmK	0	0	3.612	2.094	0.492618	0.999915	137.23	64.66
WP_000067115.1	MULTISPECIES: N-acetyltransferase [Staphylococcus]	0	35.265	71	5	10	5	94	10.5	4.91	24.23	5			other molecular function	Pf14542	3921266	A0A0D3QB36; A0A0H2WXG3; A0A0H2XEP7; A0A1E8WS13; A0A290QJL5; Q2FVA6; saa:SAUSA300_2460; sac:SACOL2532; sao:SAOUHSC_02827; WP_000067115.1		0	0	3.604	1.575	0.22183	0.970315	126.87	119.81
WP_001080281.1	MULTISPECIES: C39 family peptidase [Staphylococcaceae]	0	21.121	28	6	12	6	218	25.4	9.55	13.64	6				Pf13529		A0A0E1VXN6; A0A0H2WZY9; A0A0H3JNW7; A0A0H3JTH9; A0A0H3K1J8; A0A0H3KAC0; A0A1E8WNL8; A0A6M2AP88; sac:SACOL2439; sae:NWMN_2335; sam:MW2360; sams:NI36_12100; sau:SA2224; saud:CH52_06800; sav:SAV2436; W8TTS4; WP_001080281.1		0	0	3.571	1.538	0.518554	0.970224	77.44	61.31
ABD22545.1	perfringolysin O regulator protein [Staphylococcus aureus subsp. aureus USA300_FPR3757]	0	8.572	8	2	6	2	343	35.3	6.55	6.65	2	transport	plasma membrane;other membranes	transporter activity	Pf13303		A0A0H2WXN8; A0A0H2XIE4; A0A0H3JUT9; A0A1E8WTX3; A0A2C9TXQ8; ABD22545.1; saa:SAUSA300_0310; sac:SACOL0307; sam:MW0287	pfoR; pfoR_1	0	0	3.559	1.234	0.786134	0.858302	74.38	83.6
WP_000589260.1	MULTISPECIES: ABC transporter ATP-binding protein [Staphylococcus]	0	22.217	25	6	19	6	325	37.5	5.35	24.77	6			other molecular function	Pf00005	3920976	A0A0E1VU86; A0A0H2XET0; A0A0H3K7J7; A0A1E8WTU6; Q2G089; saa:SAUSA300_0706; sae:NWMN_0690; sao:SAOUHSC_00731; WP_000589260.1; X5EG20	opuBA	0	0	3.555	1.64	0.777525	0.981672	134.83	64.98
WP_000368653.1	MULTISPECIES: SMC-Scp complex subunit ScpB [Staphylococcus]	0	25.319	52	6	13	6	180	20.2	4.41	11.45	6	cell cycle OR cell proliferation;DNA metabolism;other metabolic processes;other biological processes	other cell component		Pf04079	3920004	A0A0D6HLE6; A0A1E8X1X1; A0A290QRN5; A6QH42; Q2FGN8; Q2FY77; Q5HFS8; saa:SAUSA300_1444; sac:SACOL1537; sae:NWMN_1402; sao:SAOUHSC_01588; WP_000368653.1	scpB	0	0	3.539	3.531	0.680018	0.859255	94.78	109.03
Q9UE12	TREMBL:Q9UE12 Type I hair keratin 1 - Homo sapiens (Human).	0	40.076	27	11	224	4	416	47.2	4.88	135.5	11	cell organization and biogenesis;other biological processes	cytosol;cytoskeleton	cytoskeletal activity	Pf00038	3881	hsa:3881; Q15323; Q9UE12	KRT31	3	4	3.536	1.249	0.591418	0.859882	111.85	110.8
WP_000158374.1	MULTISPECIES: phosphoglycerate mutase family protein [Staphylococcus]	0	29.675	50	7	11	7	193	22.7	5.78	19.46	7	other metabolic processes	other cell component	other molecular function	Pf00300	3919779	A0A0D6GCQ1; A0A0H2X0B2; A0A0H2XI74; A0A0H3K6X8; Q2G101; saa:SAUSA300_0375; sac:SACOL0447; sae:NWMN_0367; sao:SAOUHSC_00359; WP_000158374.1	gpmA	0	0	3.525	2.442	0.575473	0.985217	166.56	70.23
ABD22815.1	conserved hypothetical protein [Staphylococcus aureus subsp. aureus USA300_FPR3757]	0	30.225	42	7	17	7	199	23.8	8.05	24.1	7				Pf08818, Pf13376	3921621	A0A0H2WZG5; A0A0H2XKF5; A0A0H3JX84; A0A0H3KAA6; A0A1E8WPX3; ABD22815.1; Q2FVG5; saa:SAUSA300_2394; sac:SACOL2456; sae:NWMN_2348; sao:SAOUHSC_02747; saud:CH52_06735; sav:SAV2449; W8U862		0	0	3.497	1.705	0.543473	0.985217	54.22	111.99
WP_001263796.1	MULTISPECIES: 16S rRNA (guanine(966)-N(2))-methyltransferase RsmD [Staphylococcus]	0	11.264	17	3	4	3	180	20.2	6.8	9.54	3	RNA metabolism OR transcription;other metabolic processes		nucleic acid binding activity;other molecular function	Pf03602		A0A0D1HVU3; A0A0E1VKJ7; A0A0H2WYL4; A0A0H2XJR8; A0A0H3JTU5; A0A0H3JVZ7; A0A0H3JYZ7; A0A0H3K843; A0A1E8WQ35; A0A7U7IE97; A0A7Z7W1B3; A0A8D9SGE3; saa:SAUSA300_1023; sac:SACOL1133; sae:NWMN_0987; sam:MW1006; sau:SA0972; saua:SAAG_02232; saud:CH52_00270; sauj:SAI2T2_1007990; sauk:SAI3T3_1007980; sauq:SAI4T8_1007970; saut:SAI1T1_2007970; sauv:SAI7S6_1007980; sauw:SAI5S5_1007940; saux:SAI6T6_1007950; s…	rsmD; rsmD_2	0	0	3.487	2.273	0.419497	0.996194	81.04	82.95
WP_001109939.1	MULTISPECIES: rod shape-determining protein RodA [Staphylococcus]	0.009	2.763	3	1	1	1	400	44.6	9.03	0	1	transport;other biological processes	plasma membrane;other membranes;other cell component	transporter activity	Pf01098	3920944	A0A0D1KAA6; A0A0E0VS08; A0A0E1VUM3; A0A0E1X8G9; A0A0H2WWN5; A0A0H2XGV0; A0A0H3JM32; A0A0H3K0F3; A0A0H3K128; A0A0H3K9L0; A0A1E8WVA5; A0A7U7EVT2; A0A7U7EZB7; A0A7Z7W285; Q2FWH2; saa:SAUSA300_2040; sac:SACOL2075; sae:NWMN_1988; sam:MW2007; sams:NI36_10195; sao:SAOUHSC_02319; sar:SAR2171; sau:SA1888; saud:CH52_08535; sauj:SAI2T2_1015380; sauk:SAI3T3_1015370; sauq:SAI4T8_1015380; saut:SAI1T1_2015370; …	ftsW; ftsW_2; ftsW_4	0	0	3.483	26.636	0.90898	0.000119308	67.34	54.88
WP_000186117.1	MULTISPECIES: acetolactate decarboxylase [Staphylococcus]	0	13.21	12	2	5	2	234	26.4	5.24	8.96	2	other metabolic processes		other molecular function	Pf03306	3921372	A0A0E1XAX9; A0A0H2XFQ6; A0A0H3JS15; A0A0H3JTU7; A0A0K7VUK1; A0A1E8WWT0; A0A7U7IEA4; A0A7U7IFB0; A0A8D9SLK9; Q2FV19; saa:SAUSA300_2536; sams:NI36_13035; sao:SAOUHSC_02921; sar:SAR2679; sau:SA2394; saua:SAAG_00419; saud:CH52_06000; sauj:SAI2T2_1019430; sauk:SAI3T3_1019420; saun:SAKOR_02594; sauq:SAI4T8_1019430; saut:SAI1T1_2019420; sauv:SAI7S6_1019420; sauw:SAI5S5_1019360; saux:SAI6T6_1019370; sauy…	aldC_1; budA	0	0	3.477	3.168	0.79072	0.922307	109.29	77.85
ABD22448.1	DNA-binding response regulator, AraC family [Staphylococcus aureus subsp. aureus USA300_FPR3757]	0	31.359	38	7	18	7	252	29.6	6.52	24.97	7	RNA metabolism OR transcription;signal transduction	other cell component	nucleic acid binding activity;other molecular function	Pf00072, Pf12833	3919498	A0A0D1HAL7; A0A0H3K5S4; A0A1E8XD76; ABD22448.1; Q2FK47; Q2G1E1; Q5HJF7; Q6GCQ3; Q8NYJ9; saa:SAUSA300_0217; sac:SACOL0201; sae:NWMN_0159; sam:MW0198; sams:NI36_00990; sao:SAOUHSC_00184; sas:SAS0198; saun:SAKOR_00196; T1Y5J9; X5EJJ8	hptR	0	0	3.472	1.3	0.543262	0.88974	93.37	93.34
ABD22712.1	osmoprotectant ABC transporter, permease [Staphylococcus aureus subsp. aureus USA300_FPR3757]	0	13.055	9	4	6	4	504	56	9.39	5.66	4	transport	plasma membrane;other membranes	transporter activity;other molecular function	Pf00528, Pf04069	3920977	A0A0E1VK02; A0A0H2WYB3; A0A0H2XK79; A0A0H3JP69; A0A0H3JVG6; A0A0H3JY82; A0A0H3KF25; A0A1E8WVW8; ABD22712.1; Q2G088; saa:SAUSA300_0707; sac:SACOL0783; sae:NWMN_0691; sam:MW0685; sao:SAOUHSC_00732; sau:SA0678; saud:CH52_02155; saun:SAKOR_00721; sav:SAV0723; T1Y6I0; W8TRE7	opuBB; opuCC_2	0	0	3.455	2.444	0.698981	0.985217	50.54	43.04
ABD20934.1	siderophore biosynthesis protein, IucC family [Staphylococcus aureus subsp. aureus USA300_FPR3757]	0	35.107	21	9	13	9	584	66.4	5.26	15.38	9	other metabolic processes		other molecular function	Pf04183, Pf06276	3919455	A0A0H2X061; A0A0H2XF13; A0A0H3K691; A0A1E8X0B3; A0A380EAT1; ABD20934.1; Q2G1N1; Q6X7U5; saa:SAUSA300_0120; sac:SACOL0102; sae:NWMN_0062; sao:SAOUHSC_00077	sbnC	0	0	3.421	2.569	0.777525	0.985217	77.19	71.53
WP_000697334.1	MULTISPECIES: low molecular weight protein arginine phosphatase [Staphylococcus]	0.001	5.881	16	2	3	2	139	15.8	5.14	2.26	2	protein metabolism;other metabolic processes		other molecular function	Pf01451	3919399	A0A0D1H3F9; A0A0E1VMJ6; A0A0E1XAP0; A0A0H3K9M3; A0A1E8WWP0; A0A7Z7W293; A0A8D9SKG2; P0C5D3; Q2FF13; Q2FWE3; Q2YUL3; Q5HE85; Q6G7J5; Q6GEW0; Q7A0B9; Q7A4E1; Q99SE3; saa:SAUSA300_2069; sab:SAB1999c; sac:SACOL2107; sae:NWMN_2019; sam:MW2039; sams:NI36_10380; sao:SAOUHSC_02356; sar:SAR2203; sas:SAS2018; sau:SA1917; saua:SAAG_02328; saud:CH52_08385; sav:SAV2115; WP_000697334.1	ptpB; ptpB_2	0	0	3.378	2.226	0.833768	0.996589	78.74	63.84
ABD21812.1	N-acetylglucosamine-6-phosphate deacetylase [Staphylococcus aureus subsp. aureus USA300_FPR3757]	0	51.322	51	13	28	13	393	43.1	5.71	48.11	13	other metabolic processes		other molecular function	Pf01979		A0A0D6G8V3; A0A0H2WY98; A0A0H2XGG9; A0A0H3K7G5; A0A1E8WTN4; ABD21812.1; saa:SAUSA300_0686; sac:SACOL0761; sae:NWMN_0670	nagA	0	0	3.359	3.352	0.246981	0.895448	74.01	59.61
ABD21072.1	conserved hypothetical protein [Staphylococcus aureus subsp. aureus USA300_FPR3757]	0	18.293	29	3	9	3	156	18.3	4.97	8.53	3				Pf10804	3920396	A0A0H2WWG0; A0A0H3K7B1; A0A1E8WPM1; ABD21072.1; P0A0Q1; P0A0Q2; P0A0Q3; P0A0Q4; P52079; Q2FI23; Q2FZK5; saa:SAUSA300_0957; sac:SACOL1064; sae:NWMN_0924; sam:MW0938; sao:SAOUHSC_00996; sau:SA0907; saud:CH52_00610; sav:SAV1055; W8TQK2		0	0	3.35	3.874	0.834923	0.802194	61.25	93.66
WP_001248939.1	MULTISPECIES: YvcK family protein [Staphylococcus]	0	30.662	29	5	12	5	331	36.2	5.82	19.64	5	other biological processes	other cell component	other molecular function	Pf01933	3919352	A0A0E0VN33; A0A0E1VLG9; A0A0E1X7G5; A0A0H2WWK1; A0A0H2XK03; A0A0H3JKA5; A0A0H3JR39; A0A0H3JVJ0; A0A0H3KBJ9; A0A1E8WVI5; A0A7U7EU97; A0A7Z7QXZ0; A0A8D9VZ93; Q2G038; saa:SAUSA300_0749; sac:SACOL0831; sae:NWMN_0734; sam:MW0728; sao:SAOUHSC_00788; sar:SAR0821; sau:SA0721; saua:SAAG_01190; saud:CH52_01930; saun:SAKOR_00769; sav:SAV0766; sud:ST398NM01_0843; T1Y8U3; W8USJ1; WP_001248939.1	yvcK	0	0	3.348	3.945	0.824162	0.791793	126.76	54.7
ABD22869.1	ABC transporter, ATP-binding protein [Staphylococcus aureus subsp. aureus USA300_FPR3757]	0	29.219	32	5	15	5	253	28.4	7.06	22.54	5	transport	plasma membrane;other membranes	transporter activity;other molecular function	Pf00005	3919430	A0A0D1HFY3; A0A0H2WYG2; A0A0H2XIN0; A0A0H3JL29; A0A0H3JTV4; A0A0H3JW32; A0A0H3KEW7; A0A1E8WTQ0; ABD22869.1; Q2G0D8; saa:SAUSA300_0647; sac:SACOL0718; sae:NWMN_0630; sam:MW0623; sams:NI36_03315; sao:SAOUHSC_00667; sau:SA0616; saud:CH52_02460; sav:SAV0661; W8TRJ2	macB_1; vraF	0	0	3.346	1.713	0.256455	0.985217	247.71	70.68
ABD21942.1	DNA gyrase, B subunit [Staphylococcus aureus subsp. aureus USA300_FPR3757]	0	55.661	27	14	38	14	644	72.5	5.88	60.66	14	cell organization and biogenesis;DNA metabolism;other metabolic processes;other biological processes	other cell component	nucleic acid binding activity;other molecular function	Pf00204, Pf00986, Pf01751, Pf02518	3919178	A0A068A4Y4; A0A0D1FYD7; A0A0H3KD61; A0A1E8XD67; ABD21942.1; P0A0K7; P0A0K8; P20832; Q2FKQ1; Q2G274; Q6GD85; saa:SAUSA300_0005; sae:NWMN_0004; sam:MW0005; sams:NI36_00030; sao:SAOUHSC_00005; sas:SAS0005; saun:SAKOR_00005; T1Y4D2	gyrB	0	0	3.324	2.424	0.278804	0.987623	120.23	86.84
ABD21546.1	succinate dehydrogenase, flavoprotein subunit [Staphylococcus aureus subsp. aureus USA300_FPR3757]	0	46.793	24	10	37	10	588	65.5	5.63	50.55	10	other metabolic processes	plasma membrane;other membranes	other molecular function	Pf00890, Pf02910	3920746	A0A0D1JPX5; A0A0E0VN68; A0A0E1VSE0; A0A0H2WVU2; A0A0H2XHU1; A0A0H3JMB7; A0A0H3JRW7; A0A0H3JW07; A0A0H3K851; A0A1E8WRA9; A0A7U7EY08; A0A7U7ICP3; A0A7Z7QYK5; A0A8D9SM54; ABD21546.1; Q2FZC8; saa:SAUSA300_1047; sac:SACOL1159; sae:NWMN_1061; sam:MW1031; sao:SAOUHSC_01104; sar:SAR1121; sau:SA0995; saua:SAAG_02256; saud:CH52_13355; sauj:SAI2T2_1008190; sauk:SAI3T3_1008180; sauq:SAI4T8_1008170; saut:SAI1…	sdhA; sdhA_2	0	0	3.299	4.182	0.294093	0.726531	88.17	95.6
ABD21223.1	aspartyl-tRNA synthetase [Staphylococcus aureus subsp. aureus USA300_FPR3757]	0	172.161	57	29	116	29	588	66.6	5.07	253.74	29	protein metabolism;RNA metabolism OR transcription;other metabolic processes	other cell component	nucleic acid binding activity;other molecular function	Pf00152, Pf01336, Pf02938		A0A0D1JTT1; A0A0E1VJ97; A0A1E8X2G0; A0A290QH84; A0A7U7EZ97; A5ITF4; A6QHH2; A6U298; A7X344; A8Z2F7; ABD21223.1; P67014; P67015; P67016; Q2FG97; Q2YT75; Q5HFD3; Q6G8T9; Q99TL9; saa:SAUSA300_1586; sab:SAB1499c; sac:SACOL1685; sae:NWMN_1532; sah:SaurJH1_1720; saj:SaurJH9_1687; sam:MW1580; sas:SAS1566; sau:SA1456; saud:CH52_10915; sauj:SAI2T2_1011850; sauk:SAI3T3_1011830; saun:SAKOR_01577; sauq:SAI4T…	aspS	0	0	3.297	4.231	0.318117	0.70955	89.84	110.33
WP_011443619.1	DNA-directed RNA polymerase subunit beta' [Staphylococcus aureus]	0	47.476	13	12	18	12	1198	134.2	6.95	20.56	12	RNA metabolism OR transcription;other metabolic processes	other cell component	nucleic acid binding activity;other molecular function	Pf00623, Pf04983, Pf04997, Pf04998, Pf05000		A0A5A8VMW9; WP_011443619.1	rpoC	0	0	3.282	3.317	0.727506	0.905098	102.42	59.75
ABD21659.1	conserved hypothetical protein [Staphylococcus aureus subsp. aureus USA300_FPR3757]	0	36.825	38	7	15	7	295	34.7	5.96	38.05	7			other molecular function	Pf00583	3921110	A0A0H2WWR8; A0A0H2XGP0; A0A0H3JXW1; A0A0H3K9Y0; A0A1E8WUA8; ABD21659.1; Q2FW01; saa:SAUSA300_2209; sac:SACOL2245; sae:NWMN_2157; sam:MW2174; sao:SAOUHSC_02519; X5EIN0		0	0	3.271	2.103	0.637363	0.999915	0	92.26	Met-loss [N-Term]
ABD20496.1	tributyrin esterase [Staphylococcus aureus subsp. aureus USA300_FPR3757]	0	44.407	47	8	27	8	253	29.1	5.22	29.32	8	other metabolic processes	cytosol	other molecular function	Pf00756	3921664	A0A0D6GS23; A0A0H2WZP4; A0A0H2XFN6; A0A0H3KFB7; A0A1E8WUW3; ABD20496.1; Q2FUY3; saa:SAUSA300_2564; sac:SACOL2651; sae:NWMN_2528; sao:SAOUHSC_02962	estA	0	0	3.264	2	0.335851	0.997057	105.99	70.11
ENSEMBL:ENSBTAP00000023055	(Bos taurus) 68 kDa protein	0	22.417	12	6	15	6	634	67.7	7.8	21.34	6						ENSEMBL:ENSBTAP00000023055		0	0	3.25	0.508	0.391808	0.0792659	84.31	60.31
ABD22115.1	oligoendopeptidase F [Staphylococcus aureus subsp. aureus USA300_FPR3757]	0	81.923	33	13	31	13	604	69.2	4.77	75.08	13	protein metabolism;other metabolic processes		other molecular function	Pf01432, Pf08439	3920792	A0A0H2XIY5; A0A0H3JPZ8; A0A0H3JSB0; A0A0H3KGB8; A0A1E8WYG3; ABD22115.1; Q2FYQ2; saa:SAUSA300_1278; sae:NWMN_1295; sao:SAOUHSC_01383; sau:SA1216; saud:CH52_12145; sav:SAV1384; W8U635	pepF	0	0	3.233	3.675	0.79072	0.838822	106.75	94.4	Met-loss [N-Term]
WP_000121116.1	MULTISPECIES: RIP metalloprotease RseP [Staphylococcus]	0	20.418	14	5	11	5	428	48.1	9.07	8.65	5	protein metabolism	plasma membrane;other membranes	other molecular function	Pf02163, Pf13180		A0A0H3K7S8; A0A1E8WVX9; Q5HGG9; sac:SACOL1281; sae:NWMN_1172; WP_000121116.1; X5E4D1	rseP	0	0	3.227	1.505	0.758895	0.964345	22.91	78.91
ABD22006.1	glycine betaine/carnitine/choline ABC transporter [Staphylococcus aureus subsp. aureus USA300_FPR3757]	0	21.283	22	5	7	5	313	34.8	9.35	12.03	5	transport	plasma membrane;other membranes	transporter activity;other molecular function	Pf04069	3921616	A0A0D3QAE7; A0A0H2WZC8; A0A0H2XIQ0; A0A0H3KAC9; A0A1E8WNJ1; ABD22006.1; Q2FVH0; saa:SAUSA300_2391; sac:SACOL2451; sae:NWMN_2345; sao:SAOUHSC_02742	opuCc; opuCC; opuCC_1	0	0	3.221	2.352	0.79968	0.991552	94.86	84.99
WP_000917289.1	MULTISPECIES: co-chaperone GroES [Bacteria]	0	21.554	57	5	24	5	94	10.4	4.92	51.8	5	other biological processes	other cell component	other molecular function	Pf00166	3919675	A0A077VL59; A0A0D1IKK8; A0A0E0VQR2; A0A0E1VR55; A0A0E1X8M3; A0A1E8WY54; A0A290QNJ7; A0A2K4AJ80; A0A7Z7QZW4; A0A8D9W1V0; A5IUH7; A6QIM8; A6U3B6; A7X4J3; A8Z4T3; P0A012; P0A013; P0A014; P99104; Q08841; Q2FF94; Q2FWN3; Q2YUD7; Q5HEH1; Q6G7S7; Q6GF42; Q7BGE7; saa:SAUSA300_1983; sab:SAB1914c; sac:SACOL2017; sae:NWMN_1938; sah:SaurJH1_2104; saj:SaurJH9_2067; sam:MW1954; sao:SAOUHSC_02255; sar:SAR2117; …	groES; groES_2; groS	0	0	3.212	3.197	0.518702	0.921532	80.01	90.52
ABD21241.1	DNA-binding response regulator [Staphylococcus aureus subsp. aureus USA300_FPR3757]	0	6.504	10	2	2	2	221	25.4	5.08	2.32	2	RNA metabolism OR transcription;signal transduction;other biological processes	cytosol;other cell component	nucleic acid binding activity;other molecular function	Pf00072, Pf00486	3921659	A0A0D3QBD0; A0A0H2WZK9; A0A0H2XFT5; A0A0H3KAS8; A0A1E8WUQ4; ABD21241.1; Q2FUY9; saa:SAUSA300_2559; sac:SACOL2646; sae:NWMN_2524; sao:SAOUHSC_02956	yvcP	0	0	3.21	1.75	0.871899	0.985217	0	104.06
WP_000972699.1	MULTISPECIES: DeoR/GlpR family DNA-binding transcription regulator [Staphylococcus]	0	7.224	7	2	4	2	254	28.5	7.11	8.76	2	RNA metabolism OR transcription;other metabolic processes		nucleic acid binding activity;other molecular function	Pf00455, Pf08220	3919333	A0A0D6G8U7; A0A290QEJ4; Q2G240; sao:SAOUHSC_00706; WP_000972699.1	glcR	0	0	3.204	1.229	0.94095	0.858302	0	52.43
WP_000663030.1	MULTISPECIES: histidinol-phosphate transaminase [Staphylococcus]	0	17.949	22	5	13	5	352	39.8	5.19	4.4	5	other metabolic processes		other molecular function	Pf00155	3920978	A0A0D6WKW2; A0A1E8WTR5; A0A290QIB5; A5IQS7; A6QF32; A6TZK2; A7WZL0; A8YZZ5; P67724; P67725; Q2FIR7; Q2G087; Q5HHU9; Q99VP9; saa:SAUSA300_0708; sac:SACOL0784; sae:NWMN_0692; sah:SaurJH1_0764; saj:SaurJH9_0747; sao:SAOUHSC_00733; sau:SA0679; saud:CH52_02150; sav:SAV0724; saw:SAHV_0721; sax:USA300HOU_0747; WP_000663030.1	hisC; hisC_1	0	0	3.2	1.374	0.906488	0.921532	115.32	46.57
WP_000664738.1	MULTISPECIES: NYN domain-containing protein [Staphylococcus]	0	31.034	43	6	17	6	174	20.2	5.63	15.39	6				Pf05991	3920368	A0A0D1JJD2; A0A0E0VLH1; A0A0H2WYX9; A0A0H2XF92; A0A0H3JVU0; A0A0H3K6F9; A0A1E8X2W9; Q2G2M5; Q9AGS9; saa:SAUSA300_0518; sac:SACOL0579; sae:NWMN_0495; sam:MW0488; sams:NI36_02650; sao:SAOUHSC_00514; saun:SAKOR_00518; sud:ST398NM01_0608; T1Y7I6; WP_000664738.1		0	0	3.174	4.296	0.575473	0.691673	122.89	118.7
WP_000774565.1	MULTISPECIES: NAD-dependent DNA ligase LigA [Staphylococcus]	0	48.156	23	12	25	12	667	75	5.27	28.87	12	DNA metabolism;other metabolic processes;stress response	cytosol	nucleic acid binding activity;other molecular function	Pf00533, Pf01653, Pf03119, Pf03120, Pf12826, Pf14520	3921193	A0A068DY65; A0A1E8XEN7; A0A290QNB9; A6QID2; A8Z2R8; Q2FFJ1; Q2G1Y0; Q6G829; Q7A0H1; Q9AIU7; saa:SAUSA300_1885; sae:NWMN_1842; sam:MW1845; sao:SAOUHSC_02122; sas:SAS1827; sax:USA300HOU_1905; WP_000774565.1	ligA	0	0	3.141	3.794	0.352822	0.826716	127	110.84
ABD21671.1	putative chromosome partioning protein, ParB family [Staphylococcus aureus subsp. aureus USA300_FPR3757]	0	26.735	33	6	17	6	279	32.2	6.92	13	6	cell cycle OR cell proliferation;cell organization and biogenesis;other biological processes	other cell component	nucleic acid binding activity	Pf02195, Pf17762	3921313	A0A0D1FYD1; A0A0E1VM89; A0A0H2B0Y8; A0A0H2WYC3; A0A0H2XG42; A0A0H3JP22; A0A0H3JU30; A0A0H3JZF4; A0A0H3KJC5; A0A1E8XD79; A0A7I0YNS7; A0A7U7IHB5; ABD21671.1; Q2FUQ5; saa:SAUSA300_2643; sac:SACOL2735; sae:NWMN_2609; sam:MW2627; sams:NI36_13655; sao:SAOUHSC_03049; sau:SA2498; saud:CH52_05475; sauj:SAI2T2_1020350; sauk:SAI3T3_1020340; saun:SAKOR_02710; sauq:SAI4T8_1020350; saut:SAI1T1_2020340; sauv:SA…	noc; parB_1	0	0	3.113	1.843	0.711725	0.989216	119.28	78.86
WP_000733409.1	MULTISPECIES: CAP domain-containing protein [Staphylococcus]	0.001	5.995	5	2	2	2	345	39.6	8.63	0	2		other membranes		Pf00188, Pf14504		A0A0H2XK37; A0A0H3JLL9; A0A0H3JR67; A0A0H3JVP3; A0A0H3K810; A0A1E8WRE5; A0A7U7EYQ9; saa:SAUSA300_1018; sae:NWMN_0983; sam:MW1001; sau:SA0967; saud:CH52_00295; sauj:SAI2T2_1007970; sauk:SAI3T3_1007960; sauq:SAI4T8_1007950; saut:SAI1T1_2007950; sauv:SAI7S6_1007960; sauw:SAI5S5_1007920; saux:SAI6T6_1007930; sauy:SAI8T7_1007960; sav:SAV1118; W8TQF1; WP_000733409.1		0	0	3.108	1.721	0.91483	0.985217	91.57	59.02
ABD21717.1	inositol monophosphatase family protein [Staphylococcus aureus subsp. aureus USA300_FPR3757]	0	19.072	37	6	10	6	265	30.4	6.34	11	6	other metabolic processes;signal transduction		other molecular function	Pf00459	3921580	A0A0H2WZE7; A0A0H2XI55; A0A0H3JTV2; A0A0H3JVL8; A0A0H3KA34; A0A1E8WTY9; A0A1Q8R6Y7; A0A4P7P878; A0A7U7EZL6; ABD21717.1; Q2FVV7; saa:SAUSA300_2260; sac:SACOL2303; sae:NWMN_2212; sao:SAOUHSC_02584; sau:SA2104; saud:CH52_07415; sauj:SAI2T2_1017070; sauk:SAI3T3_1017060; sauq:SAI4T8_1017070; saut:SAI1T1_2017060; sauv:SAI7S6_1017060; sauw:SAI5S5_1017000; saux:SAI6T6_1017010; sauy:SAI8T7_1017040; sav:SA…	suhB_2	0	0	3.079	1.314	0.818863	0.896236	35.68	51.11
ABD22905.1	proton/sodium-glutamate symport protein [Staphylococcus aureus subsp. aureus USA300_FPR3757]	0	15.236	8	3	9	3	425	46	8.97	15.15	3	transport	plasma membrane;other membranes	transporter activity	Pf00375	3921229	A0A0D1H7J2; A0A0E1VND2; A0A0H2WX54; A0A0H2XIQ3; A0A0H3JRJ2; A0A0H3JU10; A0A0H3K1G3; A0A1E8WNP9; A0A7U7EZQ3; ABD22905.1; Q2FVN5; saa:SAUSA300_2329; sac:SACOL2382; sam:MW2304; sao:SAOUHSC_02667; sau:SA2172; saud:CH52_07065; sauj:SAI2T2_1017670; sauk:SAI3T3_1017660; saun:SAKOR_02364; sauq:SAI4T8_1017670; saut:SAI1T1_2017660; sauv:SAI7S6_1017660; sauw:SAI5S5_1017600; saux:SAI6T6_1017610; sauy:SAI8T7_…	gltT	0	0	3.074	1.019	0.79072	0.691467	137.31	73.51
WP_000022323.1	MULTISPECIES: biotin-dependent carboxyltransferase family protein [Staphylococcus]	0	48.499	43	11	30	11	334	38.1	8.76	43.03	11			other molecular function	Pf02626	3920972	A0A0D1H8Q7; A0A0E1VJZ7; A0A0H2WY88; A0A0H2XHY6; A0A0H3JLV6; A0A0H3JQH8; A0A0H3JV16; A0A0H3KF20; A0A1E8WTU7; Q2G094; saa:SAUSA300_0702; sac:SACOL0777; sae:NWMN_0686; sam:MW0680; sams:NI36_03615; sao:SAOUHSC_00727; sau:SA0673; saud:CH52_02180; sav:SAV0718; W8TRF0; WP_000022323.1	kipA_1	0	0	3.056	1.521	0.340438	0.970115	98.36	55.46
ENSEMBL:ENSBTAP00000023402	(Bos taurus) 46 kDa protein	0	15.819	12	4	6	4	411	46	6.02	11.8	4						ENSEMBL:ENSBTAP00000023402		0	0	3.034	5.508	0.818863	0.393187	46.78	130.01
ABD20552.1	conserved hypothetical protein [Staphylococcus aureus subsp. aureus USA300_FPR3757]	0	65.325	27	12	29	12	658	76	6.15	34.16	12	other metabolic processes		other molecular function	Pf04183, Pf06276		A0A0E7QLN2; A0A0H2WZV3; A0A0H2XFX5; A0A0H3K9S8; ABD20552.1; saa:SAUSA300_2140; sac:SACOL2171; sae:NWMN_2082	iucC_2	0	0	3.028	5.547	0.485053	0.38515	116.84	93.8
WP_000108667.1	MULTISPECIES: tRNA (N(6)-L-threonylcarbamoyladenosine(37)-C(2))-methylthiotransferase MtaB [Staphylococcus]	0	23.533	17	5	8	5	448	50.9	5.78	12.72	5	RNA metabolism OR transcription;other metabolic processes	translational apparatus	other molecular function	Pf00919, Pf01938, Pf04055	3920090	A0A0D1JM51; A0A0E0VPH7; A0A0E1VJ27; A0A0H2WZH2; A0A0H2XEL8; A0A0H3JXR2; A0A0H3K8E8; A0A7U7IES3; Q2FXZ6; saa:SAUSA300_1536; sac:SACOL1633; sae:NWMN_1479; sam:MW1528; sams:NI36_08490; sao:SAOUHSC_01679; saud:CH52_11185; sauj:SAI2T2_1011460; sauk:SAI3T3_1011440; saun:SAKOR_01523; sauq:SAI4T8_1011450; saut:SAI1T1_2011440; sauv:SAI7S6_1011460; sauw:SAI5S5_1011410; saux:SAI6T6_1011420; sauy:SAI8T7_1011…	mtaB; yqeV	0	0	3.009	2.635	0.857514	0.984479	126.74	56.83
WP_001036663.1	MULTISPECIES: bifunctional cystathionine gamma-lyase/homocysteine desulfhydrase [Staphylococcus]	0	32.145	31	6	21	6	380	41.3	5.83	35.48	6	other metabolic processes	other cell component	other molecular function	Pf01053	3920579	A0A0H2WY67; A0A0H2XFF8; A0A0H3K724; A0A1E8WZL2; Q2G0V3; saa:SAUSA300_0434; sac:SACOL0503; sae:NWMN_0425; sao:SAOUHSC_00422; WP_001036663.1; X5E0F1	mccB; metB	0	0	3	2.952	0.79072	0.96355	97.15	81.74
ABD20662.1	conserved hypothetical protein [Staphylococcus aureus subsp. aureus USA300_FPR3757]	0	59.717	57	9	48	9	313	35.1	4.88	84.88	9			nucleic acid binding activity;other molecular function	Pf01368, Pf02272	3919282	A0A0H2WX00; A0A0H2XFX6; A0A0H3K0I4; A0A0H3K906; A0A1E8X6F3; A0A266CBU5; ABD20662.1; Q2FXM3; saa:SAUSA300_1650; sac:SACOL1751; sae:NWMN_1598; sam:MW1647; sao:SAOUHSC_01812	nrnA_2	0	0	2.996	3.29	0.343533	0.911968	109.99	88.39
Q28065	SWISS-PROT:Q28065 (Bos taurus) C4b-binding protein alpha chain precursor	0	30.285	16	8	16	8	610	68.8	6.38	19.5	8	stress response;other biological processes	non-structural extracellular		Pf00084, Pf18453	281651	A0A4W2EK29; bta:281651; Q28065; Q2KJ87	C4BPA; LOC113906358	0	0	2.974	1.109	0.450592	0.78984	53.17	58.25
ABD21178.1	putative DNA replication protein DnaD [Staphylococcus aureus subsp. aureus USA300_FPR3757]	0	25.05	35	6	12	6	228	26.9	6.98	17.93	6				Pf07261	3919912	A0A0H2WW07; A0A0H2XFM1; A0A0H3K865; A0A1E8WY07; ABD21178.1; Q2FYH7; Q9EUT0; saa:SAUSA300_1344; sac:SACOL1493; sae:NWMN_1364; sao:SAOUHSC_01470	dnaD	0	0	2.949	1.596	0.755217	0.97358	80.61	56.61
ABD20575.1	peptidyl-tRNA hydrolase [Staphylococcus aureus subsp. aureus USA300_FPR3757]	0	23.646	34	7	16	7	190	21.7	6.55	16.05	7	protein metabolism;other metabolic processes	other cell component	other molecular function	Pf01195	3920335	A0A0D1JCN9; A0A0E0VN42; A0A0E1VKM9; A0A0E1X5W9; A0A1E8WRY4; A0A290QK92; A0A7U7EX72; A0A7Z7W134; A5IQ55; A6QEF5; A6TYX7; A7WYQ5; A8Z0Z1; ABD20575.1; P65867; P65868; P65869; Q2FJD9; Q2G0R9; Q5HIH3; Q6GBY6; Q6GJG9; Q6YP15; Q99WA1; saa:SAUSA300_0480; sac:SACOL0546; sae:NWMN_0465; sah:SaurJH1_0537; saj:SaurJH9_0524; sam:MW0457; sao:SAOUHSC_00475; sar:SAR0503; sas:SAS0459; sau:SA0460; saud:CH52_03325; …	pth; pth_2	0	0	2.931	2.405	0.818863	0.987623	281.92	85.38
WP_000727423.1	MULTISPECIES: YlxR family protein [Staphylococcus]	0	9.747	21	3	3	3	94	11	9.67	4.39	3			nucleic acid binding activity	Pf04296	3919975	A0A0D1HV16; A0A0E0VQ73; A0A0E1VRV6; A0A0E1X8G7; A0A0H2WZ26; A0A0H2XH28; A0A0H3JLQ4; A0A0H3JR71; A0A0H3K2U5; A0A1E8WXB5; A0A290QH31; A0A7U7ICP4; A0A8D9SME2; Q2G2D1; saa:SAUSA300_1160; sac:SACOL1286; sam:MW1150; sams:NI36_06185; sao:SAOUHSC_01244; sar:SAR1243; sau:SA1110; saua:SAAG_01865; saud:CH52_12750; saun:SAKOR_01195; sav:SAV1267; sud:ST398NM01_1269; T1Y8Y0; W8TU12; WP_000727423.1	ylxR	0	0	2.926	1.36	0.760558	0.918647	127.14	90.28
ABD21971.1	sensory box histidine kinase [Staphylococcus aureus subsp. aureus USA300_FPR3757]	0	9.234	4	2	3	2	608	69.9	5.72	2.06	2	protein metabolism;other metabolic processes;stress response;signal transduction	plasma membrane;other membranes	enzyme regulator activity;kinase activity;other molecular function	Pf00512, Pf00672, Pf02518, Pf13426	3919192	A0A0D1GRV3; A0A0E0VLX9; A0A0E1VMA8; A0A1E8XEB3; A5INR0; A6TXG9; A7WWQ7; A8YYU2; ABD21971.1; Q2FKN7; Q2G2U4; Q2YUQ2; Q5HJX6; Q6GD71; Q7A215; Q7A305; Q7A8E0; Q9XCM6; saa:SAUSA300_0021; sab:SAB0019; sac:SACOL0020; sah:SaurJH1_0019; saj:SaurJH9_0019; sam:MW0019; sams:NI36_00110; sao:SAOUHSC_00021; sas:SAS0019; sau:SA0018; saud:CH52_05345; saun:SAKOR_00019; sav:SAV0019; saw:SAHV_0019; sax:USA300HOU_00…	walK	0	0	2.892	4.323	0.91483	0.689855	49.09	30.91
ABD21993.1	conserved hypothetical protein [Staphylococcus aureus subsp. aureus USA300_FPR3757]	0	28.065	16	7	12	7	496	57.9	6.51	11.45	7				Pf04326, Pf13749	58049834; 66838381	A0A0H2XH92; A0A0H3K1F6; A0A168PIK7; A0A1E8WQC7; ABD21993.1; D9Z690; Q8VUV8; saa:SAUSA300_0042; sam:MW0043		0	0	2.87	2.85	0.881803	0.970224	72.22	81.9
ABD21442.1	tRNA pseudouridine synthase B [Staphylococcus aureus subsp. aureus USA300_FPR3757]	0	40.038	42	11	18	11	305	34.6	9.04	18.57	11	RNA metabolism OR transcription;other metabolic processes		nucleic acid binding activity;other molecular function	Pf01509, Pf16198	3919979	A0A0D6HQH3; A0A1E8WW08; A0A290QR21; A6QGH0; A8Z3V1; ABD21442.1; Q2FHG7; Q2G2Q3; Q5HGG0; saa:SAUSA300_1164; sac:SACOL1290; sae:NWMN_1180; sao:SAOUHSC_01248; sax:USA300HOU_1203	truB	0	0	2.869	1.764	0.399277	0.985217	99.36	57.53
WP_000003559.1	MULTISPECIES: phenylalanine--tRNA ligase subunit alpha [Staphylococcus]	0	46.492	36	10	46	10	352	40.1	5.72	75.51	10	protein metabolism;RNA metabolism OR transcription;other metabolic processes	other cell component	nucleic acid binding activity;other molecular function	Pf01409, Pf02912	3919253	A0A0D6HST8; A0A0E1VKL0; A0A1E8WRA1; A0A290QGQ4; A6QG39; A8Z1R9; Q2FHU3; Q2FZD9; Q5HGU6; saa:SAUSA300_1037; sac:SACOL1148; sae:NWMN_1049; sao:SAOUHSC_01092; sax:USA300HOU_1073; WP_000003559.1	pheS	0	0	2.868	2.828	0.42561	0.970224	127.85	63.67	Met-loss [N-Term]
WP_001071135.1	MULTISPECIES: bifunctional lysylphosphatidylglycerol flippase/synthetase MprF [Staphylococcus]	0.001	4.728	2	1	1	1	840	96.8	8.72	2.12	1	other metabolic processes;other biological processes	plasma membrane;other membranes	other molecular function	Pf03706, Pf09924	3920064	A0A0H2XI50; A0A0H3K7Y6; A0A1E8WYN1; D9IFN9; Q2G2M2; Q5HG59; Q9AIV3; Q9AQR6; saa:SAUSA300_1255; sac:SACOL1396; sae:NWMN_1272; sao:SAOUHSC_01359; WP_001071135.1	fmtC; mprF	0	0	2.863	1.766	0.977883	0.985217	4.08	72.84
WP_000102735.1	MULTISPECIES: replication-associated recombination protein A [Staphylococcus]	0	30.878	21	6	11	6	424	47.2	8.25	19.98	6	DNA metabolism;other metabolic processes		nucleic acid binding activity;other molecular function	Pf00004, Pf12002, Pf16193		A0A0H2WWX3; A0A0H3KD45; A0A1E8X4D6; sac:SACOL1682; sae:NWMN_1529; WP_000102735.1; X5DXU7	rarA	0	0	2.858	2.337	0.777525	0.991891	56.67	27.56
Q3SZ57	SWISS-PROT:Q3SZ57 (Bos taurus) Alpha-fetoprotein precursor	0	388.622	72	36	628	34	610	68.5	6.29	1111.04	36	other metabolic processes;developmental processes;signal transduction	non-structural extracellular;other cell component	other molecular function	Pf00273	506011	A0A4W2DDK5; bta:506011; Q3SZ57	AFP	2	0	2.858	0.364	0.427965	0.0173487	128.59	127.17
WP_000524902.1	MULTISPECIES: YqeG family HAD IIIA-type phosphatase [Staphylococcus]	0	42.491	41	7	15	7	175	20.2	9.73	29.98	7			other molecular function	Pf13419	3921091	A0A0E0VQ95; A0A0E1VJ66; A0A0E1XFB8; A0A0H2WZX4; A0A0H2XJC7; A0A0H3JWT0; A0A0H3KD20; A0A1E8X1N8; A0A7U7EVN5; A0A7Z7W280; A0A8D9W372; Q2FXX9; saa:SAUSA300_1557; sac:SACOL1654; sae:NWMN_1500; sam:MW1549; sams:NI36_08595; sao:SAOUHSC_01701; sar:SAR1675; saua:SAAG_01511; saun:SAKOR_01545; sud:ST398NM01_1663; T1Y9V6; WP_000524902.1; X5EIP1	gph_2; yqeG	0	0	2.845	2.512	0.711725	0.985217	123.54	79.81
WP_000138351.1	MULTISPECIES: penicillin-binding protein [Staphylococcus]	0	105.782	37	19	45	19	727	80.4	8.73	99.34	19	protein metabolism;other metabolic processes;other biological processes	other membranes	other molecular function	Pf00905, Pf00912	3919909	A0A0H2WWQ9; A0A0H2XI32; A0A0H3KCS5; A0A1E8X038; Q2FYI0; Q9R744; saa:SAUSA300_1341; sac:SACOL1490; sae:NWMN_1361; sao:SAOUHSC_01467; saud:CH52_11820; saun:SAKOR_01392; T1Y8W4; WP_000138351.1	pbp2; pbpB	0	0	2.831	4.738	0.416399	0.560845	110.07	85.98
ABD21779.1	UDP-N-acetylmuramoylalanyl-D-glutamate--2, 6-diaminopimelate ligase [Staphylococcus aureus subsp. aureus USA300_FPR3757]	0	58.06	34	11	22	11	493	54.1	5.63	36.62	11	cell cycle OR cell proliferation;cell organization and biogenesis;other metabolic processes;other biological processes	other cell component	other molecular function	Pf01225, Pf02875, Pf08245	3920665	A0A0E7MX78; A0A0H3K7Y4; A0A1E8WP85; ABD21779.1; O86491; Q2FI59; Q2FZP6; Q5HH68; saa:SAUSA300_0919; sac:SACOL1023; sae:NWMN_0888; sao:SAOUHSC_00954	murE	0	0	2.827	4.471	0.575238	0.639074	106.35	79.01
WP_000836465.1	MULTISPECIES: rhodanese-like domain-containing protein [Bacillales]	0	8.664	26	2	5	2	103	11.3	4.67	5.67	2			other molecular function	Pf00581	3921763	A0A0E1VIJ4; A0A0H2WZ09; A0A0H2XHE7; A0A0H3JX02; A0A0H3K8U3; A0A1E8X6M3; A0A2H4PQR9; Q2FXH3; saa:SAUSA300_1703; sac:SACOL1807; sae:NWMN_1650; sam:MW1700; sao:SAOUHSC_01874; saun:SAKOR_01700; T1YAB6; WP_000836465.1; X5EIY6		0	0	2.825	0.365	0.755217	0.0176835	105.06	75.37
WP_000140050.1	MULTISPECIES: ABC transporter ATP-binding protein [Staphylococcus]	0	29.462	35	9	19	9	360	40.2	8.03	17.53	9	transport	plasma membrane;other membranes	transporter activity;other molecular function	Pf00005, Pf08352	3920812	A0A0D1ICA8; A0A0E0VNX8; A0A0E1VIK9; A0A0H2WWS6; A0A0H2XJ10; A0A0H3JTN1; A0A0H3JUL0; A0A0H3JVB9; A0A0H3K7U1; A0A1E8WPD8; A0A7U7EXZ9; Q2FZR5; saa:SAUSA300_0889; sac:SACOL0993; sae:NWMN_0858; sam:MW0870; sams:NI36_04685; sao:SAOUHSC_00925; sau:SA0847; saud:CH52_00940; sauj:SAI2T2_1006950; sauk:SAI3T3_1006940; saun:SAKOR_00905; sauq:SAI4T8_1006930; saut:SAI1T1_2006930; sauv:SAI7S6_1006940; sauw:SAI5S…	oppD; oppD_2	0	0	2.809	1.875	0.606222	0.991891	65.54	84.05
WP_000240920.1	MULTISPECIES: CDP-glycerol glycerophosphotransferase family protein [Staphylococcus]	0	106.168	40	19	54	12	562	66	6.77	89.23	19	cell organization and biogenesis;other metabolic processes	plasma membrane;other membranes	other molecular function	Pf04464	3920302	A0A0D1G285; A0A0E0VLI8; A0A0E1VNP5; A0A0E1XC97; A0A0H2X043; A0A0H2XIC9; A0A0H3JJM4; A0A0H3JPP4; A0A0H3JYE1; A0A0H3K6H8; A0A1E8XD43; A0A7U7ETJ7; A0A7Z7QX88; A0A8D9SPR3; Q2G1B8; saa:SAUSA300_0251; sac:SACOL0242; sae:NWMN_0191; sam:MW0233; sao:SAOUHSC_00227; sar:SAR0254; sau:SA0247; saua:SAAG_00738; saud:CH52_04440; saun:SAKOR_00236; sav:SAV0257; sud:ST398NM01_0270; T1Y5N8; W8TSG6; WP_000240920.1	tagF_1; tagF_5; tarL	0	0	2.795	9.077	0.431942	0.0645412	90.86	117.25
ABD20514.1	arginine repressor [Staphylococcus aureus subsp. aureus USA300_FPR3757]	0	10.741	23	2	3	2	150	17.1	5.63	4.89	2	cell organization and biogenesis;RNA metabolism OR transcription;other metabolic processes	other cell component	nucleic acid binding activity;other molecular function	Pf01316, Pf02863	3920032; 66839710	A0A077VKY0; A0A0D1G640; A0A0E1X544; A0A1E8X1P5; A0A290QP71; A0A2K4AGA0; A0A7I0YKY0; A0A7U7JUU0; A0A7Z7W1S0; A5IT49; A6QH66; A6U1Z2; A7X2P6; ABD20514.1; P63579; P63580; P63581; Q2FGL3; Q2FY49; Q2YYC1; Q5HFQ1; Q6G945; Q6GGH8; Q99TX3; saa:SAUSA300_1469; sab:SAB1393c; sac:SACOL1565; sae:NWMN_1426; sah:SaurJH1_1612; saj:SaurJH9_1579; sam:MW1473; sams:NI36_08210; sao:SAOUHSC_01617; sar:SAR1598; sas:SAS…	ahrC; argR; argR_2; argR_3	0	0	2.789	0.01	0.853878	1.89222e-16	0
WP_001088978.1	MULTISPECIES: BCCT family transporter [Staphylococcus]	0	19.198	6	5	9	5	548	60.4	9.07	11.87	5	transport	plasma membrane;other membranes	transporter activity	Pf02028	3920052	A0A0D1HPD2; A0A0E0VNV1; A0A0E1VS45; A0A0H2WVY2; A0A0H2XHV2; A0A0H3JRJ4; A0A0H3JU27; A0A0H3JWB8; A0A1E8WW99; A0A7U7EYA1; Q2FYT0; Q7X226; Q7X227; saa:SAUSA300_1245; sac:SACOL1384; sam:MW1236; sao:SAOUHSC_01346; sau:SA1183; saud:CH52_12320; sauj:SAI2T2_1009700; sauk:SAI3T3_1009690; saun:SAKOR_01284; sauq:SAI4T8_1009680; saut:SAI1T1_2009680; sauv:SAI7S6_1009690; sauw:SAI5S5_1009650; saux:SAI6T6_10096…	opuD; opuD1	0	0	2.787	0.665	0.627593	0.225911	68.21	95.12
WP_000006556.1	DNA-binding protein WhiA [Staphylococcus aureus]	0	18.409	22	6	8	6	314	35.9	8.76	8.62	6	cell cycle OR cell proliferation;other biological processes		nucleic acid binding activity	Pf02650, Pf10298, Pf14527		A0A5P6T6Q7; Q2FIM6; saa:SAUSA300_0750; WP_000006556.1	whiA	0	0	2.785	2.361	0.846386	0.990508	186.47	89.27
ABD22101.1	co-chaperone GrpE [Staphylococcus aureus subsp. aureus USA300_FPR3757]	0	39.417	43	8	21	8	208	24	4.51	51.84	8	other biological processes	other cell component	other molecular function	Pf01025	3921796	A0A068A8Z0; A0A0E1X4Y0; A0A1E8X3N8; A0A290QHZ4; A0A7Z7W1U1; A0A8D9W4S0; A6QHC4; A8Z4C0; ABD22101.1; Q2FGE2; Q2FXZ1; Q6G8Y6; Q6GGB9; Q8NWA9; saa:SAUSA300_1541; sae:NWMN_1484; sam:MW1533; sao:SAOUHSC_01684; sar:SAR1658; sas:SAS1519; saua:SAAG_01495; saun:SAKOR_01528; sax:USA300HOU_1582; T1YAE2	grpE; grpE_2	0	0	2.774	3.379	0.450592	0.889465	29.76	70.15
Q2HJF0	TREMBL:Q2HJF0 (Bos taurus) Similar to Serotransferrin	0	60.276	27	12	46	10	622	69.1	7.88	84.29	12		non-structural extracellular		Pf00405	525947	bta:525947; Q2HJF0	LOC525947	0	0	2.77	1.519	0.80163	0.970115	126.03	88.47
WP_000389524.1	MULTISPECIES: hypothetical protein [Staphylococcus]	0	19.534	19	5	11	5	414	48.4	4.16	11.73	5						A0A0H2WW28; A0A0H3JRI1; A0A0H3JU66; A0A0H3KCT4; A0A1E8WXX6; A0A4T9Y0N8; A0A7U7EYG5; sac:SACOL1503; sae:NWMN_1374; sau:SA1296; saud:CH52_11755; sauj:SAI2T2_1010590; sauk:SAI3T3_1010580; sauq:SAI4T8_1010580; saut:SAI1T1_2010570; sauv:SAI7S6_1010590; sauw:SAI5S5_1010540; saux:SAI6T6_1010550; sauy:SAI8T7_1010580; sav:SAV1463; W8UAN3; WP_000389524.1		0	0	2.766	16.31	0.981781	0.00337553	77.31	91.81
WP_001030125.1	MULTISPECIES: YafY family transcriptional regulator [Staphylococcus]	0	8.816	12	3	3	3	230	26.6	7.15	3.57	3	RNA metabolism OR transcription;other metabolic processes		nucleic acid binding activity;other molecular function	Pf08279	3921581	A0A0E1XE46; A0A0H2WZB4; A0A0H2XI51; A0A0H3JN73; A0A0H3K0Q3; A0A0H3K1B8; A0A0H3KA23; A0A1E8WU57; A0A7U7EWB1; A0A7U7EZN1; A0A7Z7R090; A0A8D9VZI2; Q2FVV6; saa:SAUSA300_2261; sac:SACOL2304; sae:NWMN_2213; sam:MW2232; sao:SAOUHSC_02585; sar:SAR2396; sau:SA2105; saua:SAAG_00139; saud:CH52_07410; sauj:SAI2T2_1017080; sauk:SAI3T3_1017070; sauq:SAI4T8_1017080; saut:SAI1T1_2017070; sauv:SAI7S6_1017070; sau…		0	0	2.741	1.834	0.817641	0.98803	124	41.25
Q7RTS7	SWISS-PROT:Q7RTS7 Tax_Id=9606 Gene_Symbol=KRT74 Keratin, type II cytoskeletal 74	0	45.735	10	8	162	1	529	57.8	7.71	301.16	8	cell organization and biogenesis;other biological processes	cytosol;cytoskeleton;other cell component	bone, tooth or skin structural activity;other molecular function	Pf00038, Pf16208	121391	B5MD61; hsa:121391; Q7RTS7; Q86Y45	KRT74	2	2	2.736	8.551	0.437098	0.0820242	95.13	145.54
ABD21744.1	acetyltransferase, GNAT family [Staphylococcus aureus subsp. aureus USA300_FPR3757]	0	25.652	34	4	9	4	171	20.1	5.07	12.16	4	protein metabolism		other molecular function	Pf00583	3921213	A0A0D6WD10; A0A0E1VN80; A0A0H2WXW4; A0A0H2XGV3; A0A0H3JNA1; A0A0H3K0T4; A0A0H3KES1; A0A1E8WR09; A0A7U7F0D2; ABD21744.1; Q2FVQ1; saa:SAUSA300_2316; sac:SACOL2366; sae:NWMN_2271; sao:SAOUHSC_02651; sau:SA2159; saud:CH52_07130; sauj:SAI2T2_1017580; sauk:SAI3T3_1017570; sauq:SAI4T8_1017580; saut:SAI1T1_2017570; sauv:SAI7S6_1017570; sauw:SAI5S5_1017510; saux:SAI6T6_1017520; sauy:SAI8T7_1017550; sav:SA…	paiA	0	0	2.725	1.028	0.711725	0.698374	85.91	77.29
ABD22541.1	arginyl-tRNA synthetase [Staphylococcus aureus subsp. aureus USA300_FPR3757]	0	182.542	63	27	118	27	553	62.3	5.22	253.87	27	protein metabolism;RNA metabolism OR transcription;other metabolic processes	other cell component	other molecular function	Pf00750, Pf03485, Pf05746	3918930	A0A1E8X306; A0A290QE97; A6QER9; A8Z117; ABD22541.1; Q2FJ29; Q2G0F8; Q5HI60; Q8NXT8; saa:SAUSA300_0596; sac:SACOL0663; sae:NWMN_0579; sam:MW0571; sao:SAOUHSC_00611; saun:SAKOR_00600; sax:USA300HOU_0613; T1Y7A9; X5DXM7	argS	0	0	2.722	4.755	0.468471	0.559081	94.85	76.98
ABD21555.1	molybdenum cofactor biosynthesis protein A [Staphylococcus aureus subsp. aureus USA300_FPR3757]	0.01	2.669	4	1	2	1	340	39.1	6.6	0	1	protein metabolism;other metabolic processes	other cell component	other molecular function	Pf04055, Pf06463, Pf13394	3921126	A0A0E1VNS2; A0A1E8WVJ2; A0A290QIW9; A0A7U7IF65; A5IV50; A6QJA8; A6U3Z2; A8Z366; ABD21555.1; P65388; P65389; P69848; Q2FEM4; Q2FVY5; Q5HDT9; Q6G754; Q99S04; saa:SAUSA300_2219; sac:SACOL2261; sae:NWMN_2168; sah:SaurJH1_2335; saj:SaurJH9_2293; sam:MW2186; sao:SAOUHSC_02536; sas:SAS2158; sau:SA2063; saud:CH52_07625; sauj:SAI2T2_1016740; sauk:SAI3T3_1016730; saun:SAKOR_02233; sauq:SAI4T8_1016740; saut…	moaA; moaA_1	0	0	2.716	5.392	0.987268	0.415665	129.86	122.28
WP_001220199.1	MULTISPECIES: heme ABC transporter substrate-binding protein IsdE [Staphylococcus]	0	60.177	53	11	35	11	292	33.3	9.35	58.53	11	transport	plasma membrane;other membranes	other molecular function	Pf01497	3919246	A0A0D1HN79; A0A0E0VN54; A0A1E8WPZ3; A0A290QQQ1; A0A7Z7QY66; A0A8D9SM46; A6QG34; A7X153; Q2FHU8; Q2FZE6; Q5HGV1; Q6GA82; Q7A150; Q7A652; Q8KQR3; Q99UX1; saa:SAUSA300_1032; sac:SACOL1143; sae:NWMN_1044; sam:MW1015; sams:NI36_05455; sao:SAOUHSC_01085; sas:SAS1067; sau:SA0980; saua:SAAG_02241; saud:CH52_00225; saun:SAKOR_01054; sav:SAV1133; saw:SAHV_1124; sud:ST398NM01_1129; T1Y9N8; W8U4R2; WP_001220…	isdE	0	0	2.707	2.166	0.450592	0.997057	83.15	55.25
WP_001289311.1	MULTISPECIES: NADPH-dependent oxidoreductase [Staphylococcus]	0	17.395	22	5	11	5	251	28.6	5.29	4.37	5			other molecular function	Pf00881	3919785	A0A0H3KED1; A0A1E8XA12; A0A266CXB6; Q2FJN3; Q2G0Z5; Q5HIR4; saa:SAUSA300_0381; sac:SACOL0453; sae:NWMN_0373; sao:SAOUHSC_00366; WP_001289311.1	nfrA	0	0	2.677	1.134	0.481955	0.802194	103.01	83.96	Met-loss [N-Term]
ABD21960.1	conserved hypothetical protein [Staphylococcus aureus subsp. aureus USA300_FPR3757]	0.003	4.142	8	1	1	1	144	16.5	5.57	2.04	1	other metabolic processes		other molecular function	Pf13508, Pf13673	3920395	A0A0H2XGR8; A0A0H3KFL7; A0A1E8WPP9; ABD21960.1; P0A0M6; P0A0M7; P0A0M8; P0A0M9; P52080; Q2FZK6; Q5HH30; Q6GAF9; saa:SAUSA300_0956; sac:SACOL1063; sae:NWMN_0923; sam:MW0937; sao:SAOUHSC_00995; sas:SAS0989; sau:SA0906; saud:CH52_00615; sav:SAV1054; W8URS0	yjcF	0	0	2.672	2.049	0.867612	0.999915	0	47.86
ABD22421.1	conserved hypothetical protein [Staphylococcus aureus subsp. aureus USA300_FPR3757]	0.009	2.907	4	1	1	1	323	35.8	5.11	0	1				Pf08450		A0A0H3KAY0; A0A2Y9TLK8; A0A4P7P9P5; ABD22421.1; sae:NWMN_2586	drp35	0	0	2.654	1.128	0.753893	0.802094	39.98	39.86	Met-loss [N-Term]
ABD20955.1	conserved hypothetical protein [Staphylococcus aureus subsp. aureus USA300_FPR3757]	0	22.632	32	6	11	6	214	25.4	9.41	16.1	6				Pf04167	3919441	A0A0H2WY51; A0A0H2XF83; A0A0H3JLS7; A0A0H3JQE6; A0A0H3JUX9; A0A1E8WTR1; ABD20955.1; Q2G0C7; saa:SAUSA300_0657; sac:SACOL0730; sam:MW0633; sao:SAOUHSC_00678; sau:SA0626; saud:CH52_02410; sav:SAV0671; W8TRI2		0	0	2.653	1.569	0.79072	0.970224	100.43	79.51
Q8BGZ7	TREMBL:Q8BGZ7;Q99MH7 Tax_Id=10090 Gene_Symbol=Krt75 10 days neonate skin cDNA, RIKEN full-length enriched library, clone:4732475I03 product:CYTOKERATIN homolog	0	91.489	22	17	348	1	551	59.7	8.31	624.12	17	cell organization and biogenesis;other biological processes	plasma membrane;cytoskeleton	bone, tooth or skin structural activity	Pf00038, Pf16208	109052	B2RQH6; mmu:109052; Q8BGZ7	Krt75	2	0	2.652	0.01	0.989527	1.89222e-16	43.93
P13647	SWISS-PROT:P13647 Tax_Id=9606 Gene_Symbol=KRT5 Keratin, type II cytoskeletal 5	0	314.763	57	46	972	26	590	62.3	7.74	1784.1	46	cell organization and biogenesis;other biological processes	cytosol;cytoskeleton;other cell component	bone, tooth or skin structural activity;cytoskeletal activity;other molecular function	Pf00038, Pf16208	3852	hsa:3852; P13647; Q6PI71; Q6UBJ0; Q8TA91	KRT5	3	12	2.64	0.335	0.489109	0.0118667	59.73	64.35
WP_000923520.1	MULTISPECIES: ATP-binding cassette domain-containing protein [Staphylococcus]	0	8.875	18	3	3	3	220	25.2	5.5	4.95	3	transport	other membranes	transporter activity;other molecular function	Pf00005	3921626	A0A0D6GXG5; A0A0H2WZD9; A0A0H2XE61; A0A0H3KAB0; A0A1E8WNJ9; Q2FVG0; saa:SAUSA300_2399; sac:SACOL2462; sae:NWMN_2353; sao:SAOUHSC_02754; WP_000923520.1	ybbL_1	0	0	2.637	1.257	0.919869	0.862918	0.65	127.88
WP_000746375.1	MULTISPECIES: transposase [Staphylococcus]	0	25.247	37	5	12	5	167	19.7	10.04	27.28	5				Pf13565	66839886	A0A0E8HLR7; A0A1E8X316; WP_000746375.1		0	0	2.634	2.622	0.530222	0.985217	118.84	87.05
ABD21188.1	60 kDa chaperonin [Staphylococcus aureus subsp. aureus USA300_FPR3757]	0	210.46	67	29	147	29	538	57.6	4.64	353.47	29	other biological processes	other cell component	other molecular function	Pf00118		A0A0D3Q9P2; A0A0E1VNU2; A0A1E8WY58; A0A290QI81; A6QIM7; A8Z4T2; ABD21188.1; Q2FF95; Q5HEH2; saa:SAUSA300_1982; sac:SACOL2016; sae:NWMN_1937; sax:USA300HOU_2024	groEL; groL	0	0	2.633	4.886	0.489109	0.528011	95.29	105.38
WP_000087388.1	transcription antitermination factor NusB [Staphylococcus aureus]	0	57.526	82	8	35	8	129	15	5.34	60.65	8	RNA metabolism OR transcription;other metabolic processes;other biological processes		nucleic acid binding activity	Pf01029		A0A1E8X1V1; A0A1S5ZLG8; A8Z464; Q2FGK9; saa:SAUSA300_1473; sax:USA300HOU_1526; WP_000087388.1	nusB	0	0	2.625	3.454	0.489109	0.873388	118.8	90.87
Q3SX14	TREMBL:Q3SX14 (Bos taurus) Similar to Gelsolin	0	149.974	36	21	297	21	781	85.6	6.21	580.5	21	cell organization and biogenesis		cytoskeletal activity	Pf00626		A0A4W2IJA9; Q3SX14	GSN	0	0	2.62	8.477	0.489109	0.0848459	112.42	107.32
ABD22927.1	glycerol uptake operon antiterminator regulatory protein [Staphylococcus aureus subsp. aureus USA300_FPR3757]	0	28.438	37	7	9	7	180	20.4	9.04	14.88	7	RNA metabolism OR transcription;other metabolic processes;other biological processes		nucleic acid binding activity;other molecular function	Pf04309	3919927	A0A0E1VRY3; A0A0E1X8E9; A0A0H2WYU0; A0A0H2XJE4; A0A0H3K8F7; A0A133Q077; A0A1E8WXE3; A0A7U7IEE4; ABD22927.1; Q2FYZ7; saa:SAUSA300_1190; sac:SACOL1317; sae:NWMN_1206; sams:NI36_06335; sao:SAOUHSC_01274; sauj:SAI2T2_1009350; sauk:SAI3T3_1009340; sauq:SAI4T8_1009330; saut:SAI1T1_2009330; sauv:SAI7S6_1009340; sauw:SAI5S5_1009300; saux:SAI6T6_1009310; sauy:SAI8T7_1009340	glpP	0	0	2.619	2.484	0.56926	0.985217	190.84	72.3
Q9NSB4	SWISS-PROT:Q9NSB4 Keratin, type II cuticular Hb2 (Hair keratin, type II Hb2) - Homo sapiens (Human).	0	6.302	4	2	2	2	513	56.6	6.74	0	2						Q9NSB4		0	0	2.615	0.01	0.986588	1.89222e-16	16.82
ABD21492.1	putative exonuclease [Staphylococcus aureus subsp. aureus USA300_FPR3757]	0	41.696	35	11	34	11	310	35.9	8.75	44.81	11	DNA metabolism;other metabolic processes;stress response	cytosol	nucleic acid binding activity;other molecular function	Pf00929	1258095; 16187327; 16194790; 18479910; 3920170; 4555825	A0A068DYF6; A0A0E1VP04; A0A0E1XB19; A0A0H2XFR8; A0A0H3JLY8; A0A0H3K9M8; A0A1E8WWU5; A0EWV6; ABD21492.1; M9NRN0; M9QYL8; Q2FY88; Q8SDS4; saa:SAUSA300_1970; sae:NWMN_1922; sao:SAOUHSC_01576; sau:SA1806; vg:1258095; vg:16187327; vg:16194790; vg:18479910; vg:4555825; W5R8K3	dnaQ	0	0	2.612	1.184	0.490935	0.836709	121.92	64.89
ABD21983.1	conserved hypothetical protein [Staphylococcus aureus subsp. aureus USA300_FPR3757]	0	8.146	10	2	5	2	374	43	5.43	3.69	2				Pf08712, Pf13646, Pf13769		A0A5A8VQN6; ABD21983.1; Q2FH09; saa:SAUSA300_1322	cvfC	0	0	2.594	8.225	0.993365	0.0971335	68.52	26.19
WP_001062658.1	MULTISPECIES: pyruvate oxidase [Staphylococcus]	0	68.407	31	13	34	13	579	63.7	7.39	54.84	13	other metabolic processes		other molecular function	Pf00205, Pf02775, Pf02776	3921522	A0A0H2WXA5; A0A0H2XGE9; A0A0H3KIX5; A0A1E8WUN1; Q2FV86; Q6PST7; saa:SAUSA300_2477; sac:SACOL2553; sae:NWMN_2438; sao:SAOUHSC_02849; WP_001062658.1	cidC; poxB	0	0	2.594	1.732	0.489109	0.985217	113.47	91.99
ABD22711.1	alcohol dehydrogenase, zinc-containing [Staphylococcus aureus subsp. aureus USA300_FPR3757]	0	78.582	58	12	48	12	333	36.2	5.44	81.62	12			other molecular function	Pf00107, Pf16884	3919010	A0A0H2WZ89; A0A0H2XIR0; A0A0H3JSR7; A0A0H3JVE7; A0A0H3KI57; A0A1E8WUH1; ABD22711.1; Q2G2D7; Q7BJZ7; saa:SAUSA300_2147; sac:SACOL2178; sae:NWMN_2091; sao:SAOUHSC_02447; sau:SA1989; sav:SAV2187	curA_1	0	0	2.586	1.598	0.497791	0.97358	113.69	77.6
P08779	SWISS-PROT:P08779 Tax_Id=9606 Gene_Symbol=KRT16 Keratin, type I cytoskeletal 16	0	221.375	66	34	723	16	473	51.2	5.05	985.23	34	cell organization and biogenesis;stress response;other biological processes	plasma membrane;cytosol;cytoskeleton	cytoskeletal activity	Pf00038	3868	A8K488; hsa:3868; P08779; P30654; Q16402; Q9UBG8	KRT16	3	0	2.579	0.468	0.498201	0.0564992	69.98	89.98
WP_000215595.1	MULTISPECIES: 16S rRNA (guanine(527)-N(7))-methyltransferase RsmG [Staphylococcus]	0	51.284	54	13	33	13	239	27.3	6.55	47.67	13	RNA metabolism OR transcription;other metabolic processes	cytosol;other cell component	other molecular function	Pf02527	3921314	A0A0D6GLU2; A0A0E1VPG3; A0A1E8XDD4; A0A290QK76; A6QKK0; A8YYR9; Q2FDF0; Q2FUQ4; Q5HCI5; Q6G5W6; Q8NUF9; saa:SAUSA300_2644; sac:SACOL2736; sae:NWMN_2610; sam:MW2628; sao:SAOUHSC_03051; sas:SAS2592; sax:USA300HOU_2713; WP_000215595.1	gidB; rsmG	0	0	2.571	1.891	0.492618	0.994154	112.27	90.98	Met-loss [N-Term]
ABD21517.1	septation ring formation regulator EzrA [Staphylococcus aureus subsp. aureus USA300_FPR3757]	0	151.838	56	25	95	25	564	66.2	4.87	176.32	25	cell cycle OR cell proliferation;cell organization and biogenesis	plasma membrane;other membranes;cytoskeleton		Pf06160		A0A0D1IP31; A0A0E1VGL6; A0A1E8X7K0; A0A290QMU4; A0A7U7EYV7; A5ITP0; A6QHQ1; A6U2I4; A8Z2N4; ABD21517.1; Q2FG20; Q2YTH2; Q5HF56; Q6G8L0; Q8NW47; saa:SAUSA300_1664; sab:SAB1576c; sac:SACOL1767; sae:NWMN_1611; sah:SaurJH1_1808; saj:SaurJH9_1773; sam:MW1660; sams:NI36_09185; sas:SAS1644; saud:CH52_10520; sauj:SAI2T2_1012570; sauk:SAI3T3_1012550; sauq:SAI4T8_1012560; saut:SAI1T1_2012550; sauv:SAI7S6_1…	ezrA	0	0	2.567	3.303	0.501451	0.908529	102.87	110.16
WP_000547794.1	MULTISPECIES: NupC/NupG family nucleoside CNT transporter [Staphylococcus]	0	10.781	7	2	5	2	404	43.8	9	2.09	2	transport	plasma membrane;other membranes	transporter activity	Pf01773, Pf07662	3920413	A0A0D1HUP1; A0A0E1VM75; A0A0E1X892; A0A0H2WYX5; A0A0H2XKF0; A0A0H3JNV8; A0A0H3JQ06; A0A0H3JVT6; A0A0H3K753; A0A1E8X452; A0A7U7EUD5; A0A7U7EXA2; A0A7Z7QX21; A0A8D9SLT7; Q2G0P9; saa:SAUSA300_0506; sac:SACOL0566; sae:NWMN_0483; sam:MW0476; sams:NI36_02585; sao:SAOUHSC_00501; sar:SAR0524; sau:SA0479; saua:SAAG_00938; saud:CH52_03150; sauj:SAI2T2_1003980; sauk:SAI3T3_1003980; saun:SAKOR_00506; sauq:SA…	nupC; nupC_1; nupC_3	0	0	2.551	2.249	0.981479	0.996334	58.21	88.63
WP_000034716.1	MULTISPECIES: molecular chaperone DnaK [Staphylococcus]	0	240.05	72	35	203	35	610	66.3	4.78	440.79	35	other biological processes		other molecular function	Pf00012	3921795	A0A290QMK1; A0A4T9YP21; A0A7Z7QZX1; A0A8D9SF45; A5ITA8; A6QHC3; A6U252; A7X2Y1; A8Z4B9; P64407; P64408; P99110; Q2FGE3; Q2FXZ2; Q5HFI0; Q6G8Y7; Q6GGC0; Q99TR7; saa:SAUSA300_1540; sac:SACOL1637; sae:NWMN_1483; sah:SaurJH1_1672; saj:SaurJH9_1638; sam:MW1532; sams:NI36_08510; sao:SAOUHSC_01683; sar:SAR1657; sas:SAS1518; sau:SA1409; saua:SAAG_01494; saud:CH52_11165; sav:SAV1580; saw:SAHV_1567; sax:US…	dnaK; dnaK_2	0	0	2.548	3.336	0.509747	0.896236	124.85	114.95
ABD22551.1	DHH subfamily 1 protein [Staphylococcus aureus subsp. aureus USA300_FPR3757]	0	7.048	5	2	2	2	655	73.7	5.26	2.02	2		plasma membrane;other membranes;other cell component	nucleic acid binding activity;other molecular function	Pf01368, Pf02272	3919187	A0A0H2WXB6; A0A0H2XJV8; A0A0H3K601; A0A1E8XDC7; A0A1M3SJ82; ABD22551.1; Q2G2T6; saa:SAUSA300_0014; sac:SACOL0014; sae:NWMN_0013; sao:SAOUHSC_00015	gdpP	0	0	2.542		0.976232		0
WP_000942211.1	MULTISPECIES: DNA repair protein RecN [Staphylococcus]	0	17.472	10	4	6	4	559	64.3	5.1	6.44	4	DNA metabolism;other metabolic processes;stress response		other molecular function	Pf02463		A0A0D3Q7N8; A0A0E1VJB8; A0A0H2WX87; A0A0H2XGI0; A0A0H3JWP7; A0A0H3KCW4; A0A1E8X1Y2; saa:SAUSA300_1468; sac:SACOL1564; sae:NWMN_1425; sam:MW1472; saun:SAKOR_01466; T1Y8M0; WP_000942211.1	recN	0	0	2.538	6.312	0.952598	0.262215	97.32	63.79
WP_000406842.1	2-oxo acid dehydrogenase subunit E2 [Staphylococcus aureus]	0	24.252	17	6	21	6	424	46.7	5.59	33.79	6			other molecular function	Pf00198, Pf00364, Pf02817		A0A0H2XG76; A0A1E8X2Z2; A0A5A8VMR8; saa:SAUSA300_1464; WP_000406842.1		0	0	2.536	3.727	0.498201	0.836295	88.04	32.59
ABD20596.1	conserved hypothetical protein [Staphylococcus aureus subsp. aureus USA300_FPR3757]	0	17.552	34	5	7	5	180	21.7	5.96	11.43	5			other molecular function	Pf04167	3921884; 66840097	A0A077USC5; A0A0D1JFE2; A0A0E1VZ53; A0A0H2JQB4; A0A1E8WSJ7; A0A290QHY9; A0A2K4AJD3; A0A7I0YNF8; A0A7U7EZ39; A0A7U7JQ75; A5IU33; A6QI49; A6U2X1; A7X3Y3; A8YY39; ABD20596.1; Q2FFM8; Q2G2M8; Q2YU19; Q5HEQ7; Q7A0J0; Q7A4T2; Q99T12; saa:SAUSA300_1848; sab:SAB1800c; sac:SACOL1925; sae:NWMN_1759; sah:SaurJH1_1955; saj:SaurJH9_1921; sam:MW1807; sao:SAOUHSC_02004; sau:SA1684; saud:CH52_09590; sauj:SAI2T2_…	ygaC	0	0	2.533	1.65	0.745469	0.983061	106.95	75.49
WP_000277968.1	MULTISPECIES: formimidoylglutamase [Staphylococcus]	0	39.812	31	8	18	8	311	34.5	5.63	31	8	other metabolic processes		other molecular function	Pf00491	3921388	A0A1E8XDT5; A0A290QJS2; A0A4T9XZN9; A0A7U7F0A8; A5IVB6; A6QJH5; A6U459; A7X5U0; A8Z523; P63570; P99158; Q2FEG2; Q2FVT2; Q5HDM3; Q99RT9; saa:SAUSA300_2281; sac:SACOL2327; sae:NWMN_2235; sah:SaurJH1_2402; saj:SaurJH9_2359; sao:SAOUHSC_02610; sau:SA2125; saud:CH52_07300; sauj:SAI2T2_1017280; sauk:SAI3T3_1017270; sauq:SAI4T8_1017280; saut:SAI1T1_2017270; sauv:SAI7S6_1017270; sauw:SAI5S5_1017210; saux…	hutG	0	0	2.518	2.295	0.850986	0.994154	101.27	94.2
ABD21315.1	glycosyl transferase, group 1 family protein [Staphylococcus aureus subsp. aureus USA300_FPR3757]	0	79.348	42	20	54	20	493	57.2	8.91	76.08	20	cell organization and biogenesis;other metabolic processes	other cell component	other molecular function	Pf00534		A0A0D6HUA0; A0A0H2WWV6; A0A0H2XFE7; A0A0J9X256; A0A0J9X257; A0A1E8WPP5; ABD21315.1; saa:SAUSA300_0939; sac:SACOL1043	tagE_1; tarM	0	0	2.516	2.421	0.518702	0.987623	124.86	64.32
ABD21711.1	glutamyl-tRNA synthetase [Staphylococcus aureus subsp. aureus USA300_FPR3757]	0	148.375	61	23	126	23	484	56.3	5.31	272.22	23	protein metabolism;RNA metabolism OR transcription;other metabolic processes	cytosol;other cell component	nucleic acid binding activity;other molecular function	Pf00749, Pf19269	3920421	A0A0D6G274; A0A0E1VK13; A0A1E8X2W8; A0A7U7IDX7; A5IQ81; A6TZ04; A7WYU4; A8YZM5; ABD21711.1; P67021; P67022; P99170; Q2FJB2; Q2G241; Q6GBW0; Q99W75; saa:SAUSA300_0513; sah:SaurJH1_0564; saj:SaurJH9_0550; sam:MW0483; sao:SAOUHSC_00509; sas:SAS0485; sau:SA0486; saud:CH52_03115; sauj:SAI2T2_1004050; sauk:SAI3T3_1004050; sauq:SAI4T8_1004050; saut:SAI1T1_2004050; sauv:SAI7S6_1004040; sauw:SAI5S5_100402…	gltX	0	0	2.51	5.431	0.520933	0.406821	73.24	82.76
P02768-1	SWISS-PROT:P02768-1 Tax_Id=9606 Gene_Symbol=ALB Isoform 1 of Serum albumin precursor	0	111.4	26	17	573	9	609	69.3	6.28	729.34	17	stress response;other biological processes	non-structural extracellular;ER/Golgi;other cell component	nucleic acid binding activity;other molecular function	Pf00273	213	E7ESS9; hsa:213; O95574; P02768; P02768-1; P04277; Q13140; Q645G4; Q68DN5; Q6UXK4; Q86YG0; Q8IUK7; Q9P157; Q9P1I7; Q9UHS3; Q9UJZ0	ALB	17	0	2.505	0.594	0.522603	0.146461	125.8	79.2
Q05443	SWISS-PROT:Q05443 (Bos taurus) Lumican precursor	0.003	4.21	5	2	2	2	342	38.7	6.35	4	2	other biological processes	non-structural extracellular;extracellular matrix	other molecular function	Pf01462, Pf12799, Pf13855	280847	A0A4W2HH55; bta:280847; Q05443; Q3T0T2	LUM	3	0	2.49	0.01	0.843823	1.89222e-16	84.38
WP_000449218.1	MULTISPECIES: NAD(P)H-hydrate dehydratase [Staphylococcus]	0	41.748	44	10	26	10	270	29.5	6.54	20.64	10	other metabolic processes	other membranes	kinase activity;other molecular function	Pf01256	66838344	A0A0D1GYV5; A0A0H3JXU7; A0A0K7VY25; A0A1E8XD82; A0A290QCJ9; A0A7U7JS23; A0A7Z7QWK3; A0A8D9W4R0; sam:MW0007; sams:NI36_00040; saua:SAAG_00547; saud:CH52_05415; suh:SAMSHR1132_00070; WP_000449218.1	nnrD; nnrD_2	0	0	2.487	1.998	0.518554	0.997057	101.69	89.73
P67983	SWISS-PROT:P67983 (Bos taurus) Metallothionein-1A	0.001	5.627	20	1	2	1	61	5.9	7.96	4.6	1	stress response;other biological processes	nucleus;other cell component	other molecular function	Pf00131	101117184; 102188618; 102278728; 105004330; 404071	A0A452FF89; A0A6P3JA10; A0A8C6DLL0; A5PK56; bom:102278728; bta:404071; chx:102188618; E2GJC7; L8IB20; oas:101117184; P04356; P04902; P67982; P67983	LOC102188618; LOC105004330; MT1A	0	0	2.486	0.01	0.993365	1.89222e-16	153.07
WP_000159960.1	MULTISPECIES: CTP synthase [Staphylococcus]	0	154.347	67	26	135	26	536	60	5.14	266.91	26	other metabolic processes		other molecular function	Pf00117, Pf06418		A0A0E0VR04; A0A0E1VMF9; A0A0E1X8G3; A0A1E8WVD9; A0A290QJU4; A0A7U7EZE7; A0A7Z7W2A1; A0A8D9SIE9; A5IUS2; A6QIX1; A6U3L2; A7X4X7; A8YY92; P65923; P65924; P99072; Q2FF01; Q2YUM6; Q5HE73; Q6G7I3; Q6GEU8; Q99SD1; saa:SAUSA300_2081; sab:SAB2011c; sac:SACOL2119; sae:NWMN_2031; sah:SaurJH1_2201; saj:SaurJH9_2163; sam:MW2051; sar:SAR2215; sas:SAS2030; sau:SA1929; saua:SAAG_02341; saud:CH52_08325; sauj:SAI…	ctrA; pyrG	0	0	2.483	4.055	0.530222	0.762067	106.87	124.28
ABD21588.1	protein kinase [Staphylococcus aureus subsp. aureus USA300_FPR3757]	0.005	3.854	2	1	1	1	664	74.3	6.07	2.09	1	protein metabolism;other metabolic processes;signal transduction;other biological processes	plasma membrane;other membranes;cytosol	kinase activity;other molecular function	Pf00069, Pf03793	3919320	A0A068A8I1; A0A0E1VS88; A0A0E1X7Z8; A0A0H2XGG5; A0A0H3JZV1; A0A1E8WWB9; A0A290QNN1; A0A7U7EUQ3; A0A7Z7QYR5; A6QGC0; ABD21588.1; Q2FZ64; saa:SAUSA300_1113; sae:NWMN_1130; sam:MW1103; sao:SAOUHSC_01187; sar:SAR1196	pknB; prkC; prkC_2	0	0	2.466	3.986	0.967415	0.786754	0	0
ABD22625.1	3-dehydroquinate synthase [Staphylococcus aureus subsp. aureus USA300_FPR3757]	0	29.028	28	6	14	6	354	40.3	6.14	27.36	6	other metabolic processes	other cell component	other molecular function	Pf01761		A0A0D6GZD8; A0A1E8WY18; A0A290QP33; A6QH16; A8Z445; ABD22625.1; Q2FGX5; Q5HFV8; saa:SAUSA300_1356; sac:SACOL1505; sae:NWMN_1376; sax:USA300HOU_1403	aroB	0	0	2.465	2.834	0.820577	0.970224	126.02	83.11
WP_000846746.1	MULTISPECIES: YwpF-like family protein [Staphylococcus]	0	32.894	54	6	18	6	146	17.1	5.03	39.81	6				Pf14183		A0A0D1IIC7; A0A0H2WXP8; A0A0H2XFR9; A0A0H3JR61; A0A0H3JSS7; A0A0H3JXQ2; A0A1E8WVB2; A0A7U7EVU6; A0A7Z7R0V3; A0A8D9SEL4; saa:SAUSA300_2053; sac:SACOL2090; sam:MW2022; sams:NI36_10285; sar:SAR2186; sau:SA1900; saua:SAAG_02311; saud:CH52_08470; sav:SAV2097; W8UW04; WP_000846746.1	SAV2097; ywpF	0	0	2.462	2.232	0.534195	0.996334	122.98	82.08
WP_000435108.1	aldo/keto reductase family oxidoreductase [Staphylococcus aureus]	0	7.434	6	2	6	2	302	34.8	6.46	11.55	2			other molecular function	Pf00248		A0A0H2XJB2; A0A1E8WTT5; A0A5A8VP32; saa:SAUSA300_0674; WP_000435108.1		0	0	2.442	1.971	0.945348	0.996589	147.91	64.57
ABD20393.1	acetyltransferase, GNAT family [Staphylococcus aureus subsp. aureus USA300_FPR3757]	0	24.644	24	7	11	7	286	33.1	4.83	11.5	7			other molecular function	Pf00583	3919413	A0A0D1HWL9; A0A0E0VRR5; A0A0E1VUN7; A0A0E1XAM4; A0A0H2WZH7; A0A0H2XDE9; A0A0H3K423; A0A0H3K9N4; A0A1E8WVG0; A0A7U7EVV6; A0A7Z7W2N7; A0A8D9SGZ4; ABD20393.1; Q2FWC9; saa:SAUSA300_2083; sac:SACOL2121; sae:NWMN_2033; sam:MW2053; sams:NI36_10450; sao:SAOUHSC_02370; sar:SAR2217; saua:SAAG_02343; saun:SAKOR_02097; sud:ST398NM01_2171; T1YB23	blt	0	0	2.431	1.715	0.777525	0.985217	82.9	59.31
WP_000090315.1	MULTISPECIES: elongation factor G [Staphylococcus]	0	395.32	77	37	372	37	693	76.6	4.88	844.1	37	cell organization and biogenesis;protein metabolism;other metabolic processes	cytosol;other cell component	nucleic acid binding activity;other molecular function	Pf00009, Pf00679, Pf03144, Pf03764, Pf14492	3920382	A0A0D1FPD0; A0A1E8X2W6; A0A7Z7QXK4; A0A8D9SIX6; A5IQA1; A6TZ24; A7WYX4; P68788; P68789; P68790; P68791; P81683; Q2FJ93; Q2G0N1; Q2YSB4; Q5HIC8; Q6GBU0; Q6GJC1; Q9X7M3; saa:SAUSA300_0532; sab:SAB0498; sac:SACOL0593; sah:SaurJH1_0584; saj:SaurJH9_0570; sam:MW0502; sams:NI36_02720; sao:SAOUHSC_00529; sar:SAR0552; sas:SAS0505; sau:SA0505; saua:SAAG_00965; saud:CH52_03020; sav:SAV0547; saw:SAHV_0545; …	fusA; fusA_2	0	0	2.401	3.634	0.557641	0.847697	125.65	122.58
WP_000868645.1	MULTISPECIES: aspartate kinase [Staphylococcus]	0.007	3.487	2	1	10	1	460	52	6.43	5	1	other metabolic processes	cytosol;other cell component	kinase activity;other molecular function	Pf00696	3920145	A0A0D1HHR3; A0A0E1X5W8; A0A0H2WW94; A0A0H2XKG7; A0A0H3JLU4; A0A0H3JRB2; A0A0H3JWA9; A0A1E8WW64; A0A290QM25; A0A7U7EY90; A0A7Z7QYI2; A0A8D3XJB3; Q2FYV5; saa:SAUSA300_1225; sac:SACOL1360; sam:MW1214; sao:SAOUHSC_01319; sau:SA1163; saua:SAAG_02701; saud:CH52_12430; sauj:SAI2T2_1009550; sauk:SAI3T3_1009540; sauq:SAI4T8_1009530; saut:SAI1T1_2009530; sauv:SAI7S6_1009540; sauw:SAI5S5_1009500; saux:SAI6T…	lysC2; yclM	0	0	2.399	27.527	0.557641	9.42421e-05	130.08	61.11
WP_000073184.1	MULTISPECIES: homoserine kinase [Staphylococcus]	0	30.675	40	6	12	6	304	33.2	5.45	14.65	6	other metabolic processes	other cell component	kinase activity;other molecular function	Pf00288, Pf08544	3920148	A0A0D6HNF2; A0A1E8WW83; A0A290QG01; A6QGN2; A8Z213; Q2FHA3; Q2FYV2; Q5HG90; saa:SAUSA300_1228; sac:SACOL1364; sae:NWMN_1242; sao:SAOUHSC_01322; sax:USA300HOU_1275; WP_000073184.1	thrB	0	0	2.398	1.478	0.975747	0.96098	100.85	100.19	Met-loss [N-Term]
WP_000999205.1	MULTISPECIES: acyl-CoA/acyl-ACP dehydrogenase [Staphylococcus]	0	43.241	33	10	16	10	384	43	5.99	26.13	10			other molecular function	Pf02770, Pf02771, Pf08028		A0A0D6HJA0; A0A0E1VNP4; A0A0H2WZA1; A0A0H2XI18; A0A0H3JNK2; A0A0H3JTT5; A0A1E8WU59; A0A290QP01; saa:SAUSA300_2236; sac:SACOL2278; sau:SA2080; sav:SAV2285; WP_000999205.1		0	0	2.393	2.309	0.738165	0.994154	88.93	84.63
WP_000049919.1	MULTISPECIES: biotin--[acetyl-CoA-carboxylase] ligase [Staphylococcus]	0	24.059	29	6	14	6	323	37.1	6.06	18.27	6	protein metabolism;other metabolic processes;other biological processes		nucleic acid binding activity;other molecular function	Pf03099, Pf08279		A0A0E7NXW5; A0A0H2WW24; A0A0H2XG87; A0A0H3KCT0; A0A1E8WY31; saa:SAUSA300_1347; sac:SACOL1496; sae:NWMN_1367; saun:SAKOR_01398; T1YA00; WP_000049919.1	birA	0	0	2.39	2.295	0.91483	0.994154	66.47	90.48
WP_000076690.1	MULTISPECIES: polyribonucleotide nucleotidyltransferase [Staphylococcus]	0	191.697	68	36	135	36	698	77.3	4.97	258.16	36	RNA metabolism OR transcription;other metabolic processes	cytosol;other cell component	nucleic acid binding activity;other molecular function	Pf00013, Pf00575, Pf01138, Pf03725, Pf03726	3919982	A0A0D1JD45; A0A0E0VNF2; A0A1E8WY50; A0A290QG59; A0A7U7EYN5; A5ISF8; A6QGH3; A6U193; A7X1Q8; A8Z3V4; Q2FHG4; Q2FZ20; Q5HGF7; Q7A5X7; Q99UJ8; saa:SAUSA300_1167; sac:SACOL1293; sae:NWMN_1183; sah:SaurJH1_1360; saj:SaurJH9_1334; sams:NI36_06220; sao:SAOUHSC_01251; sau:SA1117; saud:CH52_12715; sauj:SAI2T2_1009160; sauk:SAI3T3_1009150; saun:SAKOR_01202; sauq:SAI4T8_1009140; saut:SAI1T1_2009140; sauv:SA…	pnp; pnpA	0	0	2.388	4.292	0.559663	0.691673	119.88	135.64
WP_000365354.1	MULTISPECIES: HAD family hydrolase [Staphylococcus]	0	14.189	20	4	10	4	239	28.2	4.93	10.74	4	other metabolic processes		other molecular function	Pf13419	3918934	A0A0D1JY50; A0A0E1VLV3; A0A0H2WVQ7; A0A0H2XI27; A0A0H3JQ74; A0A0H3JT58; A0A0H3JVZ4; A0A0H3KB96; A0A1E8X343; A0A7U7EXD3; Q2G0F4; saa:SAUSA300_0600; sac:SACOL0667; sae:NWMN_0583; sam:MW0575; sams:NI36_03070; sao:SAOUHSC_00615; sau:SA0568; saud:CH52_02700; sauj:SAI2T2_1004740; sauk:SAI3T3_1004730; saun:SAKOR_00606; sauq:SAI4T8_1004720; saut:SAI1T1_2004720; sauv:SAI7S6_1004730; sauw:SAI5S5_1004690; s…	hdl IVa	0	0	2.373	2.45	0.981566	0.985217	6.24	110.43
WP_001062936.1	MULTISPECIES: ribonuclease HI family protein [Staphylococcus]	0	10.831	30	4	12	4	133	15.3	5.78	7.27	4	DNA metabolism;RNA metabolism OR transcription;other metabolic processes		nucleic acid binding activity;other molecular function	Pf13456	3920224	A0A0E1VHE9; A0A0H2WWB6; A0A0H2XHF9; A0A0H3KGG1; A0A1E8WY26; Q2FYJ7; saa:SAUSA300_1326; sac:SACOL1471; sae:NWMN_1343; sao:SAOUHSC_01443; saun:SAKOR_01372; T1Y8U4; WP_001062936.1; X5E0J0	rnhA	0	0	2.37	1.378	0.819303	0.922307	124.46	60.11
Q3MHN2	SWISS-PROT:Q3MHN2 (Bos taurus) Complement component C9 precursor	0	53.622	24	11	32	11	548	62	5.9	35.86	11	cell organization and biogenesis;stress response;other biological processes	non-structural extracellular;plasma membrane;other membranes;other cell component		Pf00057, Pf01823	526766	A0A4W2FBY7; bta:526766; Q3MHN2	C9	4	0	2.366	0.42	0.632077	0.0345791	104.88	56.71
ABD21715.1	L-asparaginase [Staphylococcus aureus subsp. aureus USA300_FPR3757]	0	43.264	37	9	21	9	322	35.6	6.39	34.78	9	other metabolic processes	other cell component	other molecular function	Pf00710, Pf17763	3919041	A0A0D6HKP6; A0A0H2WW34; A0A0H2XID0; A0A0H3KCT5; A0A1E8X008; A0A4P7P674; ABD21715.1; Q2FYF4; saa:SAUSA300_1368; sac:SACOL1519; sae:NWMN_1387; sao:SAOUHSC_01497	ansA	0	0	2.363	2.454	0.560946	0.985217	117.76	72.18
WP_000897132.1	MULTISPECIES: ATP-dependent Clp protease ATP-binding subunit [Staphylococcus]	0	191.945	47	29	79	27	818	91	5.73	185.32	29	protein metabolism;stress response		other molecular function	Pf00004, Pf02861, Pf07724, Pf10431, Pf17871	3920417	A0A0D1FA95; A0A0E0VLP7; A0A0E1VK60; A0A0E1XAH7; A0A0H3K6F4; A0A1E8X304; A0A7U7IED3; P0C281; Q2FJB5; Q2G0P5; Q6GBW3; Q6GJE4; Q7A797; Q99W78; saa:SAUSA300_0510; sae:NWMN_0487; sams:NI36_02605; sao:SAOUHSC_00505; sar:SAR0528; sas:SAS0482; sau:SA0483; saud:CH52_03130; sauj:SAI2T2_1004020; sauk:SAI3T3_1004020; saun:SAKOR_00510; sauq:SAI4T8_1004020; saut:SAI1T1_2004020; sauv:SAI7S6_1004010; sauw:SAI5S5…	clpC; clpC_1	0	2	2.363	7.934	0.559663	0.111401	89.63	90.28
WP_000640487.1	MULTISPECIES: acyl-CoA thioesterase [Staphylococcus]	0	21.999	40	6	11	6	155	18.2	5.66	12.92	6			other molecular function	Pf03061	3920054	A0A0D1GX94; A0A0E1VI22; A0A0H2WW00; A0A0H2XFE3; A0A0H3JLV1; A0A0H3JRE7; A0A0H3KG99; A0A1E8WYF6; A0A7U7EYM0; Q2FYS8; saa:SAUSA300_1247; sac:SACOL1386; sae:NWMN_1264; sao:SAOUHSC_01348; sau:SA1185; saud:CH52_12310; sauj:SAI2T2_1009720; sauk:SAI3T3_1009710; saun:SAKOR_01288; sauq:SAI4T8_1009700; saut:SAI1T1_2009700; sauv:SAI7S6_1009710; sauw:SAI5S5_1009670; saux:SAI6T6_1009680; sauy:SAI8T7_1009710; …	yneP	0	0	2.361	1.288	0.566812	0.883157	95.99	72.36
WP_000472302.1	MULTISPECIES: ATP-dependent Clp protease ATP-binding subunit ClpX [Staphylococcus]	0	92.971	65	17	80	17	420	46.3	4.63	164.5	17	protein metabolism;other metabolic processes;other biological processes	cytosol	other molecular function	Pf06689, Pf07724, Pf10431	3919696	A0A0E1VQP6; A0A1E8WVA4; A0A290QT90; A0A7U7IEQ2; A5ITJ9; A6QHK8; A6U2E2; A7X396; A8Z2J5; P63789; P63790; Q2FG62; Q2FXQ7; Q5HF98; Q99TI7; saa:SAUSA300_1621; sac:SACOL1721; sae:NWMN_1568; sah:SaurJH1_1766; saj:SaurJH9_1732; sao:SAOUHSC_01778; sau:SA1498; saud:CH52_10730; sauj:SAI2T2_1012190; sauk:SAI3T3_1012170; saun:SAKOR_01614; sauq:SAI4T8_1012180; saut:SAI1T1_2012170; sauv:SAI7S6_1012190; sauw:SA…	clpX	0	0	2.353	4.274	0.570847	0.697725	37.22	46.53
Q862S4	TREMBL:Q862S4 (Bos taurus) Similar to pro alpha 1(I) collagen (Fragment)	0	20.632	25	3	6	3	114	13.1	8.63	14.17	3		other cell component	extracellular structural activity	Pf01410		Q862S4		0	0	2.348	0.252	0.981479	0.0023409	216.88	186.95
WP_001051594.1	MULTISPECIES: 6-phospho-3-hexuloisomerase [Staphylococcus]	0	57.337	64	8	39	8	182	19.5	5.49	105.02	8	other metabolic processes		other molecular function	Pf01380		A0A0E0VMC9; A0A0H2WYK9; A0A0H3JJZ7; A0A0H3JQQ4; A0A0H3KB62; A0A1E8X3M6; A0A7U7EXC8; sac:SACOL0618; sae:NWMN_0534; sau:SA0529; saud:CH52_02900; sauj:SAI2T2_1004430; sauk:SAI3T3_1004420; sauq:SAI4T8_1004410; saut:SAI1T1_2004410; sauv:SAI7S6_1004420; sauw:SAI5S5_1004380; saux:SAI6T6_1004390; sauy:SAI8T7_1004420; sav:SAV0571; sud:ST398NM01_0646; W8U665; WP_001051594.1	hxlB	0	0	2.347	1.618	0.571144	0.974206	101.7	93.09
ABD22360.1	putative lipoprotein [Staphylococcus aureus subsp. aureus USA300_FPR3757]	0	28.089	31	7	11	7	324	36.7	8.98	10.75	7	transport		transporter activity;other molecular function	Pf13379	3919846	A0A0H2XJJ1; A0A0H3K5P0; A0A1E8XCF0; A0A2C9TVL9; ABD22360.1; Q2G1I5; saa:SAUSA300_0175; sae:NWMN_0117; sao:SAOUHSC_00137		0	0	2.339	3.739	0.675161	0.832597	82.53	127.65
WP_000692645.1	MULTISPECIES: nitrate reductase subunit beta [Staphylococcus]	0	132.964	54	20	89	20	519	59.4	5.78	187.96	20	other metabolic processes	other cell component	other molecular function	Pf13247, Pf14711		A0A068A921; A0A0E1VY64; A0A0H2WX02; A0A0H3K1H1; A0A0H3KA87; A0A1E8WNR1; sac:SACOL2394; sae:NWMN_2296; sam:MW2318; saun:SAKOR_02374; T1YDE2; WP_000692645.1	narH	0	0	2.329	4.811	0.575238	0.543857	102.8	82.95
WP_001115440.1	MULTISPECIES: dihydrolipoyllysine-residue succinyltransferase [Staphylococcus]	0	32.196	13	4	8	4	422	46.6	4.94	19.59	4	other metabolic processes	cytosol;other cell component	other molecular function	Pf00198, Pf00364, Pf02817	3920648	A0A0D6HMR8; A0A0H3K835; A0A1E8WWR1; Q2FH26; Q2FYM2; Q5HG07; Q6G9E9; Q8NWR7; saa:SAUSA300_1305; sac:SACOL1448; sae:NWMN_1325; sam:MW1302; sao:SAOUHSC_01416; sas:SAS1355; saun:SAKOR_01349; T1YAI0; WP_001115440.1	odhB; sucB	0	0	2.325	7.951	0.993365	0.111055	55.32	102.4
ABD22908.1	putative Pyridine nucleotide-disulphide oxidoreductase [Staphylococcus aureus subsp. aureus USA300_FPR3757]	0	8.83	15	3	4	3	440	48.4	5.82	2.54	3			other molecular function	Pf02852, Pf07992		A0A0H2WWG6; A0A0H2XJ58; A0A0H3KB76; A0A1E8X4M4; A0A266CGC0; ABD22908.1; saa:SAUSA300_0576; sac:SACOL0640; sae:NWMN_0557	merA_6	0	0	2.319	3.373	0.993365	0.89043	0	23.22
P02533	SWISS-PROT:P02533 Tax_Id=9606 Gene_Symbol=KRT14 Keratin, type I cytoskeletal 14	0	371.89	76	42	975	12	472	51.6	5.16	1458.82	42						P02533		0	36	2.311	0.311	0.580641	0.00804347	66.31	84.44
WP_001077683.1	MULTISPECIES: GTP pyrophosphokinase family protein [Staphylococcus]	0	25.54	32	5	12	5	211	25.2	6.27	30.04	5	other metabolic processes		kinase activity;other molecular function	Pf04607	3920771	A0A0D1HDA5; A0A0E0VNF8; A0A0E1VSR9; A0A0E1X6W9; A0A0H2WVQ5; A0A0H2XGF7; A0A0H3JKJ7; A0A0H3JWN3; A0A0H3KBW0; A0A1E8WQK0; A0A7U7EUH4; A0A7U7IF25; A0A7Z7QY95; A0A8D9SK18; Q2G204; saa:SAUSA300_0907; sac:SACOL1010; sae:NWMN_0876; sam:MW0887; sams:NI36_04775; sao:SAOUHSC_00942; sar:SAR0973; sau:SA0864; saua:SAAG_02113; saud:CH52_00855; sauj:SAI2T2_1007090; sauk:SAI3T3_1007080; sauq:SAI4T8_1007070; saut…	relA1; relP; yjbM	0	0	2.308	1.523	0.90076	0.970115	106.48	73.94
WP_000105070.1	MULTISPECIES: glucose-6-phosphate dehydrogenase [Staphylococcus]	0	102.368	53	18	88	18	494	56.9	5.52	170.91	18	other metabolic processes	cytosol	other molecular function	Pf00479, Pf02781	3920015	A0A0D1FJV3; A0A0E0VQF8; A0A0E1VH62; A0A0E1X6Y3; A0A0H2WW54; A0A0H2XEQ2; A0A0H3JMN5; A0A0H3JRP9; A0A0H3K397; A0A0H3KGM7; A0A1E8X1X9; A0A7U7EVJ8; A0A7U7EZ32; A0A7Z7QYX6; A0A8D9W341; Q2FY66; saa:SAUSA300_1454; sac:SACOL1549; sae:NWMN_1412; sam:MW1459; sams:NI36_08130; sao:SAOUHSC_01599; sar:SAR1582; sau:SA1336; saua:SAAG_01417; saud:CH52_11550; sauj:SAI2T2_1010950; sauk:SAI3T3_1010930; saun:SAKOR_01…	zwf; zwf_2	0	0	2.299	4.918	0.585963	0.525658	72.83	74.27
ABD21081.1	aminotransferase, class I [Staphylococcus aureus subsp. aureus USA300_FPR3757]	0	33.688	23	8	18	8	384	43.1	5.87	32.5	8	other metabolic processes		other molecular function	Pf00155		A0A0D6HV28; A0A0E1VSX2; A0A0H2WWW6; A0A0H2XFA8; A0A0H3K7A7; A0A1E8WPT0; ABD21081.1; saa:SAUSA300_0952; sac:SACOL1058; sae:NWMN_0919	patA	0	0	2.287	2.054	0.818785	0.999915	112.45	57.81
ABD21310.1	phosphoglucosamine mutase [Staphylococcus aureus subsp. aureus USA300_FPR3757]	0	98.862	58	19	88	19	451	49.2	4.77	161.68	19	other metabolic processes	cytosol	other molecular function	Pf00408, Pf02878, Pf02879, Pf02880	3919620	A0A0D6H967; A0A1E8XAB9; A0A290QTJ8; A6QJ02; A8YYC6; ABD21310.1; P0C0V7; P95685; P95710; Q2FEX1; Q2FW94; Q5HE43; saa:SAUSA300_2111; sac:SACOL2151; sae:NWMN_2062; sao:SAOUHSC_02405; sax:USA300HOU_2151	glmM	0	0	2.27	4.208	0.594916	0.717996	95.55	88.26
WP_000572236.1	16S rRNA (cytosine(967)-C(5))-methyltransferase RsmB [Staphylococcus aureus]	0	49.486	32	11	30	11	435	50.1	6.06	40.89	11	RNA metabolism OR transcription;other metabolic processes;other biological processes	other cell component	nucleic acid binding activity;other molecular function	Pf01029, Pf01189		A0A0H2XI89; saa:SAUSA300_1110; WP_000572236.1	sun	0	0	2.261	2.121	0.608737	0.999915	113.69	41.08
WP_000687411.1	MULTISPECIES: LysR family transcriptional regulator [Staphylococcus]	0	13.521	15	3	6	3	288	33.2	5.53	8.64	3	RNA metabolism OR transcription;other biological processes		nucleic acid binding activity;other molecular function	Pf00126, Pf03466	3919442	A0A0D3Q5B0; A0A0H2WYQ5; A0A0H2XI88; A0A0H3KEX5; A0A1E8WTR3; Q2G0C6; saa:SAUSA300_0658; sac:SACOL0731; sae:NWMN_0641; sao:SAOUHSC_00679; WP_000687411.1	oxyR	0	0	2.259	4.919	0.909324	0.525658	125.89	101.41
WP_000855505.1	MULTISPECIES: class 1b ribonucleoside-diphosphate reductase subunit alpha [Staphylococcus]	0	190.357	55	29	92	29	701	80.1	5.36	167.44	29	DNA metabolism;other metabolic processes		other molecular function	Pf00317, Pf02867, Pf08343		A0A0D1HBD7; A0A0E0VMC2; A0A0E1X976; A0A0H2WZ85; A0A0H2XES4; A0A0H3JW91; A0A1E8WTW1; A0A290QPP4; A0A7U7EUB5; A0A7Z7QXY1; Q936D4; saa:SAUSA300_0716; sac:SACOL0792; sam:MW0693; sar:SAR0785; saun:SAKOR_00732; sud:ST398NM01_0808; T1Y729; WP_000855505.1	nrdE; nrdE2; rir1	0	0	2.237	5.696	0.602592	0.362313	112.86	126.11
WP_000897635.1	MULTISPECIES: nitric oxide synthase oxygenase [Staphylococcus]	0	61.566	45	13	33	13	358	41.7	6.99	36.81	13	other metabolic processes		other molecular function	Pf02898	3921204	A0A0D1H6Z1; A0A0E1VP52; A0A0H2XII3; A0A0H3K9F3; A0A1E8XEJ3; A0A7U7IEZ6; P0A004; P0A092; P0A093; P0A094; Q2G234; Q5HEK7; Q6G818; Q99SX3; saa:SAUSA300_1895; sac:SACOL1976; sae:NWMN_1852; sam:MW1855; sao:SAOUHSC_02134; sas:SAS1838; sau:SA1730; saud:CH52_09350; sauj:SAI2T2_1014530; sauk:SAI3T3_1014520; sauq:SAI4T8_1014530; saut:SAI1T1_2014520; sauv:SAI7S6_1014530; sauw:SAI5S5_1014470; saux:SAI6T6_101…	nos	0	0	2.234	1.824	0.602592	0.987623	95.56	79.53
ABD20611.1	nitroreductase family protein [Staphylococcus aureus subsp. aureus USA300_FPR3757]	0	30.274	36	5	17	5	179	20.7	9.03	33.99	5			other molecular function	Pf00881		A0A0E7NNB9; A0A0H2WVG3; A0A0H2XFZ3; A0A0H3KBN0; A0A1E8WU75; ABD20611.1; saa:SAUSA300_0788; sac:SACOL0874; sae:NWMN_0773		0	0	2.23	1.593	0.777525	0.97358	68.46	89.91
WP_000034507.1	MULTISPECIES: NAD(P)-dependent oxidoreductase [Staphylococcus]	0	46.714	37	8	35	8	283	31.2	4.86	58.54	8			other molecular function	Pf01370	3921611	A0A0D6GZA8; A0A0H2WZZ6; A0A0H2XGM0; A0A0H3KIN8; A0A1E8WPW2; Q2FVH5; saa:SAUSA300_2387; sac:SACOL2446; sae:NWMN_2341; sao:SAOUHSC_02737; WP_000034507.1		0	0	2.223	4.307	0.613962	0.691467	73.39	71.61
ABD21530.1	conserved hypothetical protein [Staphylococcus aureus subsp. aureus USA300_FPR3757]	0	19.254	19	4	14	4	376	42.6	4.86	30.62	4	other metabolic processes		kinase activity;other molecular function	Pf13242	3921785	A0A0H2WZ17; A0A0H2XGF0; A0A0H3JXW6; A0A1E8X6D5; ABD21530.1; Q2FXJ9; saa:SAUSA300_1671; sac:SACOL1774; sam:MW1667; sao:SAOUHSC_01835; X5EI47	gph_3	0	0	2.222	3.353	0.986588	0.895448	57.28	71.28
WP_000417369.1	MULTISPECIES: glycerol kinase GlpK [Staphylococcus]	0	47.046	30	12	34	12	498	55.6	5.05	36.54	12	other metabolic processes	cytosol	kinase activity;other molecular function	Pf00370, Pf02782	3919929	A0A1E8WW42; A0A290QFW6; A6QGJ8; A8Z1X0; Q2FHD9; Q2FYZ5; Q5HGD2; saa:SAUSA300_1192; sac:SACOL1320; sae:NWMN_1208; sao:SAOUHSC_01276; sax:USA300HOU_1231; WP_000417369.1; X5EKZ8	glpK	0	0	2.214	3.199	0.602592	0.921532	64.49	49.93
P02769	SWISS-PROT:P02769 (Bos taurus) Bovine serum albumin precursor	0	987.781	86	83	5615	75	607	69.2	6.18	13062.2	83	stress response;other biological processes	non-structural extracellular;other cell component	nucleic acid binding activity;other molecular function	Pf00273	280717	A5PJX3; bta:280717; O02787; P02769; P04277; Q3SZR2	ALB	0	7	2.198	0.307	0.613743	0.00747145	107.29	106.79
Q2TBQ1	TREMBL:Q2TBQ1 (Bos taurus) Coagulation factor XIII, B polypeptide	0	16.974	9	5	6	5	661	75.1	6.76	2.71	5	protein metabolism;other metabolic processes;stress response			Pf00084	511483	A0A4W2DWS4; bta:511483; Q2TBQ1	F13B	4	0	2.184	1.193	0.993365	0.838822	28.96	110.76
WP_000494134.1	MULTISPECIES: rRNA maturation RNase YbeY [Staphylococcus]	0	30.096	53	5	16	5	155	17.9	4.48	27.32	5	RNA metabolism OR transcription;other metabolic processes	other cell component	other molecular function	Pf02130	3920084	A0A1E8X3Q6; A0A290QHZ0; A5IT98; A6QHB3; A6U242; A7X2W8; A8Z4A9; P67136; P67137; Q2FGF3; Q2FY02; Q5HFJ0; Q99TS6; saa:SAUSA300_1530; sac:SACOL1627; sae:NWMN_1473; sah:SaurJH1_1662; saj:SaurJH9_1628; sao:SAOUHSC_01672; sau:SA1399; saud:CH52_11215; sav:SAV1570; saw:SAHV_1557; sax:USA300HOU_1571; W8UAF0; WP_000494134.1	ybeY	0	0	2.173	2.156	0.907659	0.99767	112.49	59.62
ABD21843.1	iron transport associated domain protein [Staphylococcus aureus subsp. aureus USA300_FPR3757]	0	23.184	13	6	10	6	645	72.1	9.03	10.21	6	transport	non-structural extracellular;other membranes	transporter activity;other molecular function	Pf00746, Pf04650, Pf05031	3919242	A0A0D6HSN6; A0A1E8WRD5; A0A290QGP4; A6QG30; ABD21843.1; P0C7J5; Q2FHV2; Q2FZF0; Q5HGV5; Q8KQR0; Q8NX66; saa:SAUSA300_1028; sac:SACOL1138; sae:NWMN_1040; sam:MW1011; sao:SAOUHSC_01079	isdB	0	0	2.17	2.999	0.993365	0.959347	58.56	35.73
ABD21131.1	uroporphyrin-III C-methyl transferase [Staphylococcus aureus subsp. aureus USA300_FPR3757]	0	43.316	34	10	37	10	325	36.3	5.81	41.55	10	other metabolic processes		other molecular function	Pf00590		A0A0E7VD74; A0A0H2WXL2; A0A0H2XH60; A0A0H3KAA0; A0A1E8WNS7; ABD21131.1; saa:SAUSA300_2344; sac:SACOL2396; sae:NWMN_2298	cobA; cysG	0	0	2.168	3.608	0.869726	0.853136	87.69	79.11
WP_001217125.1	MULTISPECIES: rRNA pseudouridine synthase [Staphylococcus]	0	16.184	23	4	10	4	231	26.6	6.38	11.88	4	RNA metabolism OR transcription;other metabolic processes		nucleic acid binding activity;other molecular function	Pf00849, Pf01479	3921759	A0A0H2WZL6; A0A0H2XGU2; A0A0H3JQI0; A0A0H3JVT5; A0A0H3K917; A0A1E8X7W1; Q2FXH7; Q9KWZ9; saa:SAUSA300_1699; sac:SACOL1803; sae:NWMN_1646; sao:SAOUHSC_01870; sau:SA1574; saud:CH52_10340; sav:SAV1753; WP_001217125.1	ORF231	0	0	2.157	2.131	0.993365	0.999915	119.87	67.25
WP_000043634.1	MULTISPECIES: translation initiation factor IF-2 [Staphylococcus]	0	110.822	36	19	57	19	705	77.8	5.2	106.15	19	protein metabolism;other metabolic processes	other cell component	nucleic acid binding activity;other molecular function	Pf00009, Pf04760, Pf11987	3919977	A0A0D3Q6N7; A0A1E8WW11; A0A290QFT9; A6QGG8; A8Z3U9; Q2FHG9; Q2G2D0; Q5HGG2; saa:SAUSA300_1162; sac:SACOL1288; sae:NWMN_1178; sao:SAOUHSC_01246; sax:USA300HOU_1201; WP_000043634.1	infB	0	0	2.157	3.417	0.650298	0.883157	110.35	139.59
ABD21212.1	glutamyl-aminopeptidase [Staphylococcus aureus subsp. aureus USA300_FPR3757]	0	65.329	42	10	48	10	358	39.2	5.38	95.25	10	protein metabolism		other molecular function	Pf05343	3921627	A0A0D6GYC2; A0A0H2X012; A0A0H2XFP6; A0A0H3JYB5; A0A0H3KEZ7; A0A1E8WQM5; ABD21212.1; Q2FVF9; saa:SAUSA300_2400; sac:SACOL2463; sae:NWMN_2354; sam:MW2379; sao:SAOUHSC_02755	pepA2; ysdC_1	0	0	2.151	2.241	0.650298	0.996334	91.44	43.62
ABD22301.1	sensor histidine kinase [Staphylococcus aureus subsp. aureus USA300_FPR3757]	0	61.563	45	12	21	12	344	39.1	5.03	41.45	12	protein metabolism;other metabolic processes;signal transduction	other membranes;other cell component	kinase activity;other molecular function	Pf02518, Pf07730	3921238	A0A0D1FTT5; A0A0E1VNH3; A0A1E8WPZ5; A0A290QVD7; A0A7U7F0F9; A5IVH3; A6QJN2; A6U4C1; A8Z581; ABD22301.1; Q2FEA5; Q2FVM6; Q2YZ41; Q5HDG4; Q6G6S9; Q7A028; Q99RN7; saa:SAUSA300_2338; sab:SAB2271c; sac:SACOL2390; sae:NWMN_2292; sah:SaurJH1_2464; saj:SaurJH9_2416; sam:MW2314; sams:NI36_11845; sao:SAOUHSC_02676; sas:SAS2283; sau:SA2180; saud:CH52_07025; sauj:SAI2T2_1017730; sauk:SAI3T3_1017720; saun:SAK…	nreB; nreB_1	0	0	2.15	1.447	0.733821	0.954372	105.04	45.89
WP_000157345.1	MULTISPECIES: DUF951 domain-containing protein [Staphylococcus]	0.001	4.605	15	1	3	1	67	7.9	9.67	2.4	1				Pf06107	3921818; 66838670	A0A0H2C2Z4; A0A0H2X033; A0A0H2XF96; A0A0H3JUG1; A0A1E8X9Z3; A0A290QPZ3; A0A7U7PXL3; Q2G116; saa:SAUSA300_0363; sac:SACOL0434; sam:MW0338; sao:SAOUHSC_00345; saun:SAKOR_00360; suh:SAMSHR1132_03350; T1Y5E7; WP_000157345.1	yyzM	0	0	2.142	0.952	0.952598	0.598875	87.32	0
ABD20628.1	glycine dehydrogenase, subunit 2 [Staphylococcus aureus subsp. aureus USA300_FPR3757]	0	67.62	42	14	35	14	490	54.7	5.94	65.44	14	other metabolic processes	cytosol;other cell component	other molecular function	Pf00266	3919969	A0A0D3Q7S7; A0A1E8X1U6; A8Z474; ABD20628.1; Q2FGI7; Q2FY35; Q6G931; Q8NWD0; saa:SAUSA300_1496; sam:MW1487; sao:SAOUHSC_01632; sas:SAS1473; sax:USA300HOU_1536	gcvPB	0	0	2.139	5.659	0.656264	0.367395	113.79	102.86
WP_011447028.1	MULTISPECIES: cysteine desulfurase [Staphylococcus]	0	22.992	19	5	13	5	382	42.3	7.96	10.48	5			other molecular function	Pf00266	3921775	A0A290QKB9; A0A2G4VG73; Q2FXL0; sao:SAOUHSC_01825; WP_011447028.1		0	0	2.139	2.121	0.987268	0.999915	61.02	55.45
Q3SZV7	TREMBL:Q3SZV7 (Bos taurus) Similar to hemopexin	0	151.685	52	18	191	18	460	52.3	7.53	302.53	18						Q3SZV7		0	0	2.132	0.541	0.641065	0.102965	106.9	106.1
WP_000776018.1	MULTISPECIES: DNA-binding protein [Staphylococcus]	0	7.828	17	2	5	2	140	15.4	4.98	5.88	2			nucleic acid binding activity	Pf03479	3921006	A0A0E1VJX2; A0A0H2WY93; A0A0H2XI15; A0A0H3JLT8; A0A0H3JQG3; A0A0H3JV00; A0A0H3KEZ6; A0A1E8WVT4; Q2G0A3; saa:SAUSA300_0679; sac:SACOL0753; sae:NWMN_0663; sam:MW0656; sao:SAOUHSC_00702; sau:SA0649; saud:CH52_02295; sav:SAV0694; W8U5V9; WP_000776018.1		0	0	2.131	2.649	0.998315	0.983061	3.6	61.66
WP_001050913.1	MULTISPECIES: ribonuclease Y [Staphylococcus]	0	44.71	24	11	15	11	519	58.5	5.27	23.55	11	RNA metabolism OR transcription;other metabolic processes	plasma membrane;other membranes	nucleic acid binding activity;other molecular function	Pf00013, Pf01966, Pf12072	3919916	A0A0D1JX11; A0A0E0VNN5; A0A0E1VK06; A0A0E1XGI7; A0A1E8WXD8; A0A290QLZ5; A0A7U7EYI8; A0A7Z7QYB6; A6QGI5; A6U1A5; A7X1S5; A8Z1V7; A9ZP05; P67277; P67278; P67279; Q2FHF2; Q2FZ08; Q2YXN1; Q5HGE5; Q6G9S7; Q6GHE9; Q99UI7; saa:SAUSA300_1179; sab:SAB1148; sac:SACOL1305; sae:NWMN_1195; sah:SaurJH1_1372; sam:MW1169; sams:NI36_06280; sao:SAOUHSC_01263; sar:SAR1262; sas:SAS1220; sau:SA1129; saud:CH52_12655; …	rny	0	0	2.125	2.714	0.742082	0.974206	101.18	92.98
ABD20434.1	conserved hypothetical protein [Staphylococcus aureus subsp. aureus USA300_FPR3757]	0	44.375	63	7	34	7	144	16.8	5.05	74.71	7	RNA metabolism OR transcription;other metabolic processes	other cell component	other molecular function	Pf01934		A0A0E7MS50; A0A0H2WYE3; A0A0H2XE12; A0A0H3JVN0; A0A0H3K6Z1; A0A1E8WPJ9; ABD20434.1; saa:SAUSA300_0832; sac:SACOL0930; sae:NWMN_0799; sam:MW0810	yutE	0	0	2.122	3.68	0.664607	0.838822	97.69	117.29
ABD20437.1	Zn-binding lipoprotein adcA-like protein [Staphylococcus aureus subsp. aureus USA300_FPR3757]	0	35.162	20	8	18	8	516	59.2	7.05	10.77	8	cell adhesion;transport		other molecular function	Pf01297, Pf09223	3919709	A0A0D3QA93; A0A0H2WXZ6; A0A0H2XDI1; A0A1E8WNS1; ABD20437.1; Q2G1U8; saa:SAUSA300_2351; sac:SACOL2403; sao:SAOUHSC_02690	zinT	0	0	2.117	2.804	0.675161	0.970224	60.11	48.4
WP_000129063.1	MULTISPECIES: bacillithiol biosynthesis deacetylase BshB2 [Staphylococcus]	0	12.191	28	4	9	4	221	24.9	5.24	6.67	4			other molecular function	Pf02585	3920829	A0A0E7R271; A0A0H2WY29; A0A0H2XIE3; A0A0H3KEM8; A0A1E8X3I3; Q2G0L0; saa:SAUSA300_0552; sac:SACOL0614; sae:NWMN_0530; sao:SAOUHSC_00550; WP_000129063.1	bshB2; mshB	0	0	2.114	3.492	0.993365	0.862918	71.39	94.32
WP_000814103.1	MULTISPECIES: proline--tRNA ligase [Staphylococcus]	0	156.662	65	25	105	25	567	63.8	5.21	246.1	25	protein metabolism;RNA metabolism OR transcription;other metabolic processes	cytosol;other cell component	other molecular function	Pf00587, Pf03129, Pf04073	3920265	A0A0D6HQW1; A0A1E8WW20; A0A290QGE0; A6QGG3; A8Z3U3; Q2FHH5; Q2G1Z4; saa:SAUSA300_1156; sae:NWMN_1173; sao:SAOUHSC_01240; sax:USA300HOU_1195; WP_000814103.1	proS	0	0	2.097	3.263	0.65423	0.912496	89.18	114.35
WP_000368341.1	MULTISPECIES: translation elongation factor 4 [Staphylococcus]	0	60.682	31	12	28	12	607	68.1	4.98	52.6	12	protein metabolism;other metabolic processes;other biological processes	plasma membrane;other membranes	translation activity;nucleic acid binding activity;other molecular function	Pf00009, Pf00679, Pf03144, Pf06421	3921800	A0A0D6HJL9; A0A1E8X1Q4; A0A290QKQ3; A6QHC7; A8Z4C4; Q2FGD9; Q2FXY7; Q5HFH6; saa:SAUSA300_1544; sac:SACOL1641; sae:NWMN_1487; sao:SAOUHSC_01688; sax:USA300HOU_1586; WP_000368341.1	lepA	0	0	2.095	3.12	0.666985	0.934353	87.82	122.24
WP_000652047.1	MULTISPECIES: aminotransferase class I/II-fold pyridoxal phosphate-dependent enzyme [Staphylococcus]	0	33.867	27	8	16	8	412	45.5	5.35	22.97	8			other molecular function	Pf06838	3920171	A0A0E1VRZ1; A0A0H2WWZ4; A0A0H2XHV8; A0A0H3JMH2; A0A0H3JZ87; A0A0H3K8C2; A0A1E8WW28; A0A7U7EYC1; Q2FYY8; saa:SAUSA300_1199; sac:SACOL1327; sae:NWMN_1215; sao:SAOUHSC_01284; sau:SA1148; saud:CH52_12555; sauj:SAI2T2_1009430; sauk:SAI3T3_1009420; sauq:SAI4T8_1009410; saut:SAI1T1_2009410; sauv:SAI7S6_1009420; sauw:SAI5S5_1009380; saux:SAI6T6_1009390; sauy:SAI8T7_1009420; sav:SAV1308; W8TWP3; WP_000652…		0	0	2.094	2.502	0.858356	0.985217	101.65	30.62
ABD22459.1	putative membrane protein [Staphylococcus aureus subsp. aureus USA300_FPR3757]	0	11.074	9	3	4	3	410	45.9	9.04	5.4	3	transport	plasma membrane;other membranes	transporter activity	Pf12698	3921395	A0A0D6H383; A0A0H2WWV3; A0A0H2XI61; A0A0H3KA61; A0A1E8XEJ6; ABD22459.1; Q2FVS4; saa:SAUSA300_2287; sac:SACOL2334; sae:NWMN_2241; sao:SAOUHSC_02618	yhaP	0	0	2.091	1.04	0.993365	0.713002	81.44	77.99
WP_000918667.1	MULTISPECIES: DNA-directed RNA polymerase subunit beta [Staphylococcus]	0	24.709	6	5	13	5	1183	133.1	5.02	13.5	5	RNA metabolism OR transcription;other metabolic processes	other cell component	nucleic acid binding activity;other molecular function	Pf00562, Pf04560, Pf04561, Pf04563, Pf04565, Pf10385	3920377	A0A0E0VLI1; A0A0E1VK28; A0A1E8X3Y5; A0A290QMF0; A0A7U7EX88; A6QEJ4; A6TZ19; A7WYW7; A8YZP0; P47768; P60278; P60279; Q2FJ98; Q2G0N6; Q2YSB9; Q6GBU5; Q99W65; saa:SAUSA300_0527; sab:SAB0493; sae:NWMN_0504; sah:SaurJH1_0579; sam:MW0497; sams:NI36_02695; sao:SAOUHSC_00524; sas:SAS0500; sau:SA0500; saud:CH52_03045; sauj:SAI2T2_1004150; sauk:SAI3T3_1004150; saun:SAKOR_00528; sauq:SAI4T8_1004150; saut:SA…	rpoB	0	0	2.079	1.99	0.993365	0.997057	20.26	61.91
ABD20653.1	alcohol dehydrogenase, zinc-containing [Staphylococcus aureus subsp. aureus USA300_FPR3757]	0	31.706	26	7	9	7	333	37.2	5.41	10.61	7			other molecular function	Pf00107, Pf08240	3919009	A0A0D3Q9M2; A0A0H2XEE2; A0A0H3K9W7; A0A1E8WUG0; ABD20653.1; Q2FW62; Q5HE19; saa:SAUSA300_2146; sac:SACOL2177; sae:NWMN_2090; sao:SAOUHSC_02445		0	0	2.07	1.352	0.908105	0.918342	106.91	61.14
WP_000847933.1	MULTISPECIES: ribosome small subunit-dependent GTPase A [Staphylococcus]	0	25.291	29	5	11	5	291	33.9	7.58	14.94	5	other biological processes	other cell component	nucleic acid binding activity;other molecular function	Pf03193, Pf16745		A0A0D6HSN8; A0A0H3KFY9; A0A1E8WWG1; Q9KX08; sac:SACOL1234; sae:NWMN_1131; WP_000847933.1	engC; rsgA	0	0	2.069	3.044	0.980566	0.952573	109.86	87.79
WP_000775152.1	assimilatory sulfite reductase (NADPH) flavoprotein subunit [Staphylococcus aureus]	0.006	3.638	2	1	3	1	626	72.2	4.67	3.64	1	other metabolic processes		other molecular function	Pf00175, Pf00258, Pf00667		A0A0E7RBY4; A0A0H2X0T1; A0A0H2XGT3; A0A0H3KFA9; A0A1E8WW46; saa:SAUSA300_2554; sac:SACOL2639; sae:NWMN_2518; WP_000775152.1	cysJ	0	0	2.064	3.26	0.998315	0.912496	0	0
ABD22429.1	cell division protein ftsA [Staphylococcus aureus subsp. aureus USA300_FPR3757]	0	123.706	60	20	78	20	470	52.9	4.6	179.52	20	cell cycle OR cell proliferation;other biological processes	plasma membrane;other membranes;other cell component		Pf02491, Pf14450	3920709	A0A0H2XHQ1; A0A0H3K866; A0A1E8WPT8; A0A7U7EYT2; ABD22429.1; O07325; P63764; P63765; Q2FZ90; Q5HGP6; Q99US9; saa:SAUSA300_1079; sac:SACOL1198; sae:NWMN_1095; sao:SAOUHSC_01149; sau:SA1028; saud:CH52_13160; sauj:SAI2T2_1008430; sauk:SAI3T3_1008420; saun:SAKOR_01111; sauq:SAI4T8_1008410; saut:SAI1T1_2008410; sauv:SAI7S6_1008420; sauw:SAI5S5_1008380; saux:SAI6T6_1008390; sauy:SAI8T7_1008420; sav:SAV1…	ftsA	0	0	2.058	3.757	0.665748	0.829385	129.59	113.03
ABD21459.1	conserved hypothetical protein [Staphylococcus aureus subsp. aureus USA300_FPR3757]	0	16.735	22	5	12	5	273	30.6	5.29	14.38	5			other molecular function	Pf05368, Pf13460	3921347	A0A0H2WZU3; A0A0H2XFM0; A0A0H3JNQ3; A0A0H3JTF4; A0A0H3JYC6; A0A0H3KAP5; A0A1E8WUR9; A0A4V5L754; A0A7U7F0A4; ABD21459.1; Q2FV44; saa:SAUSA300_2513; sac:SACOL2591; sae:NWMN_2475; sam:MW2496; sao:SAOUHSC_02895; sau:SA2362; saud:CH52_06125; sauj:SAI2T2_1019190; sauk:SAI3T3_1019180; saun:SAKOR_02570; sauq:SAI4T8_1019190; saut:SAI1T1_2019180; sauv:SAI7S6_1019180; sauw:SAI5S5_1019120; saux:SAI6T6_101913…	azoB	0	0	2.057	2.014	0.915672	0.997057	63.06	53.49
P07224	SWISS-PROT:P07224 (Bos taurus) Vitamin K-dependent protein S precursor	0	28.176	12	7	12	7	675	75.1	5.41	20.73	7	stress response;other biological processes	non-structural extracellular	other molecular function	Pf00008, Pf00054, Pf00594, Pf02210, Pf07645, Pf12662	282006	bta:282006; P07224	PROS1	8	0	2.049	0.944	0.871899	0.586996	103.1	76.41
ABD20748.1	1,4-dihydroxy-2-naphthoate octaprenyltransferase [Staphylococcus aureus subsp. aureus USA300_FPR3757]	0	8.773	8	2	5	2	312	34.4	9.55	7.43	2	other metabolic processes	plasma membrane;other membranes	other molecular function	Pf01040	3920125	A0A0D1HM33; A0A0E1VIS7; A0A0H2WVQ8; A0A0H2XEM6; A0A0H3JM83; A0A0H3JRR1; A0A0H3K2M7; A0A0H3K7X1; A0A1E8WR31; A0A7U7EYM6; A0A7Z7QXS8; A0A8D9SHZ6; ABD20748.1; Q2FZM0; saa:SAUSA300_0944; sac:SACOL1049; sae:NWMN_0911; sam:MW0925; sao:SAOUHSC_00980; sau:SA0894; saua:SAAG_02152; saud:CH52_00675; sauj:SAI2T2_1007370; sauk:SAI3T3_1007360; sauq:SAI4T8_1007350; saut:SAI1T1_2007350; sauv:SAI7S6_1007360; sauw…	menA; menA_2	0	0	2.049	0.256	0.689361	0.00252595	227.02	285.36
WP_000956132.1	MULTISPECIES: hypothetical protein [Staphylococcus]	0	14.344	19	5	7	5	318	35.6	4.83	6.3	5			nucleic acid binding activity		3919788	A0A0E1VLD8; A0A0H2X0B5; A0A0H2XIC4; A0A1E8X8U2; Q2G0Z2; saa:SAUSA300_0383; sac:SACOL0455; sao:SAOUHSC_00369; WP_000956132.1; X5E1N1		0	0	2.037	2.292	0.993365	0.995073	111.99	83.68
WP_000685079.1	MULTISPECIES: class I SAM-dependent rRNA methyltransferase [Staphylococcus]	0	34.573	23	8	28	8	390	44.7	6.81	49.82	8	other metabolic processes		nucleic acid binding activity;other molecular function	Pf10672, Pf17785	3920286	A0A0D6HTX7; A0A0H2WZI6; A0A0H2XDU9; A0A0H3K7Y9; A0A1E8WQ43; Q2FZH8; saa:SAUSA300_0981; sac:SACOL1089; sae:NWMN_0947; sao:SAOUHSC_01026; WP_000685079.1	rlmI	0	0	2.032	2.792	0.675161	0.970224	112.36	52.14
WP_001279381.1	MULTISPECIES: type 2 isopentenyl-diphosphate Delta-isomerase [Staphylococcus]	0	45.189	32	10	32	10	349	38.7	5.34	39.74	10	other metabolic processes	other cell component	other molecular function	Pf01070	3921400	A0A0E1VN56; A0A1E8XCN4; A0A290QP32; A6QJI7; A8Z536; Q2FEF1; Q2FVR9; Q5HDL0; saa:SAUSA300_2292; sac:SACOL2341; sae:NWMN_2247; sao:SAOUHSC_02623; saun:SAKOR_02320; sax:USA300HOU_2327; T1YC22; WP_001279381.1; X5E248	fni	0	0	2.005	1.906	0.776388	0.994154	103.61	73.13
P04259	SWISS-PROT:P04259 Tax_Id=9606 Gene_Symbol=KRT6B Keratin, type II cytoskeletal 6B	0	279.092	61	45	817	3	564	60	8	1499.12	45						P04259		0	0	2.004	0.494	0.80168	0.0707514	49.66	79.36	Met-loss+Acetyl [N-Term]
P17690	SWISS-PROT:P17690 (Bos taurus) Beta-2-glycoprotein 1 precursor	0	159.417	54	15	178	15	345	38.2	8.15	465.84	15		non-structural extracellular	other molecular function	Pf00084, Pf09014	281006	bta:281006; P17690; Q148G1; Q28052	APOH	0	0	1.999	2.046	0.689361	0.999915	119.53	119.63
P34955	SWISS-PROT:P34955 (Bos taurus) Alpha-1-antiproteinase precursor	0	213.306	52	25	985	25	416	46.1	6.52	1799.89	25	other biological processes	non-structural extracellular;ER/Golgi	enzyme regulator activity;other molecular function	Pf00079	109575576; 280699	A0A4W2DYT6; A0A6P5DQE7; biu:109575576; bta:280699; P34955; Q3SZS3	SERPINA1	8	0	1.99	0.263	0.690249	0.00296229	107.78	112.3
WP_001550052.1	MULTISPECIES: ParB/RepB/Spo0J family partition protein [Staphylococcus]	0.007	3.47	4	1	2	1	281	32.8	9.44	0	1	cell cycle OR cell proliferation;other biological processes	other cell component	nucleic acid binding activity	Pf02195, Pf17762	3921816	A0A0D3Q4U5; A0A0H2X1I0; A0A0H2XGE1; A0A0H3K6W9; A0A1E8X8V6; Q2G118; saa:SAUSA300_0361; sac:SACOL0432; sae:NWMN_0353; sao:SAOUHSC_00342; WP_001550052.1	parB	0	0	1.986	2.114	0.993365	0.999915	58.19	58.19
WP_001001523.1	MULTISPECIES: tRNA (N6-isopentenyl adenosine(37)-C2)-methylthiotransferase MiaB [Staphylococcus]	0	14.643	10	5	7	5	514	58.9	6.33	5.11	5	RNA metabolism OR transcription;other metabolic processes	cytosol;other cell component	other molecular function	Pf00919, Pf01938, Pf04055	3919922	A0A0D6HQ65; A0A1E8WW12; A0A290QSA1; A6QGJ1; A8Z1W3; Q2FHE6; Q2FZ02; Q5HGD9; saa:SAUSA300_1185; sac:SACOL1312; sae:NWMN_1201; sao:SAOUHSC_01269; sax:USA300HOU_1224; WP_001001523.1	miaB	0	0	1.983	2.639	0.906488	0.984157	131.82	124.67
WP_000666761.1	MULTISPECIES: shikimate dehydrogenase [Staphylococcus]	0	40.153	61	10	27	10	268	29.9	5.81	26.69	10	other metabolic processes	cytosol	other molecular function	Pf01488, Pf08501, Pf18317	3921811	A0A0D6H666; A0A1E8X1N6; A0A290QRX0; A6QHD8; A8Z4D5; Q2FGC8; Q2FXY1; Q5HFG5; saa:SAUSA300_1555; sac:SACOL1652; sae:NWMN_1498; sao:SAOUHSC_01699; sax:USA300HOU_1597; WP_000666761.1	aroE	0	0	1.982	1.981	0.812605	0.997057	91.21	48.67
WP_000379098.1	MULTISPECIES: metal-dependent hydrolase [Bacilli]	0.004	3.87	8	2	2	2	325	37.1	9.25	0	2		other membranes	other molecular function	Pf04307	3921886	A0A0E1VRI9; A0A0H2WZP1; A0A0H2XG67; A0A0H3JMM6; A0A0H3JT17; A0A0H3K0T1; A0A0H3KDM1; A0A1E8WSJ3; A0A7U7EZ34; Q2G2V9; saa:SAUSA300_1850; sac:SACOL1927; sae:NWMN_1761; sam:MW1809; sao:SAOUHSC_02006; sau:SA1686; saud:CH52_09580; sauj:SAI2T2_1014160; sauk:SAI3T3_1014150; saun:SAKOR_01825; sauq:SAI4T8_1014160; saut:SAI1T1_2014150; sauv:SAI7S6_1014160; sauw:SAI5S5_1014100; saux:SAI6T6_1014120; sauy:SAI8…		0	0	1.979	3.778	0.993365	0.82821	50.46	45.7
ABD22357.1	putative peptidase [Staphylococcus aureus subsp. aureus USA300_FPR3757]	0	16.982	16	6	6	6	394	42.9	5.54	1.73	6	other metabolic processes	other cell component	other molecular function	Pf01546, Pf07687	3919417	A0A0E7YL28; A0A0H2WZ54; A0A0H2XJH8; A0A0H3K142; A0A0H3KI11; A0A1E8WVA7; ABD22357.1; Q2FWC4; saa:SAUSA300_2087; sac:SACOL2125; sae:NWMN_2037; sam:MW2057; sao:SAOUHSC_02374	hmrA	0	0	1.979	2.394	0.958679	0.98803	48.98	48.21
WP_000801979.1	MULTISPECIES: Abi family protein [Staphylococcus]	0	9.777	8	2	5	2	322	38.5	9.22	3.01	2	protein metabolism		other molecular function	Pf07751		A0A0H2XGY2; A0A0H3JU60; A0A1E8WPL7; I7H3R7; saa:SAUSA300_0814; sav:SAV0801; WP_000801979.1		0	0	1.978	13.817	0.993365	0.00878899	61.24	136.72
P02662	SWISS-PROT:P02662 Alpha-S1-casein - Bos taurus (Bovine).	0	30.949	34	5	57	5	199	23	4.94	78.82	5						P02662		0	0	1.975	0.896	0.710617	0.52664	67.09	82.51
WP_000911657.1	MULTISPECIES: pyruvate formate lyase-activating protein [Staphylococcus]	0	14.257	17	3	13	3	251	28.5	6	14.23	3	other metabolic processes	other cell component	other molecular function	Pf04055, Pf13353	3919502	A0A0D1EST2; A0A0E0VMF4; A0A0E1VW98; A0A0E1XCD4; A0A0H3KDM3; A0A1E8XB89; A0A7U7EWT3; A0A7Z7QWL9; A0A8D9W4V6; Q2FK43; Q2G1D7; Q2YV52; Q5HJF3; Q6GCP9; Q6GK89; Q7A1W8; Q7A7X5; Q99WZ6; saa:SAUSA300_0221; sab:SAB0165; sac:SACOL0205; sae:NWMN_0163; sam:MW0202; sams:NI36_01010; sao:SAOUHSC_00188; sar:SAR0218; sas:SAS0202; sau:SA0219; saua:SAAG_00699; saud:CH52_04590; sauj:SAI2T2_1001730; sauk:SAI3T3_1001…	pflA; pflA_2	0	0	1.975	5.05	0.993365	0.489148	49.16	48.22
ABD22433.1	aspartate semialdehyde dehydrogenase [Staphylococcus aureus subsp. aureus USA300_FPR3757]	0	41.865	35	9	29	9	329	36.3	5.03	41.82	9	other metabolic processes		other molecular function	Pf01118, Pf02774	3920685	A0A0H2WZS6; A0A0H2XJP5; A0A0H3KGC8; A0A1E8XCN5; ABD22433.1; Q2FYP0; Q9EZ13; saa:SAUSA300_1287; sac:SACOL1429; sae:NWMN_1305; sao:SAOUHSC_01395	asd	0	0	1.969	2.512	0.755217	0.985217	51.23	41.51
WP_000167314.1	MULTISPECIES: ornithine--oxo-acid transaminase [Staphylococcus]	0	51.687	42	11	23	11	396	43.4	5.36	33.69	11	other metabolic processes	other cell component	other molecular function	Pf00202	3921740	A0A0H2XIK4; A0A0H3K7S2; A0A1E8WPG6; P60297; P60298; P60299; Q2FZU6; Q5HHC8; Q6GAW9; Q99VD1; saa:SAUSA300_0860; sac:SACOL0960; sae:NWMN_0827; sam:MW0839; sams:NI36_04530; sao:SAOUHSC_00894; sas:SAS0827; sau:SA0818; sav:SAV0957; WP_000167314.1; X5E1S4	rocD; rocD2	0	0	1.967	2.013	0.723751	0.997057	99.12	52.26
Q6ISB0	TREMBL:Q6ISB0 Keratin, hair, basic, 4 - Homo sapiens (Human).	0	31.371	10	7	91	2	600	64.8	7.56	146.18	7	cell organization and biogenesis;developmental processes;other biological processes	cytosol;cytoskeleton	bone, tooth or skin structural activity;cytoskeletal activity	Pf00038, Pf16208	3890	B2RA43; hsa:3890; Q6ISB0; Q701L6; Q9NSB2	KRT84	2	0	1.966	2.815	0.993365	0.970224	0	0
ABD20918.1	phosphomevalonate kinase [Staphylococcus aureus subsp. aureus USA300_FPR3757]	0	38.054	28	8	16	8	358	40.2	6.52	31.09	8	other metabolic processes		kinase activity;other molecular function	Pf00288, Pf08544		A0A0E8GDF5; A0A0H2XEZ9; A0A1E8X5I7; ABD20918.1; saa:SAUSA300_0574		0	0	1.955	1.601	0.817306	0.97358	98.23	49.94
WP_000082539.1	MULTISPECIES: catalase [Staphylococcus]	0	97.575	53	19	81	19	505	58.3	5.48	127.21	19	other metabolic processes;stress response;other biological processes	other cell component	other molecular function	Pf00199, Pf06628	3920192	A0A0D1HVS5; A0A0E1VI28; A0A1E8WWA2; A0A290QGC9; Q2FH99; Q2FYU7; Q2YXT2; Q5HG86; Q6G9M4; Q7A5T2; Q8NWV5; Q99UE2; saa:SAUSA300_1232; sab:SAB1192; sac:SACOL1368; sam:MW1221; sao:SAOUHSC_01327; sas:SAS1274; sau:SA1170; saud:CH52_12395; sav:SAV1334; W8UY26; WP_000082539.1	katA	0	0	1.943	3.188	0.709832	0.922307	95.18	88.42
ABD21235.1	hydrolase, alpha/beta hydrolase fold family [Staphylococcus aureus subsp. aureus USA300_FPR3757]	0	32.743	33	6	9	6	304	35.2	9.2	19.57	6		other membranes	other molecular function	Pf12146	3919931	A0A0H2WZD0; A0A0H2XHD0; A0A0H3K2V8; A0A0H3KG67; A0A133Q091; A0A1E8WW35; ABD21235.1; Q2FYZ3; saa:SAUSA300_1194; sac:SACOL1322; sae:NWMN_1210; sam:MW1185; sao:SAOUHSC_01279		0	0	1.933	1.981	0.986588	0.997057	456.96	70.59
Q0IIK2	TREMBL:Q0IIK2 (Bos taurus) Transferrin	0	646.449	78	61	1152	59	704	77.7	7.08	2910.83	61						Q0IIK2		0	2	1.931	0.209	0.711725	0.000686794	122.48	125.77
WP_000362967.1	MULTISPECIES: alpha/beta hydrolase [Staphylococcus]	0	45.27	45	9	56	9	266	30.9	5.81	105.46	9			other molecular function	Pf00561	3918935	A0A0H2WWI6; A0A0H2XGG7; A0A0H3K7C3; A0A1E8X501; A0A266CQD4; Q2G0F3; saa:SAUSA300_0601; sac:SACOL0668; sae:NWMN_0584; sao:SAOUHSC_00616; WP_000362967.1	dehH1	0	0	1.927	2.056	0.70335	0.999915	111.16	69.05
ABD22789.1	RNA-metabolising metallo-beta-lactamase [Staphylococcus aureus subsp. aureus USA300_FPR3757]	0	81.415	34	15	71	15	574	64.4	6.28	107.83	15	RNA metabolism OR transcription;other metabolic processes	other cell component	nucleic acid binding activity;other molecular function	Pf00753, Pf07521, Pf17770		A0A0E0VPS0; A0A0E1VHU1; A0A0E7N2A2; A0A7U7IEW4; ABD22789.1; sauj:SAI2T2_1009170; sauk:SAI3T3_1009160; saun:SAKOR_01203; sauq:SAI4T8_1009150; saut:SAI1T1_2009150; sauv:SAI7S6_1009160; sauw:SAI5S5_1009120; saux:SAI6T6_1009130; sauy:SAI8T7_1009160; sud:ST398NM01_1277; T1Y9H3	rnj	0	0	1.92	3.167	0.711725	0.922307	100.56	120.02
ABD21249.1	putative lipoprotein [Staphylococcus aureus subsp. aureus USA300_FPR3757]	0	40.179	42	8	31	8	208	23.6	8.65	63.24	8					3919781	A0A0D1KA16; A0A0E0VLB8; A0A0H2X177; A0A0H2XHE2; A0A0H3K690; A0A1E8X8T3; ABD21249.1; Q2G0Z9; saa:SAUSA300_0377; sac:SACOL0449; sae:NWMN_0369; sams:NI36_01815; sao:SAOUHSC_00362; sud:ST398NM01_0455; X5E2Q9		0	0	1.919	1.803	0.711725	0.987256	98.94	74.92
WP_001212860.1	MULTISPECIES: cardiolipin synthase [Staphylococcus]	0	15.923	9	6	15	6	493	56.3	7.68	9.65	6	other metabolic processes	plasma membrane;other membranes	other molecular function	Pf13091, Pf13396	3920136	A0A0D6GUT2; A0A0H2XHS8; A0A1E8WXH4; A0A290QNU6; Q2FYW4; Q5HGA3; saa:SAUSA300_1216; sac:SACOL1351; sao:SAOUHSC_01310; WP_001212860.1	cls; cls_2; cls1	0	0	1.914	3.074	0.850833	0.944633	75.76	55.3
ABD20438.1	conserved hypothetical protein [Staphylococcus aureus subsp. aureus USA300_FPR3757]	0	28.9	85	4	14	4	80	8.7	4.48	36.56	4	cell organization and biogenesis;other metabolic processes		other molecular function	Pf01106	3919220; 66839134	A0A077UMM1; A0A0D1J5Y0; A0A0E1VTE5; A0A0E1X9F4; A0A0H2XDZ0; A0A0H3JM38; A0A0H3JQR7; A0A0H3JVN4; A0A0H3K7R0; A0A1E8WRI9; A0A2K4AKM1; A0A7I0YMX4; A0A7U7ICN7; A0A7U7PXZ3; A0A7Z7W143; A0A8D9SNI9; ABD20438.1; Q2FZW2; saa:SAUSA300_0839; sae:NWMN_0807; sam:MW0818; sao:SAOUHSC_00873; sar:SAR0898; sau:SA0797; saua:SAAG_01289; saud:CH52_01195; sav:SAV0936; ssh:NCTC13712_00881; suh:SAMSHR1132_07880; W8US28	nfuA; nfuA_2	0	0	1.914	0.715	0.906488	0.284268	128.02	107.95	Met-loss [N-Term]
Q0VCM5	TREMBL:Q0VCM5 (Bos taurus) Similar to Inter-alpha-trypsin inhibitor heavy chain H1	0	19.934	8	5	7	5	906	101.2	7.4	14.19	5	other metabolic processes;other biological processes	non-structural extracellular	enzyme regulator activity;other molecular function	Pf00092, Pf06668, Pf08487	508356	bta:508356; Q0VCM5	ITIH1	0	0	1.912	2.265	0.993365	0.996334	10.9	6.94
ABD22285.1	conserved hypothetical protein [Staphylococcus aureus subsp. aureus USA300_FPR3757]	0	19.149	46	4	14	4	96	11	5.85	28.28	4			nucleic acid binding activity	Pf01985	3921810	A0A0E1VH30; A0A0H2WZI0; A0A0H2XI06; A0A0H3K8F9; A0A1E8X1P4; ABD22285.1; Q2FXY2; saa:SAUSA300_1554; sac:SACOL1651; sae:NWMN_1497; sao:SAOUHSC_01698; saun:SAKOR_01542; T1Y9D0; X5EKP1	yhbY	0	0	1.909	2.047	0.826905	0.999915	135.27	48.8
ENSEMBL:ENSBTAP00000024466	(Bos taurus) 44 kDa protein	0	143.612	61	12	141	3	401	43.9	5.35	345.19	12						ENSEMBL:ENSBTAP00000024466		0	0	1.907	1.488	0.89913	0.96355	77.81	97.87
ABD21317.1	alcohol dehydrogenase, iron-containing [Staphylococcus aureus subsp. aureus USA300_FPR3757]	0	232.807	57	34	144	34	869	94.9	5.99	300.65	34	other metabolic processes;other biological processes		other molecular function	Pf00171, Pf00465	3919822	A0A0D1FIE3; A0A0D6GK98; A0A0H2WYF0; A0A0H2XG10; A0A0H3KDE4; A0A1E8XBG5; ABD21317.1; Q2G1K9; saa:SAUSA300_0151; sac:SACOL0135; sae:NWMN_0094; sao:SAOUHSC_00113	adhE	0	0	1.905	3.818	0.716682	0.818977	124.8	111.14
ABD21285.1	conserved hypothetical protein [Staphylococcus aureus subsp. aureus USA300_FPR3757]	0	9.198	15	2	3	2	152	17.2	9.94	5.74	2		other membranes			3919363	A0A0H2WVS7; A0A0H2XFD2; A0A0H3JQH4; A0A0H3JTG0; A0A0H3JWB2; A0A0H3KF67; A0A1E8WT42; ABD21285.1; Q2G027; saa:SAUSA300_0761; sac:SACOL0843; sae:NWMN_0746; sam:MW0739; sams:NI36_03955; sao:SAOUHSC_00800; sau:SA0732; saud:CH52_01870; sav:SAV0777; W8TR97		0	0	1.902	0.532	0.993365	0.0960044	144.6	73.76
ABD21389.1	seryl-tRNA synthetase [Staphylococcus aureus subsp. aureus USA300_FPR3757]	0	124.919	66	24	119	24	428	48.6	5.11	198.94	24	protein metabolism;RNA metabolism OR transcription;other metabolic processes	other cell component	other molecular function	Pf00587, Pf02403	3919182	A0A0E0VLM6; A0A0E1VPD7; A0A1E8XEC2; A0A290QDD2; A6QD48; A8YYT2; ABD21389.1; P95689; Q2FKP7; Q2G2P9; Q5HJY7; saa:SAUSA300_0009; sac:SACOL0009; sae:NWMN_0008; sams:NI36_00050; sao:SAOUHSC_00009; saun:SAKOR_00009; sax:USA300HOU_0009; sud:ST398NM01_0009; T1Y5F7; X5DWM7	serS	0	0	1.899	3.919	0.720303	0.798428	44.02	47.07
WP_001085505.1	MULTISPECIES: 2,3-bisphosphoglycerate-independent phosphoglycerate mutase [Staphylococcus]	0	219.263	68	25	176	25	505	56.4	4.88	409.34	25	other metabolic processes	cytosol;other cell component	other molecular function	Pf01676, Pf06415	3919361	A0A0D1HB94; A0A0E0VNL1; A0A0E1VLI0; A0A0H2XHC4; A0A0H3K7M9; A0A1E8WUD2; A0A7U7EXM7; Q2G029; Q5HHP2; Q6GB55; Q8NXL5; saa:SAUSA300_0759; sac:SACOL0841; sae:NWMN_0744; sam:MW0737; sao:SAOUHSC_00798; sas:SAS0741; saud:CH52_01880; sauj:SAI2T2_1006110; sauk:SAI3T3_1006100; saun:SAKOR_00779; sauq:SAI4T8_1006090; saut:SAI1T1_2006090; sauv:SAI7S6_1006100; sauw:SAI5S5_1006060; saux:SAI6T6_1006070; sauy:SAI…	gpmI; pgm; pgm_2	0	0	1.888	4.393	0.723751	0.663034	110.86	108.01	Met-loss [N-Term]
WP_000606676.1	MULTISPECIES: tripeptidase T [Staphylococcus]	0	49.881	43	10	40	10	377	40.2	5.15	64.47	10			other molecular function	Pf01546, Pf07687		A0A0D6HL17; A0A0H2WW62; A0A0H2XFJ9; A0A0H3K8A2; A0A1E8X1Y3; saa:SAUSA300_1460; sac:SACOL1555; sae:NWMN_1418; WP_000606676.1	pepT_2	0	0	1.877	3.756	0.816543	0.829385	118.15	75.66
WP_000759361.1	MULTISPECIES: class A sortase SrtA [Staphylococcus]	0	37.27	51	6	24	6	206	23.5	8.82	65.34	6	protein metabolism	plasma membrane;other membranes	other molecular function	Pf04203	3921273	A0A0E1VPR0; A0A0H2WXG9; A0A0H2XJ22; A0A0H3KAK1; A0A1E8WS01; Q2FV99; Q9S446; saa:SAUSA300_2467; sac:SACOL2539; sae:NWMN_2426; sao:SAOUHSC_02834; WP_000759361.1	srtA	0	0	1.869	2.468	0.788198	0.985217	93.9	77.12
ABD21767.1	conserved hypothetical protein [Staphylococcus aureus subsp. aureus USA300_FPR3757]	0	30.912	44	5	13	5	176	20	6.64	36.84	5	other metabolic processes	cytosol	other molecular function	Pf03061	3919777	A0A0E1VPF7; A0A0E1X989; A0A0H2WZF9; A0A0H2XGU3; A0A0H3JLM6; A0A0H3JY67; A0A0H3K973; A0A1E8WSK3; A0A7U7ID44; A0A7U7IEY9; A0A8D9W0R0; ABD21767.1; Q2FX15; saa:SAUSA300_1859; sac:SACOL1936; sae:NWMN_1816; sam:MW1818; sao:SAOUHSC_02091; sar:SAR1968; sau:SA1694; saua:SAAG_02397; saud:CH52_09535; sauj:SAI2T2_1014230; sauk:SAI3T3_1014220; sauq:SAI4T8_1014230; saut:SAI1T1_2014220; sauv:SAI7S6_1014230; sau…	ykhA	0	0	1.868	1.761	0.814432	0.985217	91.76	69.22
WP_000734020.1	staphylococcal enterotoxin type K [Staphylococcus aureus]	0.007	3.478	4	1	1	1	242	27.7	8.35	0	1	other biological processes	non-structural extracellular	other molecular function	Pf01123, Pf02876		A0A0H2XJE8; A0A1E8WPQ0; A0A1S5YK26; saa:SAUSA300_0800; WP_000734020.1	sek	0	0	1.866	0.01	0.993365	1.89222e-16	159.36
WP_000181129.1	MULTISPECIES: YceI family protein [Staphylococcus]	0	27.25	44	5	25	5	171	18.6	4.83	57.81	5				Pf04264	3921289	A0A0D6GNC2; A0A0H3KFF1; A0A1E8X674; Q2FDH4; Q2FUS9; Q5HCL0; saa:SAUSA300_2620; sac:SACOL2711; sae:NWMN_2585; sao:SAOUHSC_03022; WP_000181129.1		0	0	1.857	2.919	0.80168	0.963916	108.38	99.82	Met-loss [N-Term]
WP_000291761.1	MULTISPECIES: sce7725 family protein [Staphylococcus]	0	33.785	34	8	16	8	307	35.5	5.39	23.7	8					3919871	A0A0D6GHM0; A0A0H2WXK8; A0A0H2XFU2; A0A0H3KA49; A0A1E8XBB2; Q2G1G0; saa:SAUSA300_0198; sac:SACOL0182; sae:NWMN_0141; sao:SAOUHSC_00164; saun:SAKOR_00177; T1Y6L9; WP_000291761.1	sepS16B	0	0	1.844	1.84	0.981479	0.98803	112.59	84.94
WP_000808845.1	MULTISPECIES: phosphoglycerate dehydrogenase [Staphylococcus]	0	25.238	13	5	6	5	534	57.6	5.6	11.77	5	other metabolic processes		other molecular function	Pf00389, Pf01842, Pf02826, Pf19304	3921783	A0A0E7X8W5; A0A0H2WZZ7; A0A0H2XEW3; A0A0H3KDB7; A0A1E8X6D8; Q2FXK1; saa:SAUSA300_1670; sac:SACOL1773; sae:NWMN_1617; sao:SAOUHSC_01833; WP_000808845.1	serA	0	0	1.841	2.736	0.993365	0.97358	57.44	28.42
ABD20591.1	GMP synthase [Staphylococcus aureus subsp. aureus USA300_FPR3757]	0	245.067	67	26	282	26	513	58.2	5.12	684.39	26	other metabolic processes	cytosol	other molecular function	Pf00117, Pf00958, Pf03054	3919794	A0A0D6GB61; A0A1E8X9T8; A0A290QDZ2; A6QE71; A8Z0R1; ABD20591.1; Q2FJM5; Q2G0Y6; Q5HIQ6; saa:SAUSA300_0389; sac:SACOL0461; sae:NWMN_0381; sao:SAOUHSC_00375; sax:USA300HOU_0414	guaA	0	0	1.837	5.287	0.745469	0.439507	83.95	63.39
ABD22284.1	MutT/nudix family protein [Staphylococcus aureus subsp. aureus USA300_FPR3757]	0	25.962	35	5	16	5	180	20.4	4.82	31.42	5	other metabolic processes	cytosol	other molecular function	Pf00293	3920009	A0A0D1G679; A0A0E1VH93; A0A0H2WWT5; A0A0H2XHE8; A0A0H3JWN2; A0A0H3K893; A0A1E8X3X6; ABD22284.1; Q2FY72; saa:SAUSA300_1449; sac:SACOL1542; sae:NWMN_1407; sam:MW1453; sams:NI36_08100; sao:SAOUHSC_01593; X5ELD1	nudF_1	0	0	1.836	4.12	0.993365	0.74382	64.65	77.79
ABD22290.1	putative hemolysin [Staphylococcus aureus subsp. aureus USA300_FPR3757]	0	20.199	14	5	16	5	449	51.1	4.64	15.15	5		other membranes	other molecular function	Pf00571, Pf01595, Pf03471	3919338	A0A0H2WY78; A0A0H2XI09; A0A0H3JL60; A0A0H3JTZ2; A0A0H3JW69; A0A0H3KBG1; A0A1E8WTS9; A0A7U7EXQ4; ABD22290.1; Q2G2T9; saa:SAUSA300_0687; sac:SACOL0762; sae:NWMN_0671; sam:MW0664; sao:SAOUHSC_00711; sau:SA0657; saud:CH52_02255; sauj:SAI2T2_1005440; sauk:SAI3T3_1005430; saun:SAKOR_00699; sauq:SAI4T8_1005420; saut:SAI1T1_2005420; sauv:SAI7S6_1005430; sauw:SAI5S5_1005390; saux:SAI6T6_1005400; sauy:SAI8…	ytfL	0	0	1.833	1.944	0.98476	0.996334	70.06	43.81
WP_001292148.1	PTS sugar transporter subunit IIA [Staphylococcus aureus]	0	18.614	42	4	13	4	144	15.6	4.44	21.11	4			other molecular function	Pf00359		A0A0H2XGP6; saa:SAUSA300_2107; WP_001292148.1	mtlA	0	0	1.831	2.37	0.998315	0.989216	79.9	65.66
WP_000739209.1	MULTISPECIES: complement convertase inhibitor Ecb [Bacteria]	0	26.612	28	5	42	5	109	12.6	10.42	39.02	5		non-structural extracellular	other molecular function	Pf12199	3920752	A0A0D3Q6F6; A0A0H2WWX5; A0A0H2XH00; A0A0H3KCA1; A0A1E8WQ29; Q2FZC2; saa:SAUSA300_1052; sac:SACOL1164; sae:NWMN_1066; sao:SAOUHSC_01110; WP_000739209.1	ecb	0	0	1.827	1.958	0.745469	0.996334	103.9	103.86
ABD21347.1	para-nitrobenzyl esterase [Staphylococcus aureus subsp. aureus USA300_FPR3757]	0	26.82	22	8	34	8	450	51.9	6.52	42.77	8			other molecular function	Pf00135	3921623	A0A0D6GYZ4; A0A0H2XHF0; A0A1E8WNJ5; ABD21347.1; Q2FVG3; saa:SAUSA300_2396; sao:SAOUHSC_02751	pnbA	0	0	1.827	1.643	0.783993	0.981672	110.78	46.2
ABD21346.1	tRNA (guanine-N1)-methyltransferase [Staphylococcus aureus subsp. aureus USA300_FPR3757]	0	20.897	45	5	8	5	245	28	5.78	14.64	5	RNA metabolism OR transcription;other metabolic processes	cytosol;other cell component	other molecular function	Pf01746	3919476	A0A0E0VQ44; A0A1E8WX81; A0A290QFR0; A6QGE0; ABD21346.1; Q2FHJ8; Q2FZ43; Q2YXM5; Q5HGJ2; Q6G9X3; Q8NX06; saa:SAUSA300_1133; sab:SAB1104; sac:SACOL1256; sae:NWMN_1150; sam:MW1123; sao:SAOUHSC_01210; sas:SAS1174; saun:SAKOR_01167; sud:ST398NM01_1240; T1Y8A9; X5DZ14	trmD	0	0	1.82	3.996	0.993365	0.78508	15.77	82.62
WP_000362503.1	MULTISPECIES: tRNA uridine-5-carboxymethylaminomethyl(34) synthesis GTPase MnmE [Staphylococcus]	0	27.99	15	6	16	6	459	51.3	4.69	18.81	6	RNA metabolism OR transcription;other metabolic processes	other cell component	other molecular function	Pf01926, Pf10396, Pf12631		A0A0E7XZB8; A0A1E8XEH9; A0A290QLA7; A6QKK2; A8YYS1; Q2FDE8; Q5HCI3; saa:SAUSA300_2646; sac:SACOL2738; sae:NWMN_2612; sax:USA300HOU_2715; WP_000362503.1	mnmE	0	0	1.816	4.281	0.850833	0.695702	120.06	107.86
WP_000924214.1	MULTISPECIES: deoxyribonuclease IV [Staphylococcus]	0	74.204	57	12	57	12	296	33.1	6	84.73	12	DNA metabolism;other metabolic processes;stress response		nucleic acid binding activity;other molecular function	Pf01261	3920109	A0A1E8X2W1; A0A290QGK6; A6QHA0; A8Z497; Q2FGG6; Q2FY16; Q2YT22; Q5HFK3; saa:SAUSA300_1517; sab:SAB1429c; sac:SACOL1614; sae:NWMN_1460; sao:SAOUHSC_01658; sax:USA300HOU_1559; WP_000924214.1; X5EK37	nfo	0	0	1.815	2.449	0.761437	0.985217	105.16	70.11
Q3MHH8	TREMBL:Q3MHH8 (Bos taurus) Amylase, alpha 2B; pancreatic	0	11.404	6	3	4	3	511	57.4	6.42	6.43	3	other metabolic processes		other molecular function	Pf00128, Pf02806	505049	bta:505049; Q3MHH8	AMY2A	0	0	1.814	1.165	0.876463	0.828993	110.58	3.54
WP_000143419.1	MULTISPECIES: nisin susceptibility-associated two-component system sensor histidine kinase NsaS [Staphylococcus]	0.001	5.087	4	1	1	1	295	34	6.16	2.95	1	protein metabolism;other metabolic processes;stress response;signal transduction	other membranes	enzyme regulator activity;kinase activity;other molecular function	Pf02518	3921658	A0A0H2WZN7; A0A0H2XIM9; A0A0H3KFB3; A0A1E8WWV5; A0A266CLT2; Q2FUZ0; saa:SAUSA300_2558; sac:SACOL2645; sae:NWMN_2523; sao:SAOUHSC_02955; WP_000143419.1	nsaS	0	0	1.814	1.412	0.993365	0.936222	93.14	89.72
WP_000379054.1	MULTISPECIES: ATP-dependent protease ATPase subunit HslU [Staphylococcus]	0	74.495	38	14	62	14	467	52.3	5.31	109.83	14	protein metabolism;other metabolic processes;other biological processes	cytosol	other molecular function	Pf00004, Pf07724, Pf10431	3920254	A0A1E8WVW6; A0A290QS68; A5ISD8; A6QGF4; A6U172; A8Z3T4; Q2FHI4; Q2FZ28; Q5HGH8; Q6G9V9; Q8NWZ7; saa:SAUSA300_1147; sac:SACOL1271; sae:NWMN_1164; sah:SaurJH1_1339; saj:SaurJH9_1314; sam:MW1137; sams:NI36_06110; sao:SAOUHSC_01226; sas:SAS1188; saud:CH52_12815; sax:USA300HOU_1185; W8UBB7; WP_000379054.1	clpY; hslU	0	0	1.799	3.627	0.776436	0.849401	71.87	88.58
ABD21865.1	conserved hypothetical protein [Staphylococcus aureus subsp. aureus USA300_FPR3757]	0	14.646	33	3	6	3	104	12.3	6.54	7.98	3					3920150	A0A0E1VK63; A0A0H2WW99; A0A0H2XIS0; A0A0H3K2X9; A0A0H3K8I0; A0A1E8WWA1; ABD21865.1; Q2FYV0; saa:SAUSA300_1230; sac:SACOL1366; sae:NWMN_1244; sam:MW1219; sao:SAOUHSC_01324; X5E0N6		0	0	1.797	1.585	0.993365	0.971948	125.32	90.51
ABD21353.1	UDP-N-acetylmuramoylalanine--D-glutamate ligase [Staphylococcus aureus subsp. aureus USA300_FPR3757]	0	78.696	54	16	54	16	449	49.8	5.74	82.37	16	cell cycle OR cell proliferation;cell organization and biogenesis;other metabolic processes;other biological processes	other cell component	other molecular function	Pf02875, Pf08245	3920707	A0A1E8WR57; A0A290QFX7; A0A7U7EYI9; A5IS69; A6QG83; A6U103; A7X1C4; A8Z3M4; ABD21353.1; O07323; O33595; P0A089; P0A090; P0A091; Q2FHQ4; Q2FZ92; Q2YXD9; Q5HGP8; saa:SAUSA300_1077; sab:SAB1047; sac:SACOL1196; sae:NWMN_1093; sah:SaurJH1_1267; saj:SaurJH9_1242; sams:NI36_05740; sao:SAOUHSC_01147; sau:SA1026; saud:CH52_13170; sauj:SAI2T2_1008410; sauk:SAI3T3_1008400; sauq:SAI4T8_1008390; saut:SAI1T1_2…	murD	0	0	1.797	3.45	0.782241	0.873388	44.12	30.18
WP_000545370.1	MULTISPECIES: Asp-tRNA(Asn)/Glu-tRNA(Gln) amidotransferase subunit GatB [Staphylococcus]	0	187.467	68	29	195	29	475	53.6	5.14	388.32	29	protein metabolism;RNA metabolism OR transcription;other metabolic processes		other molecular function	Pf02637, Pf02934	3921188	A0A0D1JXE0; A0A0E1VRB6; A0A1E8XDG2; A0A290QSW9; A0A7U7EZ66; A5IU66; A6QIC7; A6U304; A7X426; A8Z2R3; P64201; P64202; P99169; Q2FFJ6; Q2FWZ0; Q5HEM3; Q6G834; Q99SY7; saa:SAUSA300_1880; sac:SACOL1960; sae:NWMN_1837; sah:SaurJH1_1988; saj:SaurJH9_1954; sam:MW1840; sao:SAOUHSC_02116; sas:SAS1822; sau:SA1715; saud:CH52_09430; sauj:SAI2T2_1014410; sauk:SAI3T3_1014400; sauq:SAI4T8_1014410; saut:SAI1T1_20…	gatB	0	0	1.793	4.59	0.758895	0.605093	88.62	62.32
WP_000040054.1	MULTISPECIES: phosphoenolpyruvate--protein phosphotransferase [Staphylococcus]	0	223.004	71	28	202	28	572	63.2	4.77	435.88	28	other metabolic processes;transport	other cell component	kinase activity;other molecular function	Pf00391, Pf02896, Pf05524	3919878	A0A0D6HUF4; A0A0H2XJZ3; A0A0H3K822; A0A1E8WQ46; P51183; Q2FZH5; Q5HH01; saa:SAUSA300_0984; sac:SACOL1092; sae:NWMN_0950; sao:SAOUHSC_01029; WP_000040054.1	ptsI; ptsP	0	0	1.793	3.781	0.758895	0.82821	117.49	115.48
ABD22075.1	chemotaxis-inhibiting protein CHIPS [Staphylococcus aureus subsp. aureus USA300_FPR3757]	0	26.62	34	6	20	6	149	17	9.57	26.12	6		non-structural extracellular		Pf11434	18479967; 26623986; 4555866	A0A068A6G0; A0A0E0VQC3; A0A0E1XAP2; A0A0H3U4D5; A0A1E8X5B6; A0A1P8L6A8; A0A1X9H027; A0A290QLM6; A0A8D9SHC2; A0A8T8L5R4; A0EX14; A6QIG7; ABD22075.1; B0RZD5; Q2FFF7; Q6GFB3; Q7WUJ0; saa:SAUSA300_1920; sae:NWMN_1877; sams:NI36_09680; sar:SAR2036; saua:SAAG_02463; saun:SAKOR_01920; sud:ST398NM01_2913; T1YAX8; vg:18479967; vg:26623986; vg:4555866; W5R965	chp	0	0	1.79	1.511	0.79072	0.967868	125.55	68.63
WP_000633782.1	MULTISPECIES: flavodoxin family protein [Staphylococcus]	0	10.323	23	2	5	2	178	20.2	6.33	6.3	2			other molecular function	Pf03358	3918923	A0A0E1VJL8; A0A0E1XIC4; A0A0H2WVB1; A0A0H2XDU3; A0A0H3JK07; A0A0H3JQS5; A0A0H3K256; A0A0H3K7B5; A0A4V6WBQ0; A0A7U7ICC0; A0A7U7IDZ3; A0A7Z7QXN9; A0A8D9SLX6; Q2G0G5; saa:SAUSA300_0590; sac:SACOL0656; sae:NWMN_0573; sam:MW0564; sao:SAOUHSC_00604; sar:SAR0609; sau:SA0558; saua:SAAG_01024; saud:CH52_02755; sauj:SAI2T2_1004650; sauk:SAI3T3_1004640; saun:SAKOR_00594; sauq:SAI4T8_1004630; saut:SAI1T1_200…	ywqN; ywqN_2	0	0	1.787	1.218	0.999505	0.853136	136.66	29.81
ABD20976.1	conserved hypothetical protein [Staphylococcus aureus subsp. aureus USA300_FPR3757]	0	10.242	14	3	3	3	267	30.2	4.97	4.53	3		other cell component		Pf04468	3920315	A0A0H2WYI2; A0A0H2XEM8; A0A0H3K6D6; A0A4T9ZK93; ABD20976.1; Q2G2W9; saa:SAUSA300_0462; sac:SACOL0527; sae:NWMN_0449; sao:SAOUHSC_00455; saud:CH52_03410; saun:SAKOR_00468; T1Y7D3; W8U1I5		0	0	1.783	1.988	0.993365	0.997057	0	0	Met-loss [N-Term]
ABD22161.1	chromosomal replication initiator protein DnaA [Staphylococcus aureus subsp. aureus USA300_FPR3757]	0	76.71	43	20	68	20	453	51.9	5.43	63.34	20	DNA metabolism;other metabolic processes;other biological processes	plasma membrane;other membranes;other cell component	nucleic acid binding activity;other molecular function	Pf00308, Pf08299, Pf11638	3919798	A0A0D1HKS5; A0A0E1VPG8; A0A1E8XFB2; A0A290QLD4; A5INP2; A6QD41; A6TXF1; A7WWM4; A8YYS4; ABD22161.1; P49994; P68865; P68866; P68867; P68868; Q2FKQ5; Q2G2H5; Q5H736; Q5HJZ5; Q6GD89; saa:SAUSA300_0001; sac:SACOL0001; sae:NWMN_0001; sah:SaurJH1_0001; saj:SaurJH9_0001; sam:MW0001; sams:NI36_00005; sao:SAOUHSC_00001; sas:SAS0001; sau:SA0001; saud:CH52_05445; saun:SAKOR_00001; sav:SAV0001; saw:SAHV_0001…	dnaA	0	0	1.78	2.945	0.755217	0.96355	94.02	63.27
ABD22093.1	putative membrane protein [Staphylococcus aureus subsp. aureus USA300_FPR3757]	0	20.919	18	4	16	4	246	28.1	9.67	22.53	4	transport	plasma membrane;other membranes	transporter activity	Pf12679	3921848	A0A0E1VYX9; A0A0H2WX70; A0A0H2XHG8; A0A0H3JQV7; A0A0H3JS66; A0A0H3K9B5; A0A1E8X588; A0A7U7IEY2; ABD22093.1; Q2FWX0; saa:SAUSA300_1910; sac:SACOL1993; sae:NWMN_1866; sao:SAOUHSC_02151; sau:SA1744; saud:CH52_09270; sauj:SAI2T2_1014660; sauk:SAI3T3_1014650; saun:SAKOR_01904; sauq:SAI4T8_1014660; saut:SAI1T1_2014650; sauv:SAI7S6_1014660; sauw:SAI5S5_1014600; saux:SAI6T6_1014620; sauy:SAI8T7_1014640; …	pmtD	0	0	1.777	1.662	0.960986	0.984157	106.09	102.79
WP_000007683.1	MULTISPECIES: signal recognition particle-docking protein FtsY [Staphylococcus]	0	53.292	44	11	35	11	416	46.6	4.77	69.2	11	transport;other biological processes	plasma membrane;other membranes;other cell component	other molecular function	Pf00448, Pf02881	3919471	A0A0D3Q6N2; A0A0H2WYR7; A0A0H2XJ83; A0A0H3KG31; A0A1E8WWG2; Q2FZ48; saa:SAUSA300_1128; sac:SACOL1251; sae:NWMN_1145; sao:SAOUHSC_01205; WP_000007683.1	ftsY	0	0	1.771	4.116	0.777525	0.744499	58.6	51.06
ABD22907.1	conserved hypothetical protein [Staphylococcus aureus subsp. aureus USA300_FPR3757]	0.001	5.72	8	2	4	2	215	24.9	6.54	4.33	2		plasma membrane;other membranes		Pf05656	3921397	A0A0D3QA03; A0A0H2WX26; A0A0H2XKJ6; A0A0H3KEQ5; A0A1E8XDN8; ABD22907.1; Q2FVS2; saa:SAUSA300_2289; sac:SACOL2338; sae:NWMN_2243; sao:SAOUHSC_02620	yhaI	0	0	1.769	0.771	0.999505	0.362313	103.25	83.31
ABD22527.1	preprotein translocase, SecA subunit [Staphylococcus aureus subsp. aureus USA300_FPR3757]	0	122.199	38	26	45	26	843	95.9	5.24	88.28	26	transport	plasma membrane;other membranes;cytosol;other cell component	transporter activity;other molecular function	Pf01043, Pf02810, Pf07516, Pf07517	3919060	A0A0D1K4L7; A0A0E1VTR0; A0A1E8WTH5; A0A290QEQ8; A0A7U7EXT5; A6QF62; A7WZP8; ABD22527.1; O06446; Q2FIN8; Q2G054; Q2YSH6; Q5HHR7; Q6GB77; Q7A1G4; Q7A6R5; Q99VM2; saa:SAUSA300_0737; sab:SAB0705; sac:SACOL0816; sae:NWMN_0722; sam:MW0715; sao:SAOUHSC_00769; sas:SAS0718; sau:SA0708; saud:CH52_02005; sauj:SAI2T2_1005890; sauk:SAI3T3_1005880; saun:SAKOR_00755; sauq:SAI4T8_1005870; saut:SAI1T1_2005870; sa…	secA; secA1	0	0	1.764	5.204	0.80163	0.458305	94.58	48.17
ABD22584.1	radical activating enzyme family protein [Staphylococcus aureus subsp. aureus USA300_FPR3757]	0	58.927	61	9	26	9	237	26.8	5.47	64.92	9	other metabolic processes		other molecular function	Pf04055, Pf13353	3919346	A0A0E1VJW2; A0A0H2WYT6; A0A0H2XIN6; A0A0H3JK80; A0A0H3JR02; A0A0H3K2B5; A0A0H3K7I8; A0A1E8WTV6; A0A7U7EY14; ABD22584.1; Q2G1X7; saa:SAUSA300_0695; sac:SACOL0770; sae:NWMN_0679; sam:MW0672; sao:SAOUHSC_00719; sau:SA0665; saud:CH52_02215; sauj:SAI2T2_1005510; sauk:SAI3T3_1005500; saun:SAKOR_00707; sauq:SAI4T8_1005490; saut:SAI1T1_2005490; sauv:SAI7S6_1005500; sauw:SAI5S5_1005460; saux:SAI6T6_100547…	queE	0	0	1.753	0.774	0.792917	0.36648	59.01	91.67	Met-loss [N-Term]
ABD20427.1	conserved hypothetical protein [Staphylococcus aureus subsp. aureus USA300_FPR3757]	0	18.098	39	3	6	3	117	13.5	4.79	8.76	3	cell organization and biogenesis;other biological processes	other cell component	translation activity	Pf02410	3921807	A0A0H2WYZ4; A0A0H2XFH1; A0A0H3JWK8; A0A0H3K8T6; A0A1E8X3M9; ABD20427.1; Q2G298; saa:SAUSA300_1551; sac:SACOL1648; sae:NWMN_1494; sam:MW1543; sao:SAOUHSC_01695; saun:SAKOR_01539; T1YB21; X5DZ51	rsfS	0	0	1.753	2.297	0.993365	0.994154	71.02	81.18
WP_001245802.1	MULTISPECIES: hypothetical protein [Staphylococcus]	0	11.069	50	3	4	3	62	7.2	9.7	2.36	3			nucleic acid binding activity		3920733	A0A0E1VSD2; A0A0H2WVW0; A0A0H3JWZ7; A0A1E8WPZ9; A0A290QG66; Q2FZA5; sac:SACOL1185; sam:MW1055; sao:SAOUHSC_01134; saun:SAKOR_01096; T1Y7M8; WP_001245802.1; X5E3N2		0	0	1.752	1.197	0.989527	0.839029	56.11	56.11
WP_001288202.1	MULTISPECIES: lysine--tRNA ligase [Staphylococcus]	0	211.276	63	32	188	32	495	56.7	5.25	399.92	32	protein metabolism;RNA metabolism OR transcription;other metabolic processes	cytosol;other cell component	nucleic acid binding activity;other molecular function	Pf00152, Pf01336	3920409	A0A077UTV6; A0A0D1GDM1; A0A1E8WRW6; A0A290QQB9; A0A2K4AIC9; A0A7I0YL07; A7WYS8; P67609; P67610; Q2FJC3; Q2G0Q3; Q2YVW8; Q5HIF7; Q99W86; saa:SAUSA300_0496; sab:SAB0466; sac:SACOL0562; sao:SAOUHSC_00493; sau:SA0475; saud:CH52_03250; sav:SAV0517; saw:SAHV_0514; ssh:NCTC13712_00449; W8UT51; WP_001288202.1	lysS	0	0	1.75	3.911	0.77662	0.800442	72.67	71.46	Met-loss [N-Term]
ABD21981.1	heat shock protein [Staphylococcus aureus subsp. aureus USA300_FPR3757]	0	7.659	18	3	5	3	142	16.3	4.59	7.06	3				Pf00011		A0A0H2XH81; A0A5A8VXA4; ABD21981.1; saa:SAUSA300_2332		0	0	1.749	1.051	0.993365	0.72815	0	18.79
ABD20444.1	conserved hypothetical protein [Staphylococcus aureus subsp. aureus USA300_FPR3757]	0	129.299	49	20	125	20	565	62.6	7.3	182.67	20	RNA metabolism OR transcription;other metabolic processes	other cell component	nucleic acid binding activity;other molecular function	Pf00753, Pf07521, Pf17770	3919883	A0A0D1IM32; A0A0E1VKH0; A0A0E1XH33; A0A0H3KC36; A0A1E8WRF5; A0A7U7EXY1; A0A7Z7QXX4; A0A8D9SLP7; ABD20444.1; Q2FHZ1; Q2FZG9; Q5HGZ5; Q6GAC5; Q6GHZ6; Q7A171; Q7A682; Q99V09; saa:SAUSA300_0989; sac:SACOL1098; sae:NWMN_0956; sam:MW0972; sams:NI36_05225; sao:SAOUHSC_01035; sar:SAR1063; sas:SAS1024; sau:SA0940; saua:SAAG_02198; saud:CH52_00440; sauj:SAI2T2_1007750; sauk:SAI3T3_1007740; sauq:SAI4T8_1007…	rnj; rnj1; rnjA	0	0	1.742	3.122	0.777525	0.934353	87.55	75.89
ABD21556.1	formate-tetrahydrofolate ligase [Staphylococcus aureus subsp. aureus USA300_FPR3757]	0	217.912	65	25	203	25	555	59.8	6.14	464.06	25	other metabolic processes		other molecular function	Pf01268		A0A0E7S9R0; A0A1E8X6C8; A0A290QHI3; A6QHR5; A8Z2Q0; ABD21556.1; Q2FG06; saa:SAUSA300_1678; sae:NWMN_1625; sax:USA300HOU_1721	fhs	0	0	1.74	3.983	0.777525	0.786754	108.88	97.3	Met-loss [N-Term]
ABD20947.1	ATP-dependent DNA helicase, PcrA [Staphylococcus aureus subsp. aureus USA300_FPR3757]	0	40.72	20	10	19	10	730	84	5.86	21.73	10	cell organization and biogenesis;DNA metabolism;other metabolic processes;stress response	cytosol;other cell component	nucleic acid binding activity;other molecular function	Pf00580, Pf13361	3921194	A0A0E1VP43; A0A0H2XF75; A0A0H3K993; A0A1E8XEM9; ABD20947.1; Q2G1X9; Q53727; Q5HEL7; Q6G828; Q8NVT1; saa:SAUSA300_1886; sac:SACOL1966; sae:NWMN_1843; sam:MW1846; sao:SAOUHSC_02123; sas:SAS1828; saun:SAKOR_01866; T1Y9R1; X5DTJ1	pcrA; pcrA_2	0	0	1.74	3.853	0.993365	0.808021	83.27	17.89
ABD21099.1	conserved hypothetical protein [Staphylococcus aureus subsp. aureus USA300_FPR3757]	0	73.104	68	12	63	12	315	35.9	5.17	123.73	12	DNA metabolism;other metabolic processes		nucleic acid binding activity;other molecular function	Pf02384	3919291	A0A0D6HFK0; A0A0H2WYX8; A0A0H2XH06; A0A0H3JWX0; A0A0H3KH13; A0A1E8X6D0; ABD21099.1; Q2FXL4; saa:SAUSA300_1658; sac:SACOL1761; sae:NWMN_1606; sam:MW1655; sao:SAOUHSC_01821		0	0	1.736	3.879	0.818863	0.802194	91.79	67.64	Met-loss [N-Term]
ABD21836.1	conserved hypothetical protein [Staphylococcus aureus subsp. aureus USA300_FPR3757]	0	41.403	75	9	31	9	149	16.9	4.59	59.03	9	other metabolic processes		other molecular function	Pf06983	3921364	A0A0D3QBF1; A0A0E1VX49; A0A0H2WZV6; A0A0H2XH33; A0A0H3KAK6; A0A1E8WW18; ABD21836.1; Q2FV27; saa:SAUSA300_2529; sac:SACOL2609; sae:NWMN_2491; sao:SAOUHSC_02912		0	0	1.736	3.349	0.969888	0.896236	113.23	95.18	Met-loss [N-Term]
ABD21264.1	staphylokinase precursor [Staphylococcus aureus subsp. aureus USA300_FPR3757]	0	26.263	52	6	10	6	163	18.5	7.37	18	6	protein metabolism;other metabolic processes	non-structural extracellular	kinase activity	Pf02821	26623988; 4555887	A0A0E1XJA4; A0A0H2XFS8; A0A0H3K9H2; A0A0H3U2X2; A0A1E8X527; A0A1X9H028; A0A5P6A8X6; A0A8D9SLM5; A0A8T8L5T3; A0EX12; ABD21264.1; Q6GFB2; Q9LC46; saa:SAUSA300_1922; sae:NWMN_1880; sar:SAR2039; saua:SAAG_02465; vg:26623988; vg:4555887	sak	0	0	1.729	1.536	0.906777	0.970224	81.23	126.77
Q28107	SWISS-PROT:Q28107 (Bos taurus) Coagulation factor V precursor	0	91.908	12	21	50	21	2211	248.8	5.83	74.63	21	stress response;other biological processes	non-structural extracellular;other cell component	other molecular function	Pf00754, Pf06049, Pf07732	280687	bta:280687; Q28107; Q28108	F5	0	0	1.725	1.45	0.777525	0.954372	93.9	74.27
Q1RMK2	TREMBL:Q1RMK2 (Bos taurus) IGHM protein	0	35.184	17	7	14	7	597	65	5.97	16.5	7						Q1RMK2		0	0	1.721	3.485	0.993365	0.864506	105.32	115.88
ABD20844.1	transcription termination factor NusA [Staphylococcus aureus subsp. aureus USA300_FPR3757]	0	113.54	49	15	99	15	391	43.7	4.67	244.99	15	protein metabolism;RNA metabolism OR transcription;other metabolic processes;other biological processes	cytosol;other cell component	nucleic acid binding activity;other molecular function	Pf00575, Pf08529, Pf13184	3920268	A0A0H2WZB1; A0A0H2XEX6; A0A0H3K8E2; A0A1E8WXB7; ABD20844.1; Q2G2D2; saa:SAUSA300_1159; sac:SACOL1285; sae:NWMN_1176; sao:SAOUHSC_01243; X5DYJ1	nusA	0	0	1.718	4.828	0.777525	0.542203	55.35	54.18	Met-loss [N-Term]
WP_000831698.1	MULTISPECIES: CamS family sex pheromone protein [Staphylococcus]	0	31.932	24	6	17	6	399	45.4	6.38	22.13	6				Pf07537	3921192	A0A0D6HBZ8; A0A0H2WXJ1; A0A0H2XG95; A0A0H3KHJ9; A0A1E8XDF8; Q2FWY6; saa:SAUSA300_1884; sac:SACOL1964; sae:NWMN_1841; sao:SAOUHSC_02121; WP_000831698.1	camS	0	0	1.716	4.168	0.995171	0.728618	25.88	53.38
ABD22090.1	glycine betaine/carnitine/choline ABC transporter ATP-binding protein [Staphylococcus aureus subsp. aureus USA300_FPR3757]	0	28.299	25	8	24	8	408	46.1	6.24	21	8	transport	other membranes	other molecular function	Pf00005, Pf00571		A0A0H2XHM3; A0A1E8WQS0; A0A5A8VN53; ABD22090.1; saa:SAUSA300_2393	opuCa	0	0	1.713	2.193	0.818863	0.997057	66.34	58.91
WP_000460242.1	MULTISPECIES: peptide chain release factor 1 [Staphylococcus]	0	73.522	49	14	53	14	358	40.3	4.91	106.07	14	cell organization and biogenesis;protein metabolism;other metabolic processes	other cell component	nucleic acid binding activity	Pf00472, Pf03462	3919402	A0A0E1VKF6; A0A1E8WVE1; A0A290QQQ3; A5IUR3; A6QIW2; A6U3K3; A7X4W4; A8YY83; P66018; P66019; P66020; Q2FF10; Q2FWE0; Q5HE82; Q6G7J2; Q99SE0; saa:SAUSA300_2072; sac:SACOL2110; sae:NWMN_2022; sah:SaurJH1_2192; saj:SaurJH9_2154; sam:MW2042; sao:SAOUHSC_02359; sas:SAS2021; sau:SA1920; saud:CH52_08370; saun:SAKOR_02085; sav:SAV2118; saw:SAHV_2102; sax:USA300HOU_2106; T1YBG1; W8UVY7; WP_000460242.1	prfA	0	0	1.713	3.667	0.782577	0.839029	56.84	61.4
WP_000570808.1	MULTISPECIES: 2,3-diaminopropionate biosynthesis protein SbnA [Staphylococcus]	0	36.538	33	10	47	10	326	35.9	6.19	38.58	10	other metabolic processes	other cell component	other molecular function	Pf00291	3919453	A0A0D1GZ52; A0A0E0VM55; A0A0E1VM40; A0A0E1XKQ7; A0A1E8X2J5; A0A290QGE3; A0A7U7EXD6; A0A7Z7QWC1; A0A8D9SNL9; A5INY7; A6QDA0; A6TXQ1; A7WX68; A8YZ41; D0K799; D1GUM7; D2N3G7; D3ERF5; Q2FKE3; Q2G1N3; Q5HJQ3; Q6GD09; Q6GKI9; Q6X7U7; Q7A1Z6; Q932K9; saa:SAUSA300_0118; sac:SACOL0100; sad:SAAV_0084; sae:NWMN_0060; sah:SaurJH1_0107; saj:SaurJH9_0103; sam:MW0089; sao:SAOUHSC_00075; sar:SAR0119; sas:SAS0090…	sbnA; sbnA_2	0	0	1.712	1.771	0.777525	0.985217	65.41	29.73
ABD21844.1	signal recognition particle protein [Staphylococcus aureus subsp. aureus USA300_FPR3757]	0	47.831	27	10	45	10	455	50.7	9.25	66.15	10	transport	other cell component	nucleic acid binding activity;other molecular function	Pf00448, Pf02881, Pf02978	3919473	A0A0H2WYP2; A0A0H2XH01; A0A0H3JX24; A0A0H3K7R7; ABD21844.1; Q2FZ46; saa:SAUSA300_1130; sac:SACOL1253; sae:NWMN_1147; sam:MW1120; sao:SAOUHSC_01207; X5E004	ffh	0	0	1.705	3.225	0.818785	0.918647	67.8	41.4	Met-loss [N-Term]
ABD21575.1	conserved hypothetical protein [Staphylococcus aureus subsp. aureus USA300_FPR3757]	0	44.287	31	6	71	6	182	21.1	9.57	127.92	6		other membranes				A0A0H2X0A0; A0A0H2XI39; A0A0H3K9V4; A0A7R6SNB1; ABD21575.1; saa:SAUSA300_2144; sac:SACOL2175; sae:NWMN_2088; saun:SAKOR_02152; T1YB67		0	0	1.703	2.701	0.782577	0.976803	120.47	97.98
WP_001019324.1	MULTISPECIES: bis(5'-nucleosyl)-tetraphosphatase (symmetrical) YqeK [Staphylococcus]	0	32.985	43	8	24	8	194	22.4	5.49	40.1	8			other molecular function	Pf01966	3921808	A0A0D1JZR1; A0A0E1XFC4; A0A0H2WYW4; A0A0H2XE54; A0A0H3JMU3; A0A0H3JRV1; A0A0H3K0D5; A0A0H3KGS5; A0A1E8X1R3; A0A7Z7QZ46; A0A8D9SGS3; Q2G297; saa:SAUSA300_1552; sac:SACOL1649; sae:NWMN_1495; sam:MW1544; sao:SAOUHSC_01696; sau:SA1421; saua:SAAG_01506; saud:CH52_11100; sav:SAV1593; W8TT17; WP_001019324.1	yqeK	0	0	1.698	1.923	0.811745	0.996073	39.2	69.07
WP_001058983.1	ATP-dependent Clp protease ATP-binding subunit ClpL [Staphylococcus aureus]	0	190.83	52	30	91	30	701	77.8	5.02	203	30			other molecular function	Pf00004, Pf07724, Pf10431, Pf17871		Q2FDV8; saa:SAUSA300_2486; WP_001058983.1	clpL	0	0	1.696	3.41	0.785614	0.883157	111.86	100.34
WP_000933822.1	MULTISPECIES: methionine adenosyltransferase [Staphylococcus]	0	104.65	48	17	119	17	397	43.6	5.01	236.84	17	other metabolic processes	cytosol;other cell component	other molecular function	Pf00438, Pf02772, Pf02773	3921051	A0A0D1FQY4; A0A1E8X6X7; A0A290QL55; A6QHX0; A8Z4L2; Q2FFV6; Q2G1W4; Q2YTK1; Q5HEY9; Q6G8E3; Q8NVZ9; saa:SAUSA300_1730; sab:SAB1645c; sac:SACOL1837; sae:NWMN_1680; sam:MW1728; sams:NI36_09570; sao:SAOUHSC_01909; sas:SAS1711; sax:USA300HOU_1777; WP_000933822.1; X5E1C1	metK	0	0	1.695	4.167	0.785768	0.728618	64.34	30.99
ABD22062.1	mevalonate kinase [Staphylococcus aureus subsp. aureus USA300_FPR3757]	0	40.963	40	8	24	8	306	32.9	6.96	50.51	8	other metabolic processes	cytosol;other cell component	kinase activity;other molecular function	Pf00288, Pf08544	3920617	A0A0D1JJX2; A0A0E1VJM6; A0A0H2WY36; A0A0H2XHE9; A0A0H3JUR7; A0A0H3KEQ1; A0A1E8X3M7; A0A7U7EXC4; ABD22062.1; Q2G0I8; saa:SAUSA300_0572; sac:SACOL0636; sae:NWMN_0553; sam:MW0545; sams:NI36_02940; sao:SAOUHSC_00577; saud:CH52_02810; sauj:SAI2T2_1004560; sauk:SAI3T3_1004550; saun:SAKOR_00581; sauq:SAI4T8_1004540; saut:SAI1T1_2004540; sauv:SAI7S6_1004550; sauw:SAI5S5_1004510; saux:SAI6T6_1004520; sauy…	mvaK; mvaK1; mvk	0	0	1.689	2.42	0.818785	0.987623	115.06	77.69
WP_001024094.1	MULTISPECIES: SDR family oxidoreductase [Staphylococcus]	0	73.645	76	15	53	15	221	24	5.1	100.79	15			other molecular function	Pf13460	3919604	A0A0D6HHY4; A0A0H2X076; A0A0H2XJE5; A0A0H3KI18; A0A1E8XBK1; Q2FWB1; saa:SAUSA300_2097; sac:SACOL2136; sae:NWMN_2048; sao:SAOUHSC_02387; WP_001024094.1	ylbE	0	0	1.688	2.101	0.788198	0.999915	102.76	91.7
WP_001030465.1	MULTISPECIES: hypothetical protein [Staphylococcus]	0	6.511	16	1	2	1	147	16.8	9.92	6.45	1		other membranes			3920846	A0A0D3Q8U3; A0A0H2WZ49; A0A0H2XJ35; A0A0H3K933; A0A1E8WYC3; Q2FXF0; saa:SAUSA300_1723; sac:SACOL1829; sae:NWMN_1670; sao:SAOUHSC_01899; WP_001030465.1		0	0	1.683	3.24	0.998315	0.918647	123.63	106.63
WP_000390575.1	MULTISPECIES: metal-sulfur cluster assembly factor [Bacilli]	0.004	3.947	24	1	6	1	102	11.1	4.16	6.48	1	other metabolic processes		other molecular function	Pf01883		A0A0D1IDF4; A0A0E1VKM6; A0A0E1X8Q3; A0A0H2WYG1; A0A0H3JPD8; A0A0H3JQX5; A0A0H3K2J1; A0A1E8WPH5; A0A290QFD4; A0A7U7EUR2; A0A7Z7QXS0; A0A8D9SH72; sac:SACOL0977; sam:MW0854; sams:NI36_04605; sar:SAR0935; sau:SA0833; saua:SAAG_01326; saud:CH52_01015; sav:SAV0972; W8URZ3; WP_000390575.1	yitW	0	0	1.681	9.556	0.983093	0.0524218	239.87	147.52
ABD22788.1	ATP synthase F0, B subunit [Staphylococcus aureus subsp. aureus USA300_FPR3757]	0	54.033	40	7	53	7	173	19.5	5.11	130.96	7	other metabolic processes;transport	plasma membrane;other membranes	transporter activity;other molecular function	Pf00430	3919391; 66840313	A0A077VLK9; A0A0D1J368; A0A0E0VQY5; A0A0E1VKA2; A0A1E8WVC2; A0A290QJR8; A0A2K4AES3; A0A7I0YM13; A0A7U7EZC7; A0A7U7JQR8; A0A8D9W4F9; A5IUQ2; A6QIV1; A6U3J2; A7X4U9; A8YY74; ABD22788.1; Q2FF20; Q2G2F8; Q2YUJ7; Q5HE93; Q6G7K3; Q7A0C4; Q7A4E7; Q99SF1; saa:SAUSA300_2062; sab:SAB1991c; sac:SACOL2099; sae:NWMN_2011; sah:SaurJH1_2181; saj:SaurJH9_2143; sam:MW2031; sams:NI36_10340; sao:SAOUHSC_02347; sas:…	atpF	0	0	1.679	1.559	0.79072	0.970224	123.48	105.6
WP_000245895.1	MULTISPECIES: 3-phosphoshikimate 1-carboxyvinyltransferase [Staphylococcus]	0	38.812	33	8	20	8	432	47	5.14	28.86	8	other metabolic processes	other cell component	other molecular function	Pf00275	3920236	A0A0D3Q7P5; A0A1E8WXZ7; A0A290QHN2; A6QH15; A8Z444; Q05615; Q2FGX6; Q2FYH1; Q6G998; Q8NWN5; saa:SAUSA300_1355; sae:NWMN_1375; sam:MW1354; sao:SAOUHSC_01481; sas:SAS1407; sax:USA300HOU_1402; WP_000245895.1	aroA	0	0	1.674	3.534	0.993365	0.858547	53.5	37.49
ABD20614.1	conserved hypothetical protein [Staphylococcus aureus subsp. aureus USA300_FPR3757]	0	18.046	10	5	10	5	507	57.9	7.84	10.38	5		other membranes		Pf20224	3919272	A0A0D3Q462; A0A0H2XDX3; A0A1E8XA44; ABD20614.1; Q2G193; saa:SAUSA300_0274; sao:SAOUHSC_00253		0	0	1.672	3.076	0.993365	0.944633	63.18	88.47
ABD21735.1	transcriptional repressor, ArsR family [Staphylococcus aureus subsp. aureus USA300_FPR3757]	0	8.788	24	2	2	2	106	12	7.75	3.54	2	RNA metabolism OR transcription		other molecular function	Pf01022	3919605	A0A0D1I792; A0A0E0VS76; A0A0E1VUS4; A0A0E1X8B7; A0A0H2WZ93; A0A0H2XG84; A0A0H3JNF1; A0A0H3JSL0; A0A0H3JXE9; A0A0H3K9Q0; A0A1E8XBB9; A0A7U7EVV7; A0A7Z7W2A2; A0A8D9SKH8; ABD21735.1; O85142; Q2FWB0; saa:SAUSA300_2098; sac:SACOL2137; sae:NWMN_2049; sam:MW2069; sao:SAOUHSC_02388; sar:SAR2233; sau:SA1947; saua:SAAG_02359; saud:CH52_08235; sav:SAV2145; sud:ST398NM01_2187	arsR; czrA; rzcA	0	0	1.67	0.777	0.993365	0.367395	142.92	142.92
WP_000688492.1	MULTISPECIES: LytTR family DNA-binding domain-containing protein [Staphylococcus]	0	64.459	49	12	54	12	238	27.9	6.18	86.76	12	other metabolic processes;signal transduction	other cell component	nucleic acid binding activity;kinase activity;other molecular function	Pf00072, Pf04397		A0A0D1HPY5; A0A0E0VRW5; A0A0E1XIY9; A0A0H3KHU9; A0A1E8WY68; A0A7U7IEW1; A0A7Z7R0T9; A0A8D9SGA3; P0A0I5; P0A0I6; P0A0I7; P13131; Q309Y7; Q5HEG2; Q6G7R8; Q6GF33; sac:SACOL2026; sae:NWMN_1946; sam:MW1963; sar:SAR2126; sas:SAS1944; sau:SA1844; saua:SAAG_02538; saud:CH52_08805; sauj:SAI2T2_1014970; sauk:SAI3T3_1014960; saun:SAKOR_02003; sauq:SAI4T8_1014970; saut:SAI1T1_2014960; sauv:SAI7S6_1014970; sa…	agrA; agrA_2	0	0	1.67	0.803	0.79072	0.400054	84.09	64.76
WP_000032727.1	MULTISPECIES: phosphoribosylformylglycinamidine synthase subunit PurL [Staphylococcus]	0	289.579	75	42	126	42	729	79.5	4.88	312.09	42	other metabolic processes	other cell component	other molecular function	Pf00586, Pf02769, Pf18072	3920274	A0A0D6HVX5; A0A1E8WRH6; A0A290QRH6; A6QFS7; A8Z1L1; Q2FI09; Q2FZJ0; Q5HH15; Q6GAE4; Q8NX92; saa:SAUSA300_0971; sac:SACOL1078; sae:NWMN_0937; sam:MW0952; sao:SAOUHSC_01013; sas:SAS1005; saun:SAKOR_00991; sax:USA300HOU_1014; T1Y791; WP_000032727.1	purL	0	0	1.666	3.113	0.79072	0.935756	122.24	107.58
WP_000093349.1	MULTISPECIES: glycine cleavage system aminomethyltransferase GcvT [Staphylococcus]	0	87.723	58	13	66	13	363	40.4	4.93	125.05	13	other metabolic processes	cytosol	other molecular function	Pf01571, Pf08669	3919971	A0A0E0VPD8; A0A0E1VGU8; A0A1E8X2Y1; A0A290QGZ4; A0A4P7P701; A0A7U7EYT9; A5IT65; A6QH81; A6U208; A7X2S3; A8Z476; P64224; P64225; P64226; Q2FGI5; Q2FY33; Q5HFM2; Q6G929; Q99TV7; saa:SAUSA300_1498; sac:SACOL1595; sae:NWMN_1441; sah:SaurJH1_1628; saj:SaurJH9_1595; sam:MW1489; sams:NI36_08290; sao:SAOUHSC_01634; sas:SAS1475; sau:SA1367; saud:CH52_11385; sauj:SAI2T2_1011180; sauk:SAI3T3_1011160; saun:S…	gcvT	0	0	1.664	2.915	0.79072	0.964793	107.99	62.47
WP_001126603.1	MULTISPECIES: type I glutamate--ammonia ligase [Staphylococcus]	0	182.625	75	24	235	24	446	50.8	5.2	519.29	24	other metabolic processes	other cell component	other molecular function	Pf00120, Pf03951	3920173; 66839501	A0A077VWZ5; A0A0D1JX26; A0A0E1VK00; A0A0H2XHM8; A0A1E8WXF8; A0A290QNT6; A0A2K4ADX3; A0A7I0YNE3; A0A7U7JUA4; A0A7Z7W1H3; A0A8D9SJQ7; P0A039; P0A040; Q2FYY6; Q59812; Q5HGC3; Q6G9Q4; saa:SAUSA300_1201; sac:SACOL1329; sam:MW1192; sams:NI36_06390; sao:SAOUHSC_01287; sas:SAS1242; saua:SAAG_01906; ssh:NCTC13712_01254; suh:SAMSHR1132_11510; WP_001126603.1; X5E0I0	glnA; glnA_2	0	0	1.661	4.198	0.79072	0.721048	69.08	57.7
ABD21411.1	D-isomer specific 2-hydroxyacid dehydrogenase family protein [Staphylococcus aureus subsp. aureus USA300_FPR3757]	0	24.671	26	7	19	7	316	35.9	5.9	28.59	7		cytosol	other molecular function	Pf00389, Pf02826	3921878	A0A0H2XG78; A0A0H3KDL7; A0A133Q179; A0A1E8WSG4; ABD21411.1; Q2G281; saa:SAUSA300_1843; sae:NWMN_1754; sao:SAOUHSC_01998		0	0	1.653	1.473	0.910285	0.960563	96.81	60.65
ABD21290.1	putative homoserine O-acetyltransferase [Staphylococcus aureus subsp. aureus USA300_FPR3757]	0.007	3.543	5	2	2	2	322	36.9	6.62	1.76	2	other metabolic processes		other molecular function	Pf00561	3919185	A0A0D6GL37; A0A0H2XFU8; A0A0H3KD65; A0A1E8XD87; ABD21290.1; Q2G2T4; saa:SAUSA300_0012; sae:NWMN_0011; sao:SAOUHSC_00013	metX	0	0	1.653	0.69	0.980566	0.256205	40.69	63.96
WP_000872158.1	MULTISPECIES: DUF177 domain-containing protein [Bacteria]	0	17.756	43	4	12	4	185	21.4	4.41	8.36	4			nucleic acid binding activity	Pf02620	3919240	A0A0E1VSJ7; A0A0E1X6M0; A0A0H2WZ76; A0A0H2XHU7; A0A0H3JLM1; A0A0H3JR72; A0A0H3JVQ3; A0A0H3K812; A0A1E8WQ52; A0A7U7EUK9; A0A7U7IF57; A0A7Z7W196; A0A8D9W1H9; Q2FZF3; saa:SAUSA300_1026; sac:SACOL1136; sae:NWMN_0990; sam:MW1009; sao:SAOUHSC_01077; sar:SAR1100; sau:SA0975; saua:SAAG_02235; saud:CH52_00255; sauj:SAI2T2_1008020; sauk:SAI3T3_1008010; sauq:SAI4T8_1008000; saut:SAI1T1_2008000; sauv:SAI7S6_…	ylbN; ylbN_2	0	0	1.644	6.279	0.818671	0.264477	78.31	86.33
WP_000285450.1	MULTISPECIES: HAD family hydrolase [Staphylococcus]	0	20.783	38	6	9	6	211	23.6	5	13.81	6			other molecular function	Pf13419	3921590	A0A0D1IBK7; A0A0E1VN77; A0A0H2WWS4; A0A0H2XGG3; A0A0H3JNN0; A0A0H3JWX8; A0A0H3JXN8; A0A0H3KIF3; A0A1E8XEH2; A0A7U7F0A0; Q2FVU7; saa:SAUSA300_2267; sac:SACOL2313; sae:NWMN_2221; sam:MW2241; sams:NI36_11460; sao:SAOUHSC_02594; sau:SA2111; saud:CH52_07370; sauj:SAI2T2_1017130; sauk:SAI3T3_1017120; saun:SAKOR_02289; sauq:SAI4T8_1017130; saut:SAI1T1_2017120; sauv:SAI7S6_1017120; sauw:SAI5S5_1017060; s…		0	0	1.639	1.968	0.993365	0.996334	61.72	87.11
Q3T052	TREMBL:Q3T052;Q5EA67 (Bos taurus) Inter-alpha (Globulin) inhibitor H4	0	164.447	39	28	101	28	916	101.4	6.68	205.44	28	other metabolic processes;stress response;other biological processes	non-structural extracellular	enzyme regulator activity	Pf00092, Pf06668, Pf08487	513700	bta:513700; Q3T052	ITIH4	0	0	1.638	0.415	0.79072	0.0329567	117.73	92.82
WP_000864185.1	MULTISPECIES: riboflavin biosynthesis protein RibF [Staphylococcus]	0	55.849	37	10	38	10	323	36.7	6.04	59.81	10	other metabolic processes		kinase activity;other molecular function	Pf01687, Pf06574	3919980	A0A0D1IIB4; A0A0E0VQ78; A0A0E1VRW0; A0A0H2WYS6; A0A0H2XHC3; A0A0H3JPU6; A0A0H3JS29; A0A0H3JVV9; A0A0H3K8A3; A0A1E8WVY9; A0A7U7EY87; A0A7Z7QYB2; A0A8D9SFS1; Q2G2Q2; saa:SAUSA300_1165; sac:SACOL1291; sae:NWMN_1181; sam:MW1155; sao:SAOUHSC_01249; sau:SA1115; saua:SAAG_01870; saud:CH52_12725; sauj:SAI2T2_1009150; sauk:SAI3T3_1009140; saun:SAKOR_01200; sauq:SAI4T8_1009130; saut:SAI1T1_2009130; sauv:SA…	ribC; ribF	0	0	1.636	2.257	0.79072	0.996334	98.73	68.16
WP_000130149.1	MULTISPECIES: acetolactate synthase AlsS [Staphylococcus]	0	48.005	29	10	17	10	554	61.1	4.88	25.87	10	other metabolic processes		other molecular function	Pf00205, Pf02775, Pf02776		A0A0D6WCP3; A0A0H2WWQ3; A0A0H2XHS9; A0A0H3JSS6; A0A0H3JVF5; A0A0H3KI69; A0A1E8WUF1; A0A7U7IF56; saa:SAUSA300_2166; sac:SACOL2199; sae:NWMN_2111; sau:SA2008; saud:CH52_07915; sauj:SAI2T2_1016440; sauk:SAI3T3_1016430; sauq:SAI4T8_1016440; saut:SAI1T1_2016430; sauv:SAI7S6_1016430; sauw:SAI5S5_1016370; saux:SAI6T6_1016380; sauy:SAI8T7_1016410; sav:SAV2207; WP_000130149.1	alsS; budB	0	0	1.634	2.057	0.993365	0.999915	87.79	50.87
WP_001055897.1	MULTISPECIES: helix-turn-helix domain-containing protein [Staphylococcus]	0	7.66	32	2	5	2	87	10.8	5.88	6.61	2			nucleic acid binding activity		3921830; 66838681	A0A0D1I3Y7; A0A0E0VLB4; A0A0E1VVU7; A0A0E1X9P3; A0A0H2X0G9; A0A0H2XH76; A0A0H3JNQ0; A0A0H3JQ94; A0A0H3K1V7; A0A0H3K6X7; A0A1E8X8U1; A0A7U7ICQ5; A0A7U7JSL2; A0A7Z7QWU8; A0A8D9SM92; Q2G104; saa:SAUSA300_0373; sac:SACOL0445; sae:NWMN_0365; sam:MW0348; sams:NI36_01790; sao:SAOUHSC_00357; sar:SAR0391; sau:SAS010; saua:SAAG_00860; saud:CH52_03855; saun:SAKOR_00371; sav:SAV0373; sud:ST398NM01_0451; suh:…		0	0	1.633	0.268	0.991757	0.00334252	57.7	57.7
WP_000116224.1	MULTISPECIES: class II fumarate hydratase [Staphylococcus]	0	49.506	30	11	38	11	461	51.1	5.31	66.29	11	other metabolic processes	other cell component	other molecular function	Pf00206, Pf10415	3920459	A0A0D6HCQ6; A0A0H2XEK9; A0A0H3K979; A0A1E8XDG9; Q2FX94; Q5HES4; saa:SAUSA300_1801; sac:SACOL1908; sae:NWMN_1743; sao:SAOUHSC_01983; WP_000116224.1	fumC	0	0	1.632	3.747	0.818863	0.830507	68.85	38.58
WP_000475805.1	MULTISPECIES: universal stress protein [Bacteria]	0	34.155	45	5	24	5	143	16.7	6.05	45.09	5				Pf00582		A0A0H2VE45; A0A0H2XKH6; A0A1E8X8E4; A0A1F1BUB4; saa:SAUSA300_0067; sep:SE_0110; seps:DP17_1347; U5NZ28; U6C408; WP_000475805.1		0	0	1.63	1.703	0.79072	0.985217	56.69	112.2
WP_000145499.1	MULTISPECIES: DUF4064 domain-containing protein [Staphylococcus]	0	15.29	9	3	10	3	339	40	5.99	14.02	3		other membranes		Pf13273	3921715	A0A0D1JDR6; A0A0H2WYK3; A0A0H2XJD9; A0A0H3JLL4; A0A0H3JR58; A0A0H3JVM0; A0A0H3KFQ4; A0A1E8WQ24; A0A7U7IF54; Q2G2G6; saa:SAUSA300_1003; sac:SACOL1112; sae:NWMN_0969; sam:MW0986; sams:NI36_05300; sao:SAOUHSC_01050; sau:SA0954; saud:CH52_00370; sauj:SAI2T2_1007870; sauk:SAI3T3_1007860; saun:SAKOR_01025; sauq:SAI4T8_1007850; saut:SAI1T1_2007850; sauv:SAI7S6_1007860; sauw:SAI5S5_1007820; saux:SAI6T6_1…		0	0	1.628	2.1	0.999505	0.999915	71.47	17.13
ABD20561.1	putative membrane protein [Staphylococcus aureus subsp. aureus USA300_FPR3757]	0	29.117	20	8	11	8	446	50.1	9.35	18.31	8		other membranes		Pf03929		A0A0H2XFR3; A0A1E8WY65; A0A1S6CPW2; ABD20561.1; saa:SAUSA300_1334		0	0	1.624	0.83	0.946496	0.439507	67.26	32.31
ABD20404.1	DNA-directed RNA polymerase, delta subunit [Staphylococcus aureus subsp. aureus USA300_FPR3757]	0	37.038	48	7	44	7	176	20.9	3.76	115.08	7	RNA metabolism OR transcription;other metabolic processes;other biological processes	other cell component	other molecular function	Pf05066	3919412; 66840334	A0A0E0VSP7; A0A0E1VKE6; A0A0E1XIP8; A0A0K7BV42; A0A1E8WVF1; A0A290QQR0; A0A2K4AET8; A0A7I0YLU8; A0A7U7EZE0; A0A7U7JQT7; A0A7Z7W2F1; A0A8D9SEN1; A5IUS3; A6QIX2; A6U3L3; A7X4Y0; A8YY93; ABD20404.1; P66714; P66715; P66716; Q2FF00; Q2FWD0; Q5HE72; Q6G7I2; Q6GEU7; Q99SD0; saa:SAUSA300_2082; sac:SACOL2120; sae:NWMN_2032; sah:SaurJH1_2202; saj:SaurJH9_2164; sam:MW2052; sao:SAOUHSC_02369; sar:SAR2216; sa…	rpoE; rpoE_2	0	0	1.622	3.026	0.792917	0.954372	105.88	91.13
ABD20572.1	cysteinyl-tRNA synthetase [Staphylococcus aureus subsp. aureus USA300_FPR3757]	0	96.086	46	17	85	17	466	53.7	5.39	178.82	17	protein metabolism;RNA metabolism OR transcription;other metabolic processes	cytosol;other cell component	other molecular function	Pf01406, Pf09190	3920423	A0A1E8X441; A0A290QDN6; A6QEI2; A8YZM7; ABD20572.1; Q2FJB0; Q2G2M6; Q5HIE5; saa:SAUSA300_0515; sac:SACOL0576; sae:NWMN_0492; sao:SAOUHSC_00511; sax:USA300HOU_0523; X5E218	cysS	0	0	1.61	4.065	0.79968	0.760864	48.25	42.74
ABD21788.1	FeS assembly protein SufD [Staphylococcus aureus subsp. aureus USA300_FPR3757]	0	98.741	53	17	78	17	435	48.5	5.52	171.51	17	cell organization and biogenesis;other metabolic processes			Pf01458, Pf19295	3918979	A0A0D1HES6; A0A0E0VMK3; A0A0E1VL01; A0A0E1X8U7; A0A0H2WYD2; A0A0H2XGY0; A0A0H3KFA1; A0A1E8WPM9; A0A7U7EUF4; A0A8D9VZC3; ABD21788.1; Q2FZY6; saa:SAUSA300_0819; sac:SACOL0915; sae:NWMN_0786; sams:NI36_04305; sao:SAOUHSC_00848; sar:SAR0877; saua:SAAG_01266; saun:SAKOR_00824; sud:ST398NM01_0898; T1Y8Z6; X5DU85	sufD	0	0	1.609	3.606	0.79968	0.853136	49.84	48.37	Met-loss [N-Term]
ABD21879.1	alanine dehydrogenase [Staphylococcus aureus subsp. aureus USA300_FPR3757]	0	25.194	24	7	11	7	372	40.1	5.85	14.26	7	other metabolic processes		other molecular function	Pf01262, Pf05222	3919288	A0A0H3KDA8; A0A1E8X7B7; ABD21879.1; Q2FG29; Q2FXL7; Q5HF65; Q6G8L8; Q8NW54; saa:SAUSA300_1655; sac:SACOL1758; sae:NWMN_1603; sam:MW1652; sams:NI36_09145; sao:SAOUHSC_01818; sas:SAS1636; X5EHM6	ald; ald2	0	0	1.607	1.643	0.993365	0.981672	3.02	27.88
WP_000551762.1	MULTISPECIES: CtsR family transcriptional regulator [Staphylococcus]	0.001	5.056	8	1	5	1	153	17.8	6.33	4.58	1	stress response;other biological processes		nucleic acid binding activity	Pf05848, Pf17727	3920414	A0A0D1GN53; A0A0E1VK29; A0A0E1X9W9; A0A0G2LPK9; A0A0H3KB35; A0A1E8X407; A0A7U7EX82; A0A8D9SI83; Q2FJB8; Q2G0P8; Q5HIF2; Q6GBW6; Q6GJE7; Q7A1R4; Q7A799; Q99W81; saa:SAUSA300_0507; sac:SACOL0567; sae:NWMN_0484; sam:MW0477; sams:NI36_02590; sao:SAOUHSC_00502; sar:SAR0525; sas:SAS0479; sau:SA0480; saua:SAAG_00939; saud:CH52_03145; sauj:SAI2T2_1003990; sauk:SAI3T3_1003990; sauq:SAI4T8_1003990; saut:SA…	ctsR	0	0	1.603	2.593	0.977883	0.985217	86.49	109.8
WP_000620953.1	MULTISPECIES: GNAT family N-acetyltransferase [Staphylococcus]	0	18.248	31	5	10	5	183	21.3	6.06	20.85	5			other molecular function	Pf00583	3920124	A0A0D6HV97; A0A0H3KC04; A0A1E8WR06; Q2FZM1; sae:NWMN_0910; sao:SAOUHSC_00979; WP_000620953.1		0	0	1.603	2.011	0.871899	0.997057	98.77	78.86
Q9TTE1	SWISS-PROT:Q9TTE1 (Bos taurus) Endopin-1 precursor	0	139.27	40	17	304	7	411	46.2	5.85	540.54	17						Q9TTE1		0	11	1.602	0.338	0.80168	0.0122867	102.62	88.8
WP_000136020.1	MULTISPECIES: alpha/beta hydrolase [Staphylococcus]	0	28.198	32	6	17	6	275	31.3	5.48	32.06	6			other molecular function	Pf20434	3919528	A0A0D6GEC2; A0A0H2X078; A0A0H2XFI2; A0A0H3K6U2; A0A1E8WSQ9; Q2G154; saa:SAUSA300_0321; sac:SACOL0391; sae:NWMN_0314; sao:SAOUHSC_00301; WP_000136020.1		0	0	1.601	2.304	0.993365	0.994154	86.38	60.82
ABD21159.1	protoporphyrinogen oxidase [Staphylococcus aureus subsp. aureus USA300_FPR3757]	0	23.623	20	6	14	6	466	52	6.9	14.25	6	other metabolic processes	other cell component	other molecular function	Pf01593	3920905	A0A0D6HDD9; A0A0H2WWN8; A0A0H2XFK8; A0A1E8XDD5; ABD21159.1; Q2FXA5; saa:SAUSA300_1781; sac:SACOL1887; sao:SAOUHSC_01960	cgoX; hemG; hemY	0	0	1.601	2.595	0.993365	0.985217	70.46	35.61
WP_000911041.1	MULTISPECIES: rod shape-determining protein MreC [Staphylococcus]	0	61.98	47	10	47	10	280	31	9.03	85.25	10	other biological processes	plasma membrane;other membranes		Pf04085	3920557	A0A0D1F4Q8; A0A0E1X714; A0A0H2WW86; A0A0H2XG99; A0A0H3JMY1; A0A0H3JRX9; A0A0H3JWM8; A0A0H3KD55; A0A1E8X2C6; A0A7U7EVA9; A0A7Z7QZT2; A0A8D9W0Z1; Q2FXS6; saa:SAUSA300_1605; sac:SACOL1704; sae:NWMN_1551; sam:MW1599; sao:SAOUHSC_01759; sar:SAR1729; sau:SA1475; saua:SAAG_01562; saud:CH52_10820; sav:SAV1649; W8TVQ4; WP_000911041.1	mreC	0	0	1.599	1.657	0.803018	0.983061	107.86	66.86
WP_000236722.1	MULTISPECIES: ribosome biogenesis GTPase YlqF [Staphylococcus]	0	68.491	48	13	54	13	294	33.4	9.06	56.91	13	protein metabolism;other metabolic processes	other cell component	other molecular function	Pf01926	3919480	A0A0E0VPP5; A0A0H2WZ23; A0A0H2XK72; A0A0H3KCE7; A0A1E8WVX5; Q2FZ39; saa:SAUSA300_1136; sac:SACOL1260; sae:NWMN_1153; sao:SAOUHSC_01214; sud:ST398NM01_1243; WP_000236722.1; X5DRN2	rbgA	0	0	1.596	1.741	0.818863	0.985217	103.79	90.91
ABD21532.1	conserved hypothetical protein [Staphylococcus aureus subsp. aureus USA300_FPR3757]	0	16.093	41	4	5	4	133	14.8	4.51	8.05	4	other metabolic processes		other molecular function	Pf06983	3920925	A0A0D1H1Q3; A0A0E1VK86; A0A0E1XGR9; A0A0H2WZ92; A0A0H2XGD0; A0A0H3K2T2; A0A0H3KFY3; A0A1E8WWC5; A0A7U7ICN0; A0A7Z7QZ44; A0A8D9SMA9; ABD21532.1; Q2G1U2; saa:SAUSA300_1100; sac:SACOL1219; sae:NWMN_1118; sam:MW1090; sams:NI36_05865; sao:SAOUHSC_01174; sar:SAR1183; saua:SAAG_01804; saun:SAKOR_01133; T1Y9A3; X5EEU5		0	0	1.595	2.449	0.999505	0.985217	102.51	75.65
WP_001283055.1	MULTISPECIES: RNA polymerase sigma factor RpoD [Staphylococcus]	0	75.987	47	13	92	13	368	42.1	5.11	152	13	RNA metabolism OR transcription;other metabolic processes	other cell component	nucleic acid binding activity;other molecular function	Pf00140, Pf03979, Pf04539, Pf04542, Pf04545	3920074	A0A077VYC4; A0A0D1G603; A0A0E0VPG4; A0A0E1VJ16; A0A0E1X508; A0A0H2XKA5; A0A0H3KCZ3; A0A1E8X1K4; A0A2K4AGE4; A0A7I0YP77; A0A7U7EYM5; A0A7U7JUV9; A0A7Z7QZ45; P0A0I8; P0A0I9; P0A0J0; P26766; Q2FY12; Q5HFJ9; Q6G905; Q6GGD8; saa:SAUSA300_1521; sac:SACOL1618; sae:NWMN_1464; sam:MW1513; sams:NI36_08415; sao:SAOUHSC_01662; sar:SAR1638; sas:SAS1499; saud:CH52_11260; sauj:SAI2T2_1011350; sauk:SAI3T3_101133…	rpoD; sigA; sigA_2	0	0	1.595	4.455	0.818785	0.644998	63.4	59.03
ABD22022.1	putative cell division protein FtsH [Staphylococcus aureus subsp. aureus USA300_FPR3757]	0	137.502	41	22	99	22	697	77.7	5.52	184.04	22	protein metabolism;other metabolic processes;other biological processes	plasma membrane;other membranes	other molecular function	Pf00004, Pf01434, Pf06480, Pf17862		A0A0E7WS66; A0A0H2WY13; A0A0H2XGW5; A0A0H3KEJ6; A0A1E8WS16; ABD22022.1; saa:SAUSA300_0489; sac:SACOL0555; sae:NWMN_0473	ftsH	0	0	1.595	2.798	0.803916	0.970224	102.56	98.86
ABD20928.1	peptidase T [Staphylococcus aureus subsp. aureus USA300_FPR3757]	0	51.412	35	10	35	10	408	45.8	4.94	62.13	10	protein metabolism;other metabolic processes	cytosol;other cell component	other molecular function	Pf01546, Pf07687	3919518	A0A0D6GAD9; A0A0E1VTP9; A0A1E8WTG5; A0A290QEP5; A6QF52; A8Z018; ABD20928.1; Q2FIP8; Q2G064; Q5HHS7; Q6GB87; Q8NXM6; saa:SAUSA300_0727; sac:SACOL0806; sae:NWMN_0712; sam:MW0705; sao:SAOUHSC_00757; sas:SAS0708; sax:USA300HOU_0770	pepT	0	0	1.594	6.226	0.850986	0.272199	35.98	77.75
WP_000450553.1	MULTISPECIES: heptaprenyl diphosphate synthase component 1 [Staphylococcus]	0	21.183	27	4	18	4	190	22.2	5.54	20.43	4	other metabolic processes			Pf07307	3920243	A0A0H2WW18; A0A0H2XI67; A0A0H3KGK7; A0A1E8X018; Q2FYG4; saa:SAUSA300_1361; sac:SACOL1512; sae:NWMN_1381; sao:SAOUHSC_01488; WP_000450553.1; X5EJX1		0	0	1.592	2.575	0.905738	0.985217	107.34	88.53
WP_000123393.1	MULTISPECIES: EVE domain-containing protein [Staphylococcus]	0	61.823	34	12	36	12	457	52.9	6.14	64.98	12				Pf01878	3919426	A0A0D6H8Z4; A0A0H2WZ58; A0A0H2XHA0; A0A0H3K9S4; A0A1E8XAC8; Q2FWB5; saa:SAUSA300_2094; sac:SACOL2133; sae:NWMN_2045; sao:SAOUHSC_02383; WP_000123393.1		0	0	1.591	2.675	0.818863	0.981672	49.03	30.19
ABD21146.1	conserved hypothetical protein [Staphylococcus aureus subsp. aureus USA300_FPR3757]	0	31.503	69	8	20	8	155	17.4	9.19	28.19	8			other molecular function	Pf08327	3919708	A0A0E1VQ90; A0A0H2WX72; A0A0H2XFK1; A0A0H3JXV0; A0A0H3KEU4; A0A1E8WNT4; ABD21146.1; Q2G1U9; saa:SAUSA300_2350; sac:SACOL2402; sae:NWMN_2305; sam:MW2327; sao:SAOUHSC_02689; saun:SAKOR_02383; T1YCW0; X5DZG3		0	0	1.584	2.871	0.952598	0.970224	90.03	70.84
WP_000730043.1	MULTISPECIES: SDR family oxidoreductase [Staphylococcus]	0	28.887	31	6	20	6	293	31.7	4.75	29.81	6			other molecular function	Pf13561	3921382	A0A0D6H3B7; A0A0E1VQD8; A0A0H2WXT9; A0A0H2XK08; A0A0H3KEP6; A0A1E8XCP1; Q2FVT8; saa:SAUSA300_2275; sac:SACOL2321; sae:NWMN_2229; sao:SAOUHSC_02604; WP_000730043.1	yghA	0	0	1.584	3.884	0.952598	0.802194	62.45	64.04
ABD20871.1	ABC transporter, ATP-binding protein [Staphylococcus aureus subsp. aureus USA300_FPR3757]	0	127.03	53	21	92	21	533	60.2	4.96	193.65	21			other molecular function	Pf00005, Pf12848	3920683	A0A0D3Q778; A0A0H2WZD8; A0A0H2XGG6; A0A0H3K2Z6; A0A0H3KCP0; A0A1E8XCP2; ABD20871.1; Q2FYP2; saa:SAUSA300_1285; sac:SACOL1427; sae:NWMN_1303; sam:MW1280; sao:SAOUHSC_01392	yheS_2	0	0	1.583	3.171	0.810056	0.922307	82.59	68.22
ABD20629.1	histidyl-tRNA synthetase [Staphylococcus aureus subsp. aureus USA300_FPR3757]	0	69.503	42	13	56	13	420	48.3	5.38	102.66	13	protein metabolism;RNA metabolism OR transcription;other metabolic processes	other cell component	other molecular function	Pf03129, Pf13393	3921087	A0A0D1IHD7; A0A0E0VPF7; A0A0E1VR49; A0A1E8X2F1; A0A290QGS9; A0A7U7IF58; A0A7Z7QZ51; A0A8D9SF78; A5ITF5; A6QHH3; A6U299; A7X345; A8Z2F8; ABD20629.1; O32422; P60909; P60910; P60911; P60912; Q2FG96; Q2FXU4; Q2YT99; Q5HFD2; Q6G8T8; Q6GG72; saa:SAUSA300_1587; sab:SAB1500c; sac:SACOL1686; sae:NWMN_1533; sah:SaurJH1_1721; saj:SaurJH9_1688; sam:MW1581; sao:SAOUHSC_01738; sar:SAR1711; sas:SAS1567; sau:SA1…	hisS; hisS_2	0	0	1.583	2.983	0.818785	0.960563	65.58	39.38
ABD22146.1	conserved hypothetical protein [Staphylococcus aureus subsp. aureus USA300_FPR3757]	0.002	4.472	6	2	3	2	289	32.7	9.54	0	2		other membranes	other molecular function	Pf06028		A0A0H2XJ93; A0A1E8WVQ9; A0A2C9TQK5; ABD22146.1; saa:SAUSA300_2148		0	0	1.583	1.653	0.993365	0.983061	45.08	16.24
ABD22537.1	phosphopentomutase [Staphylococcus aureus subsp. aureus USA300_FPR3757]	0	74.309	61	15	59	15	392	43.8	5.15	108.64	15	other metabolic processes	cytosol;other cell component	other molecular function	Pf01676	3919810	A0A0D1H0S9; A0A0E1VWD3; A0A0E1XC33; A0A1E8X0I7; A0A290QJ36; A0A7U7EWM4; A0A7Z7W0J9; A0A8D9W6C1; A5IP09; A6QDC3; A6TXS4; A7WXA5; A8YZ65; ABD22537.1; P63925; P63926; P99100; Q2FKC0; Q2G227; Q2YUU3; Q5HJM9; Q6GCY5; Q6GKG6; Q99X76; saa:SAUSA300_0141; sab:SAB0078; sac:SACOL0124; sae:NWMN_0083; sah:SaurJH1_0130; saj:SaurJH9_0125; sam:MW0113; sams:NI36_00630; sao:SAOUHSC_00101; sar:SAR0141; sas:SAS0113;…	deoB; deoB_3; drm	0	0	1.579	4.749	0.819303	0.559658	39.87	27.72
WP_000081237.1	beta-ketoacyl-ACP synthase II [Staphylococcus aureus]	0	148.026	68	16	119	16	414	43.7	5.2	293.59	16	other metabolic processes		other molecular function	Pf00109, Pf02801		A0A0E8G9V2; A0A0H2XJF4; saa:SAUSA300_0886; WP_000081237.1	fabF	0	0	1.574	3.649	0.813023	0.844273	79.6	52.81
WP_000727537.1	MULTISPECIES: DUF3139 domain-containing protein [Staphylococcus]	0	40.459	46	5	28	5	121	14	9.74	67.97	5		other membranes		Pf11337	3921230	A0A0D1K724; A0A0E1VQM1; A0A0E1XBJ9; A0A0H2WXY1; A0A0H2XE91; A0A0H3JNS3; A0A0H3JYV0; A0A0H3K0U8; A0A0H3KA90; A0A1E8WNR5; A0A7U7IE43; A0A7Z7R149; A0A8D9W226; Q2FVN4; saa:SAUSA300_2330; sac:SACOL2383; sae:NWMN_2285; sam:MW2305; sams:NI36_11810; sao:SAOUHSC_02668; sar:SAR2473; sau:SA2173; saua:SAAG_00212; saud:CH52_07060; saun:SAKOR_02365; sav:SAV2385; T1YC58; W8TTW0; WP_000727537.1		0	0	1.565	2.348	0.816957	0.991552	94.15	98.13
Q5D862	SWISS-PROT:Q5D862 Tax_Id=9606 Gene_Symbol=FLG2 Filaggrin-2	0	48.515	8	8	30	8	2391	247.9	8.31	47.97	8	cell adhesion;other biological processes	non-structural extracellular;plasma membrane;other cell component	other molecular function	Pf01023	388698	hsa:388698; Q5D862; Q9H4U1	FLG2	1	0	1.564	0.17	0.892731	0.000147497	111.29	93.73
WP_001206093.1	MULTISPECIES: aldehyde dehydrogenase family protein [Staphylococcus]	0	105.945	52	16	62	16	475	51.9	5.14	134.46	16	other metabolic processes		other molecular function	Pf00171	3919406	A0A0E1VMG5; A0A0H3K9N0; A0A1E8WVE4; A0A7U7EZE2; Q2FF06; Q2FWD6; Q5HE78; Q7A4D8; Q99SD6; saa:SAUSA300_2076; sac:SACOL2114; sae:NWMN_2026; sao:SAOUHSC_02363; sau:SA1924; saud:CH52_08350; sauj:SAI2T2_1015640; sauk:SAI3T3_1015630; sauq:SAI4T8_1015640; saut:SAI1T1_2015630; sauv:SAI7S6_1015640; sauw:SAI5S5_1015580; saux:SAI6T6_1015590; sauy:SAI8T7_1015620; sav:SAV2122; W8U933; WP_001206093.1		0	0	1.562	2.736	0.810089	0.97358	74.03	66.85
WP_000749795.1	MULTISPECIES: protein translocase subunit SecDF [Staphylococcus]	0	18.537	9	5	10	5	759	84.2	9.66	8.61	5	transport	plasma membrane;other membranes	transporter activity	Pf02355, Pf07549		A0A0E1VH75; A0A0H2WW93; A0A0H3JRR3; A0A0H3JUG2; A0A0H3K0F5; A0A0H3K8W4; A0A1E8X4C5; A0A4U0C297; A0A7U7IET4; sac:SACOL1692; sae:NWMN_1539; sam:MW1587; sau:SA1463; saud:CH52_10880; sauj:SAI2T2_1011910; sauk:SAI3T3_1011890; saun:SAKOR_01584; sauq:SAI4T8_1011900; saut:SAI1T1_2011890; sauv:SAI7S6_1011910; sauw:SAI5S5_1011860; saux:SAI6T6_1011870; sauy:SAI8T7_1011900; sav:SAV1637; T1YB88; W8UA89; WP_00…	secD; secDF; secF	0	0	1.562	1.613	0.830224	0.97394	66.69	58.21
WP_000195254.1	MULTISPECIES: methylenetetrahydrofolate--tRNA-(uracil(54)-C(5))-methyltransferase (FADH(2)-oxidizing) TrmFO [Staphylococcus]	0	114.607	54	18	73	18	435	48.3	5.78	146.12	18	RNA metabolism OR transcription;other metabolic processes	cytosol;other cell component	other molecular function	Pf01134	3920251	A0A0D1FN85; A0A0E0VPQ2; A0A1E8WVZ1; A0A290QFR9; A0A7U7EY66; A6QGF1; A7X1M6; A8Z3T1; P64234; P64235; P64236; Q2FHI7; Q2FZ31; Q2YXL7; Q5HGI1; Q6G9W2; Q99UM0; saa:SAUSA300_1144; sab:SAB1113; sac:SACOL1268; sae:NWMN_1161; sam:MW1134; sams:NI36_06095; sao:SAOUHSC_01223; sas:SAS1185; sau:SA1094; saud:CH52_12830; sauj:SAI2T2_1008960; sauk:SAI3T3_1008950; sauq:SAI4T8_1008940; saut:SAI1T1_2008940; sauv:SA…	gid; trmFO	0	0	1.561	4.471	0.817695	0.639074	54.86	57.14	Met-loss [N-Term]
Q7Z794	SWISS-PROT:Q7Z794 Tax_Id=9606 Gene_Symbol=KRT77 Keratin 77	0	41.246	13	9	122	5	578	61.8	5.85	252.47	9		cytosol;cytoskeleton		Pf00038, Pf16208	374454	hsa:374454; Q0IIN1; Q7Z794	KRT77	0	0	1.56	0.724	0.994095	0.295311	87.29	93.33
ABD20540.1	nitroreductase family protein [Staphylococcus aureus subsp. aureus USA300_FPR3757]	0	35.483	50	8	21	8	208	24	5.47	33.55	8	stress response		other molecular function	Pf00881	3919678	A0A0D1HVY3; A0A0E1VR20; A0A0H2WWT9; A0A0H2XDT0; A0A0H3JX97; A0A0H3K9I0; A0A1E8WWW1; ABD20540.1; Q2FWN0; saa:SAUSA300_1986; sac:SACOL2020; sae:NWMN_1941; sam:MW1957; sao:SAOUHSC_02258; X5DRL9		0	0	1.556	1.5	0.972401	0.963916	132.36	90.17
ABD21821.1	amidohydrolase family protein [Staphylococcus aureus subsp. aureus USA300_FPR3757]	0	48.875	43	9	21	9	336	38.1	5.07	46.88	9			other molecular function	Pf04909		A0A0D6HPN7; A0A0E1VMI3; A0A0H2XGH4; A0A1E8WUK9; ABD21821.1; saa:SAUSA300_2517; saun:SAKOR_02574; T1YE05		0	0	1.551	1.668	0.910285	0.985217	94.3	74.41
ABD22512.1	pyruvate kinase [Staphylococcus aureus subsp. aureus USA300_FPR3757]	0	335.236	76	35	385	35	585	63.1	5.35	907.29	35	other metabolic processes	cytosol;other cell component	kinase activity;other molecular function	Pf00224, Pf00391, Pf02887	3919276	A0A0E1VIR3; A0A0H3K8Q4; A0A1E8X6G2; A0A4T9XB37; A0A7U7EYU9; ABD22512.1; Q2FG40; Q2FXM9; Q5HF76; Q6G8M9; Q7A0N4; Q7A559; Q99TG5; saa:SAUSA300_1644; sac:SACOL1745; sae:NWMN_1592; sam:MW1641; sao:SAOUHSC_01806; sas:SAS1625; sau:SA1520; saud:CH52_10620; sauj:SAI2T2_1012390; sauk:SAI3T3_1012370; saun:SAKOR_01638; sauq:SAI4T8_1012380; saut:SAI1T1_2012370; sauv:SAI7S6_1012390; sauw:SAI5S5_1012340; saux:…	pyk; pykA	0	0	1.551	2.656	0.818785	0.983061	113.94	124.67
ABD21587.1	UDP-N-acetylglucosamine pyrophosphorylase [Staphylococcus aureus subsp. aureus USA300_FPR3757]	0	47.331	32	9	27	9	450	48.5	5.72	53.99	9	cell organization and biogenesis;other metabolic processes;other biological processes	other cell component	other molecular function	Pf00132, Pf00483		A0A1E8WRY5; A0A290QQA0; ABD21587.1; Q2FJE2; Q5HIH6; Q6GBY9; Q8NXZ7; saa:SAUSA300_0477; sac:SACOL0543; sam:MW0454; sas:SAS0456; X5ELI6	glmU	0	0	1.549	2.93	0.871899	0.963916	39.58	52.56
Q86YZ3	SWISS-PROT:Q86YZ3 Tax_Id=9606 Gene_Symbol=HRNR Hornerin	0	57.677	12	9	59	9	2850	282.2	10.04	102.87	9	cell organization and biogenesis;other biological processes	non-structural extracellular;plasma membrane;other cytoplasmic organelle;other cell component	other molecular function	Pf01023	388697	hsa:388697; Q5DT20; Q5U1F4; Q86YZ3	HRNR	1	0	1.546	0.225	0.871899	0.00111335	64.74	63.87
WP_000667126.1	MULTISPECIES: porphobilinogen synthase [Staphylococcus]	0	98.564	70	16	90	16	324	36.6	5.41	156.47	16	other metabolic processes	cytosol	other molecular function	Pf00490	3919690	A0A0E0VQI4; A0A0E1VGV8; A0A0E1X4M5; A0A0H2XHM1; A0A0H3K8N7; A0A4T9XC12; A0A7U7EYV1; A0A8D9SF66; P50915; P64333; P64334; P64335; Q2FXR3; Q5HFA4; Q6G8Q7; Q6GG37; Q99TJ3; saa:SAUSA300_1615; sac:SACOL1715; sae:NWMN_1562; sam:MW1612; sams:NI36_08925; sao:SAOUHSC_01772; sar:SAR1748; sas:SAS1597; sau:SA1492; saua:SAAG_01573; saud:CH52_10760; sauj:SAI2T2_1012130; sauk:SAI3T3_1012110; saun:SAKOR_01608; sa…	hemB	0	0	1.546	2.685	0.818785	0.981672	118.04	74.11
WP_000312763.1	MULTISPECIES: NFACT family protein [Staphylococcus]	0	23.741	10	5	7	5	565	65.8	8.73	9.02	5	protein metabolism;other metabolic processes		translation activity;nucleic acid binding activity	Pf05670, Pf05833		A0A0E8GCM1; A0A0H2XI96; A0A1E8WWF2; saa:SAUSA300_1101; WP_000312763.1	rqcH	0	0	1.545	3.892	0.998315	0.802094	25.26	52.93	Met-loss [N-Term]
WP_001172340.1	MULTISPECIES: AMP-binding protein [Staphylococcus]	0	135.514	60	23	115	23	532	59.7	5.74	213.89	23	other metabolic processes		other molecular function	Pf00501, Pf13193	3921636	A0A0D1F6J1; A0A0H2WZI5; A0A0H2XHR6; A0A1E8WUU9; A0A266CLW3; A0A290QPK8; A0A8D9SHY7; Q2FV14; saa:SAUSA300_2542; sac:SACOL2624; sams:NI36_13080; sao:SAOUHSC_02929; saua:SAAG_00427; WP_001172340.1		0	0	1.542	4.131	0.818863	0.739388	58.76	58.8
WP_001218596.1	MULTISPECIES: glycerol-3-phosphate dehydrogenase/oxidase [Staphylococcus]	0	126.129	46	24	121	24	557	62.3	7.03	217.22	24	other metabolic processes	other cell component	other molecular function	Pf01266, Pf16901	3919930	A0A0D6GSN2; A0A1E8WW62; Q2FHD8; Q2FYZ4; Q5HGD1; Q6G9R2; Q7A105; Q7A5V7; Q99UH2; saa:SAUSA300_1193; sac:SACOL1321; sam:MW1184; sao:SAOUHSC_01278; sas:SAS1234; sau:SA1142; saud:CH52_12585; sav:SAV1302; WP_001218596.1	glpD	0	0	1.537	1.722	0.818863	0.985217	74.16	84.53
P41361	SWISS-PROT:P41361 (Bos taurus) Antithrombin-III precursor	0	177.653	52	24	294	24	465	52.3	7.33	543.15	24	stress response;other biological processes	non-structural extracellular	enzyme regulator activity;other molecular function	Pf00079	540261	bta:540261; P41361; Q3SZQ7	SERPINC1	0	0	1.533	0.344	0.818863	0.0130475	61.02	84.51
ABD21374.1	conserved hypothetical protein [Staphylococcus aureus subsp. aureus USA300_FPR3757]	0	30.485	86	6	25	6	72	8.7	5.43	24.88	6	RNA metabolism OR transcription;other metabolic processes	other cell component	nucleic acid binding activity;other molecular function	Pf07288	3919884; 66839285	A0A077V016; A0A0E0VMV2; A0A0E1VID5; A0A0E1X8Y8; A0A1E8WRI0; A0A290QFQ0; A0A2K4AL16; A0A7I0YN47; A0A7U7JTV9; A0A7Z7QYV0; A0A8D9SI32; A5IRX7; A6U0Q8; A8Z1M9; ABD21374.1; Q2FHZ0; Q2FZG8; Q2YX59; Q5HGZ4; Q6GAC4; Q6GHZ5; Q8NX79; Q931U1; Q99V08; saa:SAUSA300_0990; sab:SAB0956c; sac:SACOL1099; sah:SaurJH1_1172; saj:SaurJH9_1150; sam:MW0973; sams:NI36_05230; sao:SAOUHSC_01036; sar:SAR1064; sas:SAS1025; s…	rnpZA; rpoY	0	0	1.527	1.137	0.89298	0.805412	115.31	63.44
ABD22707.1	30S ribosomal protein S1 [Staphylococcus aureus subsp. aureus USA300_FPR3757]	0	182.128	83	22	154	22	391	43.3	4.6	365.8	22	protein metabolism;other metabolic processes	cytosol;translational apparatus;other cell component	nucleic acid binding activity;other molecular function	Pf00575	3920248	A0A0B4NAS5; A0A0H2XIC6; A0A0H3K8N9; A0A1E8WY00; ABD22707.1; Q2FYF9; Q5HFU7; Q6G987; Q8NWM8; saa:SAUSA300_1365; sac:SACOL1516; sae:NWMN_1385; sam:MW1365; sao:SAOUHSC_01493; sas:SAS1417	rpsA	0	0	1.527	4.233	0.818863	0.70955	98.97	66.41	Met-loss [N-Term]
P35527	SWISS-PROT:P35527 Tax_Id=9606 Gene_Symbol=KRT9 Keratin, type I cytoskeletal 9	0	480.051	68	39	1276	38	623	62.1	5.3	2669.97	39						P35527		0	0	1.525	0.385	0.818863	0.0228747	54.37	60.77
WP_000398672.1	MULTISPECIES: beta-class phenol-soluble modulin [Bacteria]	0	8.149	70	2	2	2	44	4.5	4.91	4.64	2		non-structural extracellular		Pf05480	3920734	A0A0E1VKC6; A0A0E1X6H6; A0A0H2WWI8; A0A0H2XHZ7; A0A0H3K2S2; A0A0H3KCA8; A0A1E8WR65; A0A7U7EUY1; A0A7Z7QYP2; H9BRQ3; Q2FZA4; saa:SAUSA300_1067; sac:SACOL1186; sae:NWMN_1084; sam:MW1056; sams:NI36_05690; sao:SAOUHSC_01135; sar:SAR1150; saun:SAKOR_01099; T1Y9V8; WP_000398672.1	psm beta1	0	0	1.524	0.446	0.968875	0.0459031	60.81	78.7
ABD22682.1	cell division protein ftsZ [Staphylococcus aureus subsp. aureus USA300_FPR3757]	0	190.386	66	19	178	19	390	41	4.98	459.28	19	cell cycle OR cell proliferation;cell organization and biogenesis;other biological processes	other cell component	other molecular function	Pf00091, Pf12327	3920710	A0A077UE90; A0A0D1FG35; A0A0E0VN69; A0A0E1VKE4; A0A0E1X6H7; A0A0H2XK58; A0A0H3KFX1; A0A1E8WRW8; A0A2K4ADJ6; A0A7U7EY26; A0A7Z7W2I7; A0A8D9SJH7; ABD22682.1; B5LV58; P0A029; P0A030; P0A031; P45498; P99108; Q2FZ89; Q5HGP5; Q6GA26; Q6GHP9; saa:SAUSA300_1080; sac:SACOL1199; sae:NWMN_1096; sam:MW1069; sams:NI36_05755; sao:SAOUHSC_01150; sar:SAR1162; sas:SAS1120; sau:SA1029; saua:SAAG_01784; saud:CH52_1…	ftsZ; ftsZ_2	0	0	1.524	4.758	0.818863	0.559081	81.25	54.87
WP_001795438.1	MULTISPECIES: aminopeptidase [Staphylococcus]	0	137.55	66	22	120	22	418	47.1	4.97	253.64	22	protein metabolism		other molecular function	Pf02073	3919778	A0A0H2X037; A0A0H3K9D2; A0A133Q195; Q2FX14; sac:SACOL1937; sae:NWMN_1817; sao:SAOUHSC_02092; WP_001795438.1	pepS	0	0	1.517	3.391	0.818863	0.885129	86.36	41.65
ABD20833.1	glutathione peroxidase [Staphylococcus aureus subsp. aureus USA300_FPR3757]	0	65.212	50	6	53	6	158	18.1	6.77	130.29	6	stress response;other biological processes		other molecular function	Pf00255	3919934	A0A0D1JFQ2; A0A0E1X7R3; A0A0H2XEC3; A0A0H3K8G0; A0A1E8WW60; A0A7U7EY93; A0A7Z7QYM4; A0A8D9W3J8; ABD20833.1; P64290; P64291; P99097; Q2FYZ0; Q5HGC7; Q6G9Q8; Q6GHD0; Q99UG8; saa:SAUSA300_1197; sac:SACOL1325; sae:NWMN_1213; sam:MW1188; sams:NI36_06370; sao:SAOUHSC_01282; sar:SAR1280; sas:SAS1238; sau:SA1146; saua:SAAG_01902; sauj:SAI2T2_1009410; sauk:SAI3T3_1009400; saun:SAKOR_01232; sauq:SAI4T8_100…	bsaA; bsaA_2	0	0	1.514	2.245	0.818863	0.996334	136.85	102.88
WP_001060912.1	aldehyde reductase [Staphylococcus aureus]	0	44.212	29	8	30	8	341	37.7	6.04	57.99	8	other metabolic processes		other molecular function	Pf01073		A0A0E7XUD2; A0A0H2X137; A0A0H2XG46; A0A0H3K658; A0A1E8WU08; saa:SAUSA300_0329; sac:SACOL0399; sae:NWMN_0321; WP_001060912.1		0	0	1.514	1.638	0.906777	0.981672	119.48	81.52
ABD22635.1	conserved hypothetical protein [Staphylococcus aureus subsp. aureus USA300_FPR3757]	0	45.385	38	10	27	10	354	39.4	6.37	50.67	10			other molecular function	Pf07992	3919222	A0A0D1HT39; A0A0E0VNS9; A0A0E1X8S7; A0A0H2XK09; A0A0H3JLD0; A0A0H3JRI2; A0A0H3K7R5; A0A1E8WPF1; A0A7U7EUC7; A0A7U7EYH5; A0A8D9SIW4; ABD22635.1; Q2FZW0; saa:SAUSA300_0841; sae:NWMN_0809; sams:NI36_04435; sao:SAOUHSC_00875; sar:SAR0900; sau:SA0799; saua:SAAG_01291; saud:CH52_01185; sauj:SAI2T2_1006590; sauk:SAI3T3_1006580; saun:SAKOR_00850; sauq:SAI4T8_1006570; saut:SAI1T1_2006570; sauv:SAI7S6_1006…	yutJ	0	0	1.514	2.259	0.910285	0.996334	76.62	41.62
Q28194	TREMBL:Q28194 (Bos taurus) Thrombospondin-1	0	50.965	14	13	50	13	1170	129.3	4.94	65.16	13	cell adhesion	non-structural extracellular	other molecular function	Pf00090, Pf00093, Pf02412, Pf05735, Pf12662		F1N3A1; Q28194	THBS1	6	0	1.513	0.204	0.818863	0.000584292	101.88	113.27
WP_000589549.1	MULTISPECIES: arsenate reductase family protein [Staphylococcus]	0	30.489	57	4	31	4	118	13.6	7.27	57.22	4		cytosol	other molecular function	Pf03960	3918947	A0A0D1GJW4; A0A0E0VN65; A0A0E1VLG5; A0A0E1X9I6; A0A0H2WW65; A0A0H2XJ60; A0A0H3JM15; A0A0H3JR89; A0A0H3JZE5; A0A0H3KF92; A0A1E8WSX3; A0A7U7EUC6; A0A7Z7QXH1; A0A8D9W5Q4; Q2FZZ9; saa:SAUSA300_0790; sac:SACOL0876; sae:NWMN_0775; sam:MW0785; sams:NI36_04105; sao:SAOUHSC_00835; sar:SAR0863; sau:SA0759; saua:SAAG_01231; saud:CH52_01725; saun:SAKOR_00811; sav:SAV0832; sud:ST398NM01_0886; T1Y6Q6; WP_00058…	spxA_2; spxA_3	0	0	1.507	0.908	0.832989	0.541683	120.64	97.23
WP_000239131.1	MULTISPECIES: D-glycerate dehydrogenase [Staphylococcus]	0	73.321	61	15	46	15	319	35.3	5.12	84.38	15			other molecular function	Pf00389, Pf02826		A0A0E1VJ63; A0A0H2WYY9; A0A0H2XIS1; A0A0H3JTJ9; A0A0H3JUI3; A0A0H3KBQ5; A0A1E8WPJ1; A0A7U7EXR2; Q9X4A4; saa:SAUSA300_0834; sac:SACOL0932; sae:NWMN_0801; sau:SA0791; saud:CH52_01225; sauj:SAI2T2_1006550; sauk:SAI3T3_1006540; sauq:SAI4T8_1006530; saut:SAI1T1_2006530; sauv:SAI7S6_1006540; sauw:SAI5S5_1006500; saux:SAI6T6_1006510; sauy:SAI8T7_1006540; sav:SAV0930; WP_000239131.1	ghrB_1; pdxB	0	0	1.501	2.474	0.833768	0.985217	110.6	71.47
ABD22902.1	acetyl-CoA acetyltransferase [Staphylococcus aureus subsp. aureus USA300_FPR3757]	0	88.576	48	11	79	11	393	41.7	5.29	138.43	11	other metabolic processes	other cell component	other molecular function	Pf00108, Pf02803	3919601	A0A068A3A2; A0A0H3K675; A0A1E8X8R7; ABD22902.1; Q2FJQ9; Q2G124; saa:SAUSA300_0355; sae:NWMN_0346; sao:SAOUHSC_00336		0	0	1.498	3.707	0.820577	0.836709	92.54	49.17
P02676	SWISS-PROT:P02676 (Bos taurus) similar to Fibrinogen beta chain precursor	0	65.699	38	16	35	16	495	56.4	8.22	43.87	16	cell adhesion;cell organization and biogenesis;protein metabolism;other metabolic processes;stress response;other biological processes	non-structural extracellular;plasma membrane;other membranes;ER/Golgi;other cell component	signal transduction activity or receptor binding;other molecular function	Pf00147, Pf08702		A0A4W2II28; P02676	FGB	0	0	1.498	0.6	0.820577	0.15199	125.08	136.57
WP_001052491.1	MULTISPECIES: anti-sigma factor antagonist [Staphylococcus]	0	33.481	65	6	23	6	108	12.2	4.41	41.42	6	RNA metabolism OR transcription		other molecular function	Pf01740	3919171; 66840274	A0A0D1H3B9; A0A0E0VSI2; A0A0E1VK92; A0A0E1X8N3; A0A0H2XG98; A0A0H3K9P0; A0A1E8WXA1; A0A7U7PX04; A0A7Z7R001; A0A8D9SGV6; O05343; P60070; P60071; P66837; P66838; P66839; P95842; Q2FWJ2; Q5HED5; Q6G7P3; Q6GF07; Q6XZ93; Q925Z9; saa:SAUSA300_2024; sac:SACOL2056; sae:NWMN_1972; sam:MW1990; sams:NI36_10100; sao:SAOUHSC_02300; sar:SAR2154; sas:SAS1971; sau:SA1871; saua:SAAG_02278; saud:CH52_08630; saun:S…	rsbV; rsbV_2	0	0	1.496	1.808	0.835311	0.987623	124.22	112.79
WP_000138413.1	MULTISPECIES: toxic anion resistance protein [Staphylococcus]	0	90.299	65	18	64	18	378	43.4	6.1	88.27	18				Pf05816	3920640	A0A0E1VHJ4; A0A0E1X5P3; A0A1E8XCS3; A0A290QK79; A0A7U7EYP8; A0A8D9W1B6; Q2FH32; Q2FYM7; Q5HG14; Q6GH02; saa:SAUSA300_1299; sac:SACOL1441; sao:SAOUHSC_01408; sar:SAR1418; saua:SAAG_02014; saud:CH52_12035; sauj:SAI2T2_1010170; sauk:SAI3T3_1010160; sauq:SAI4T8_1010150; saut:SAI1T1_2010150; sauv:SAI7S6_1010160; sauw:SAI5S5_1010120; saux:SAI6T6_1010130; sauy:SAI8T7_1010160; W8UXU6; WP_000138413.1		0	0	1.496	3.556	0.860873	0.858302	80.21	41.33
ABD22743.1	MutT/nudix family protein [Staphylococcus aureus subsp. aureus USA300_FPR3757]	0	23.263	44	5	16	5	131	15	4.79	27.85	5			other molecular function	Pf00293	3919102	A0A0D3Q4H2; A0A0H2WYH1; A0A0H2XIF0; A0A1E8WZK8; A0A290QK52; ABD22743.1; Q2G0U7; saa:SAUSA300_0440; sac:SACOL0509; sao:SAOUHSC_00429		0	0	1.495	2.328	0.95279	0.994144	104.73	59.39
WP_000280805.1	lipoate--protein ligase [Staphylococcus aureus]	0	15.992	14	4	15	4	340	38.9	5.27	17.36	4	protein metabolism;other metabolic processes		other molecular function	Pf03099, Pf10437		A0A0H2XIN3; A0A1E8WSK7; A0A1S6D349; saa:SAUSA300_0328; WP_000280805.1		0	0	1.495	2.282	0.993365	0.996073	97.13	44.9
ABD21258.1	cobalamin synthesis protein/P47K family protein [Staphylococcus aureus subsp. aureus USA300_FPR3757]	0	7.957	7	2	4	2	308	35.2	5.73	4.5	2			other molecular function	Pf02492, Pf07683	3920999	A0A0D6G236; A0A0H2WZ51; A0A0H2XH85; A0A0H3KBF4; A0A1E8WV21; ABD21258.1; Q2G0B0; saa:SAUSA300_0673; sac:SACOL0747; sae:NWMN_0656; sao:SAOUHSC_00695	yjiA_1	0	0	1.491	2.393	0.993365	0.98803	80.95	57
ABD20983.1	exsB protein [Staphylococcus aureus subsp. aureus USA300_FPR3757]	0	39.973	55	7	21	7	222	24.9	5.55	51.94	7	other metabolic processes		other molecular function	Pf06508	3919348	A0A0D1INK5; A0A0E0VNT0; A0A0E1VU76; A0A0E1X9X0; A0A1E8WTT8; A0A290QMS7; A0A7U7IEI2; A0A7Z7W0Z8; A0A8D9SGT0; A5IQR6; A6QF21; A6TZJ0; A7WZJ4; A8YZY3; ABD20983.1; Q2FIS8; Q2G1X6; Q5HHV8; Q6GBB8; Q6GIT0; Q7A1I5; Q7A6U7; Q99VR1; saa:SAUSA300_0697; sac:SACOL0772; sae:NWMN_0681; sah:SaurJH1_0752; saj:SaurJH9_0736; sam:MW0674; sams:NI36_03585; sao:SAOUHSC_00721; sar:SAR0765; sas:SAS0677; sau:SA0667; saua…	queC; queC_2	0	0	1.49	0.511	0.858793	0.0802455	113.95	67.47
P50448	SWISS-PROT:P50448 (Bos taurus) Factor XIIa inhibitor precursor	0	51.326	26	12	39	12	468	51.7	6.67	65.55	12	stress response;other biological processes	non-structural extracellular	enzyme regulator activity	Pf00079		P50448		0	0	1.489	0.506	0.858793	0.0780213	125.12	116.33
ABD20802.1	ATP synthase F1, epsilon subunit [Staphylococcus aureus subsp. aureus USA300_FPR3757]	0	63.652	72	7	49	7	134	14.8	5.86	139.03	7	other metabolic processes;transport	plasma membrane;other membranes	transporter activity;other molecular function	Pf00401, Pf02823	3920965	A0A0D1HER1; A0A0E0VQY1; A0A0E1VKA7; A0A0E1XA46; A0A1E8WVC4; A0A290QUM3; A0A7Z7W288; A0A8D9SK33; A5IUP7; A6QIU6; A6U3I7; A7X4U2; A8Z500; ABD20802.1; P63664; P63665; P63666; Q2FF25; Q2FWF1; Q2YUK2; Q5HE98; Q6G7K8; Q6GEX3; Q99SF6; saa:SAUSA300_2057; sab:SAB1986c; sac:SACOL2094; sae:NWMN_2006; sah:SaurJH1_2176; saj:SaurJH9_2138; sam:MW2026; sams:NI36_10315; sao:SAOUHSC_02340; sar:SAR2190; sas:SAS2005…	atpC; atpC_2	0	0	1.486	1.503	0.858793	0.963916	107.62	94.53
ABD21753.1	nicotinate phosphoribosyltransferase [Staphylococcus aureus subsp. aureus USA300_FPR3757]	0	76.655	41	17	43	17	489	55.9	5.76	69.45	17	other metabolic processes		other molecular function	Pf04095, Pf17767, Pf17956		A0A0D3Q8S4; A0A0H2WWR2; A0A0H2XI81; A0A0H3K9A0; A0A1E8XEL9; ABD21753.1; saa:SAUSA300_1894; sac:SACOL1975; sae:NWMN_1851	nadC; pncB	0	0	1.481	3.597	0.82943	0.855414	86.75	50.95
ENSEMBL:ENSBTAP00000018574	(Bos taurus) 55 kDa protein	0	103.02	56	18	71	18	496	55.2	6.86	112.9	18	stress response	non-structural extracellular	enzyme regulator activity	Pf00079	100125764	A0A4W2G034; A6QPP2; bta:100125764; ENSEMBL:ENSBTAP00000018574	SERPIND1	0	0	1.481	0.298	0.82943	0.00646568	114.22	114.47
ABD22492.1	acetyltransferase, GNAT family [Staphylococcus aureus subsp. aureus USA300_FPR3757]	0	25.161	39	7	19	7	174	19.9	4.98	25.43	7			other molecular function	Pf13527	3919113	A0A0E0VLJ6; A0A0E1VL22; A0A0H2XJT5; A0A0H3JJX0; A0A0H3JQ31; A0A0H3KEH8; A0A1E8X0Z2; A0A7U7EX57; ABD22492.1; Q2G0T6; saa:SAUSA300_0451; sae:NWMN_0441; sao:SAOUHSC_00441; sau:SA0435; saud:CH52_03465; sauj:SAI2T2_1003510; sauk:SAI3T3_1003510; sauq:SAI4T8_1003510; saut:SAI1T1_2003510; sauv:SAI7S6_1003510; sauw:SAI5S5_1003500; saux:SAI6T6_1003510; sauy:SAI8T7_1003510; sav:SAV0477; sud:ST398NM01_0543; …		0	0	1.479	1.903	0.91483	0.994154	109.59	52.66
WP_000933105.1	MULTISPECIES: cell elongation protein CozEa [Staphylococcus]	0	13.031	4	3	5	3	361	40.1	8.85	10.88	3	transport	other membranes		Pf01594	3920659	A0A0D1HJK6; A0A0E0VMK1; A0A0E1VIP7; A0A0E1X708; A0A0H2WVN3; A0A0H2XHI8; A0A0H3JKK2; A0A0H3JWN8; A0A0H3JYS9; A0A0H3KBW6; A0A1E8WPA9; A0A7U7EXW9; A0A7U7ICI6; A0A7Z7QXP9; Q2FZQ2; saa:SAUSA300_0913; sac:SACOL1017; sae:NWMN_0882; sam:MW0893; sams:NI36_04805; sao:SAOUHSC_00948; sar:SAR0979; sau:SA0870; saud:CH52_00825; sauj:SAI2T2_1007160; sauk:SAI3T3_1007150; saun:SAKOR_00928; sauq:SAI4T8_1007140; sau…	yhhT_1; yhhT_3	0	0	1.476	0.356	0.999505	0.0154851	68.2	96.49
ABD21777.1	glyoxalase family protein [Staphylococcus aureus subsp. aureus USA300_FPR3757]	0	13.218	21	4	7	4	268	30	5.85	8.47	4			other molecular function	Pf00903	3921267	A0A0D6GUF8; A0A0H2WY76; A0A0H2XI94; A0A0H3KF41; A0A1E8WS49; ABD21777.1; Q2FVA5; saa:SAUSA300_2461; sac:SACOL2533; sae:NWMN_2420; sao:SAOUHSC_02828	catE_1	0	0	1.475	3.265	0.993365	0.912496	125.5	98.4
WP_001010762.1	MULTISPECIES: cytochrome aa3 quinol oxidase subunit I [Staphylococcus]	0	43.73	14	7	37	7	662	75.2	7.65	62.57	7	other metabolic processes;transport	plasma membrane;other membranes	transporter activity;other molecular function	Pf00115	3920401	A0A0D1HU75; A0A0E0VNL6; A0A0E1VIU7; A0A0H3K7B6; A0A1E8WQY6; A0A7U7EYN8; A0A7Z7QXV2; A0A8D9SG92; Q2FI18; Q2FZK0; Q2YX15; Q6GAF3; Q7A182; Q7A699; Q99V37; saa:SAUSA300_0962; sab:SAB0926c; sae:NWMN_0929; sam:MW0943; sams:NI36_05075; sao:SAOUHSC_01001; sas:SAS0995; sau:SA0912; saua:SAAG_02171; saud:CH52_00585; sauj:SAI2T2_1007520; sauk:SAI3T3_1007510; saun:SAKOR_00981; sauq:SAI4T8_1007500; saut:SAI1T1…	qoxB; qoxB_2	0	0	1.475	0.596	0.83177	0.148924	120.73	87.24
WP_000334465.1	MULTISPECIES: glutamine--fructose-6-phosphate transaminase (isomerizing) [Staphylococcus]	0	193.727	53	23	107	23	601	65.8	5.03	304.86	23	protein metabolism;other metabolic processes	cytosol;other cell component	other molecular function	Pf01380, Pf13522	3919614	A0A0H2XFA9; A0A0H3KE75; A0A1E8XBJ1; Q2FWA0; Q5HE49; Q6G7F8; Q8NVE6; saa:SAUSA300_2104; sac:SACOL2145; sae:NWMN_2056; sam:MW2080; sao:SAOUHSC_02399; sas:SAS2055; WP_000334465.1; X5E1D5	glmS	0	0	1.473	3.1	0.832637	0.936763	122.58	131.79
WP_000340475.1	MULTISPECIES: bacillithiol biosynthesis cysteine-adding enzyme BshC [Staphylococcus]	0	13.505	9	4	8	4	537	62.8	6.19	6.06	4			other molecular function	Pf10079		A0A0D6HSH9; A0A1E8WPW4; A0A290QNK6; A6QG77; A8Z3L8; Q2FHR0; Q6GA35; Q8NX38; saa:SAUSA300_1071; sae:NWMN_1087; sam:MW1060; sas:SAS1111; sax:USA300HOU_1117; WP_000340475.1	bshC	0	0	1.473	2.162	0.993365	0.997057	75.28	16.16
P04264	SWISS-PROT:P04264 Tax_Id=9606 Gene_Symbol=KRT1 Keratin, type II cytoskeletal 1	0	450.179	59	46	1782	34	644	66	8.12	3855.63	46						P04264		0	8	1.472	0.376	0.832637	0.0203903	49.25	51.7
WP_001067262.1	MULTISPECIES: deoxynucleoside kinase [Staphylococcus]	0	40.768	51	9	25	9	220	26.2	5.17	35.41	9	other metabolic processes	other cell component	kinase activity;other molecular function	Pf01712	3920819	A0A0E1VK45; A0A0H2WY24; A0A0H2XHX5; A0A0H3K765; A0A1E8X2X5; Q0H0H0; Q2G0M1; saa:SAUSA300_0541; sac:SACOL0603; sae:NWMN_0518; sao:SAOUHSC_00539; saun:SAKOR_00543; T1Y7K8; WP_001067262.1	dak	0	0	1.467	1.496	0.952598	0.963916	101.62	64.94
WP_000872653.1	MULTISPECIES: tRNA 4-thiouridine(8) synthase ThiI [Staphylococcus]	0	27.158	21	8	22	8	407	46.2	7.31	18.56	8	RNA metabolism OR transcription;other metabolic processes	cytosol;other cell component	nucleic acid binding activity;other molecular function	Pf02568, Pf02926	3921774	A0A0D6HHP6; A0A1E8X6E7; A0A290QHG4; A6QHP9; A8Z2N1; Q2FG23; Q2FXL1; Q5HF59; saa:SAUSA300_1661; sac:SACOL1764; sae:NWMN_1609; sao:SAOUHSC_01824; sax:USA300HOU_1702; WP_000872653.1	thiI	0	0	1.466	2.528	0.986588	0.985217	52.84	27.93
Q95M17	SWISS-PROT:Q95M17 (Bos taurus) Acidic mammalian chitinase precursor	0	36.046	16	7	18	7	472	52.1	5.58	31.77	7	other metabolic processes;stress response;other biological processes	non-structural extracellular;other cell component	other molecular function	Pf00704, Pf01607	282645	bta:282645; Q3SZE1; Q95M17	CHIA	0	0	1.466	0.566	0.850833	0.122505	82.69	97.93
ABD20731.1	conserved hypothetical protein [Staphylococcus aureus subsp. aureus USA300_FPR3757]	0	12.975	14	2	5	2	157	18.4	4.74	12.29	2			other molecular function	Pf04434	3920785	A0A0D6HND3; A0A0H2WYU5; A0A0H2XEL6; A0A0H3K8G8; A0A1E8WZT2; ABD20731.1; Q2FYQ9; Q84AN3; saa:SAUSA300_1272; sac:SACOL1413; sae:NWMN_1289; sao:SAOUHSC_01376		0	0	1.465	7.142	0.981781	0.166355	67.71	81.32	Met-loss [N-Term]
ABD22056.1	Flavodoxin-like fold [Staphylococcus aureus subsp. aureus USA300_FPR3757]	0	79.151	91	9	44	9	188	20.9	6.14	100.89	9		cytosol	other molecular function	Pf03358	3920823	A0A0H3K6G8; A0A4T9YM72; A0A7U7EXA4; A0A7Z7W1Z5; A0A8D9SKD8; ABD22056.1; D0EFL2; Q2FJ80; Q2G0L7; Q2YSA2; Q50H63; Q5HIB5; Q6GBS7; Q6GJA8; Q7A1Q4; Q7A782; Q99W49; saa:SAUSA300_0545; sab:SAB0511; sac:SACOL0607; sae:NWMN_0522; sam:MW0515; sams:NI36_02785; sao:SAOUHSC_00543; sar:SAR0565; sas:SAS0518; sau:SA0518; saua:SAAG_00978; saud:CH52_02955; sauj:SAI2T2_1004300; sauk:SAI3T3_1004300; saun:SAKOR_0054…	azo1	0	0	1.464	2.544	0.833712	0.985217	128.81	97.27
WP_000129653.1	MULTISPECIES: D-alanine--poly(phosphoribitol) ligase subunit DltA [Staphylococcus]	0	91.081	42	15	81	15	485	54.6	4.92	223.32	15	other metabolic processes	other cell component	other molecular function	Pf00501, Pf13193	3919216	A0A1E8WPL3; A0A290QEZ6; A6QFE3; A8Z1J1; P68877; P68878; Q2FIE3; Q2FZW6; Q53661; Q5HHF2; Q6GAZ4; Q9S673; saa:SAUSA300_0835; sac:SACOL0935; sae:NWMN_0803; sam:MW0814; sao:SAOUHSC_00869; sas:SAS0802; sax:USA300HOU_0893; WP_000129653.1; X5EMW7	dltA	0	0	1.462	3.219	0.833768	0.918647	70.96	55.79
ABD21510.1	translation elongation factor Tu [Staphylococcus aureus subsp. aureus USA300_FPR3757]	0	464.17	90	27	1408	27	394	43.1	4.86	3228.7	27	protein metabolism;other metabolic processes	other cell component	nucleic acid binding activity;other molecular function	Pf00009, Pf03143, Pf03144	3920383	A0A0D1HID1; A0A0E0VMY7; A0A0E1VM52; A0A0E1XAF4; A0A1E8X2U2; A0A290QED1; A0A7U7EX98; A0A7Z7QWY5; A0A8D9SM81; A5IQA2; A6QEK0; A6TZ25; A7WYX6; A8YZP5; ABD21510.1; P64028; P64029; P99152; Q2FJ92; Q2G0N0; Q2YSB3; Q5HIC7; Q6GBT9; Q6GJC0; Q99W61; saa:SAUSA300_0533; sab:SAB0499; sac:SACOL0594; sae:NWMN_0510; sah:SaurJH1_0585; saj:SaurJH9_0571; sam:MW0503; sams:NI36_02725; sao:SAOUHSC_00530; sar:SAR0553; …	tuf; tufA; tufA_2	0	0	1.461	7.009	0.833768	0.177258	92.83	68.32
WP_000867697.1	MULTISPECIES: ribosome biogenesis GTP-binding protein YihA/YsxC [Staphylococcus]	0	41.907	49	8	16	8	196	22.7	7.42	24.85	8	cell cycle OR cell proliferation;cell organization and biogenesis	cytosol	other molecular function	Pf01926	3919695	A0A0D1H608; A0A0E0VQJ4; A0A1E8WU13; A0A290QS33; A0A7U7EYU0; A5ITJ8; A6QHK7; A6U2E1; A7X395; A8Z2J4; P64070; P64071; Q2FG63; Q2FXQ8; Q2YTB6; Q5HF99; Q6G8Q2; Q99TI8; saa:SAUSA300_1620; sab:SAB1533c; sac:SACOL1720; sae:NWMN_1567; sah:SaurJH1_1765; saj:SaurJH9_1731; sams:NI36_08950; sao:SAOUHSC_01777; sas:SAS1602; sau:SA1497; saud:CH52_10735; sauj:SAI2T2_1012180; sauk:SAI3T3_1012160; saun:SAKOR_01613…	engB	0	0	1.461	1.585	0.906488	0.971948	77.59	97.28
P28800	SWISS-PROT:P28800 (Bos taurus) Alpha-2-antiplasmin precursor	0	126.349	31	13	100	13	492	54.7	5.72	202.58	13	cell organization and biogenesis;stress response;developmental processes;other biological processes	non-structural extracellular;other cell component	enzyme regulator activity;other molecular function	Pf00079	282522	A0A4W2DRH6; bta:282522; P28800	SERPINF2	4	0	1.458	0.374	0.834769	0.0201188	121.06	122.49
ABD20706.1	inosine-uridine preferring nucleoside hydrolase [Staphylococcus aureus subsp. aureus USA300_FPR3757]	0	14.614	15	3	9	3	311	33.8	5.03	8.21	3	other metabolic processes	cytosol	other molecular function	Pf01156	3920365	A0A0H2X0V8; A0A0H2XG26; A0A0H3JUP3; A0A0H3K6I3; A0A1E8XB59; ABD20706.1; Q2G217; saa:SAUSA300_0237; sac:SACOL0225; sae:NWMN_0178; sam:MW0219; sams:NI36_01110; sao:SAOUHSC_00211; X5EIY4	rihA	0	0	1.457	1.395	0.993365	0.927114	59.64	43.65
ABD22460.1	putative lysophospholipase [Staphylococcus aureus subsp. aureus USA300_FPR3757]	0	60.506	57	11	34	11	275	31.8	5.66	46.49	11		other membranes	other molecular function	Pf12146	3921771	A0A0D1F7P1; A0A0E0VRQ4; A0A0H2WZ39; A0A0H2XJR5; A0A0H3JMF5; A0A0H3JVU5; A0A0H3K3K7; A0A0H3K925; A0A1E8XAL5; A0A7U7EZ54; A0A7Z7R0A1; A0A8D9SFF2; ABD22460.1; Q2FXG5; saa:SAUSA300_1710; sac:SACOL1814; sae:NWMN_1657; sam:MW1706; sao:SAOUHSC_01882; sau:SA1584; saua:SAAG_01665; saud:CH52_10290; sauj:SAI2T2_1012980; sauk:SAI3T3_1012960; saun:SAKOR_01708; sauq:SAI4T8_1012970; saut:SAI1T1_2012960; sauv:SA…	ytpA; ytpA_4	0	0	1.454	2.655	0.835311	0.983061	120.52	100.33
WP_000974460.1	MULTISPECIES: organic hydroperoxide resistance protein [Staphylococcus]	0	10.122	26	3	3	3	140	15.3	4.92	4.4	3	stress response			Pf02566	3918943	A0A0H3K7N1; A0A1E8WSU1; Q2FIJ2; Q2G1T3; Q5HHL3; Q7A6M9; Q99VH8; saa:SAUSA300_0786; sac:SACOL0872; sae:NWMN_0771; sao:SAOUHSC_00831; sau:SA0755; saud:CH52_01745; saun:SAKOR_00807; sav:SAV0828; T1Y792; W8USD6; WP_000974460.1		0	0	1.451	0.394	0.993365	0.0255859	83.78	35.78
ABD21338.1	GTP-binding protein YchF [Staphylococcus aureus subsp. aureus USA300_FPR3757]	0	124.282	67	17	106	17	365	40.6	4.72	271.45	17		other cell component	translation activity;other molecular function	Pf01926, Pf06071	3921819	A0A077UVN2; A0A0D1HHC7; A0A0E0VMT1; A0A0E1VNI9; A0A0E1XBY9; A0A0H2X169; A0A0H2XG28; A0A0H3JKS3; A0A0H3JPW1; A0A0H3JYM8; A0A0H3K6X1; A0A1E8X8T1; A0A2K4AIM3; A0A7I0YMY6; A0A7U7ETZ6; A0A7U7EXK9; A0A7Z7QXA1; A0A8D9SKA0; ABD21338.1; Q2G115; saa:SAUSA300_0364; sac:SACOL0435; sae:NWMN_0355; sam:MW0339; sams:NI36_01725; sao:SAOUHSC_00346; sar:SAR0360; sau:SA0351; saua:SAAG_00851; saud:CH52_03910; sauj:SA…	ychF	0	0	1.451	3.778	0.836208	0.82821	48.22	38.83	Met-loss [N-Term]
WP_001220813.1	MULTISPECIES: carboxylesterase [Staphylococcus]	0	29.675	39	7	25	7	244	27.4	5.68	43.91	7			other molecular function	Pf12146	3920575	A0A0H2WYT9; A0A0H2XI47; A0A0H3K6C1; A0A1E8WZJ9; Q2G0V7; saa:SAUSA300_0430; sac:SACOL0499; sae:NWMN_0422; sao:SAOUHSC_00417; WP_001220813.1; X5DUZ9	est_2	0	0	1.45	3.414	0.906488	0.883157	65.98	82.16
ABD21789.1	transketolase [Staphylococcus aureus subsp. aureus USA300_FPR3757]	0	282.918	71	34	223	1	625	68.3	5.06	498.87	34	DNA metabolism;other metabolic processes	cytosol	other molecular function	Pf00456, Pf02779, Pf02780	3920201	A0A0H2XIH6; ABD21789.1; Q2FYT8; saa:SAUSA300_1239; sao:SAOUHSC_01337	tkt	0	0	1.448	11.709	0.932689	0.0201659	291.41	291.41	Met-loss [N-Term]
ABD20996.1	conserved hypothetical protein [Staphylococcus aureus subsp. aureus USA300_FPR3757]	0	9.387	49	3	6	3	86	10.3	4.88	7.33	3				Pf06135	3921071; 66839804	A0A077W1W9; A0A0D1G3X6; A0A0E1VR35; A0A0E1XFA1; A0A1E8X4E9; A0A290QRY8; A0A2K4AGJ4; A0A7I0YL75; A0A7U7PYU3; A0A7Z7QZ84; A0A8D9W0Y2; A5ITE2; A6QHF8; A6U286; A7X327; A8Z4F5; ABD20996.1; P60358; P60359; P60360; Q2FGA9; Q2FXW0; Q2YT61; Q5HFE5; Q6G8V2; Q6GG86; Q99TN2; saa:SAUSA300_1574; sab:SAB1488c; sac:SACOL1672; sae:NWMN_1518; sah:SaurJH1_1708; saj:SaurJH9_1674; sam:MW1567; sams:NI36_08700; sao:SAO…	yrzL	0	0	1.442	2.669	0.993365	0.981672	33.98	134.6
ABD21371.1	haloacid dehalogenase-like hydrolase [Staphylococcus aureus subsp. aureus USA300_FPR3757]	0	78.661	63	14	56	14	285	32.3	5.22	140.05	14		cytosol	other molecular function	Pf08282	3919612	A0A0D6H7I9; A0A0H2XHN2; A0A0H3K9Q4; A0A1E8XAC1; ABD21371.1; Q2FWA2; saa:SAUSA300_2102; sae:NWMN_2054; sao:SAOUHSC_02396	ywpJ_1	0	0	1.442	2.217	0.843823	0.997057	78.56	75.93
WP_000538141.1	MULTISPECIES: HD domain-containing protein [Staphylococcus]	0	43.153	36	6	25	6	216	25.7	5.14	48.56	6			other molecular function	Pf12917	3919065	A0A0D1JQG8; A0A0H2WVH0; A0A0H2XJ54; A0A0H3JLY0; A0A0H3JQJ6; A0A0H3JZB0; A0A0H3K7K3; A0A1E8WVH4; A0A7Z7W158; A0A8D9SM58; Q2G277; saa:SAUSA300_0740; sac:SACOL0821; sae:NWMN_0725; sam:MW0718; sams:NI36_03830; sao:SAOUHSC_00774; sau:SA0711; saua:SAAG_01180; saud:CH52_01985; sav:SAV0756; W8USJ6; WP_000538141.1	yfbR; yfbR_2	0	0	1.441	1.995	0.881974	0.997057	121.62	95.78
Q29RQ1	SWISS-PROT:Q29RQ1 (Bos taurus) Complement component C7 precursor	0	27.978	12	8	14	8	843	93	7.11	9.29	8	stress response;other biological processes	non-structural extracellular;plasma membrane;other membranes		Pf00057, Pf00084, Pf00090, Pf01823, Pf18434	507339	bta:507339; Q29RQ1	C7	0	0	1.441	1.457	0.993365	0.955639	32.47	118.01
ABD20616.1	transcriptional regulator [Staphylococcus aureus subsp. aureus USA300_FPR3757]	0	27.188	25	5	19	5	405	45.7	6.48	29.21	5			other molecular function	Pf03816	3920397	A0A0D6HV00; A0A0H2WW42; A0A0H2XFZ6; A0A0H3K807; A0A1E8WPQ1; ABD20616.1; P52078; Q2FZK4; saa:SAUSA300_0958; sac:SACOL1065; sae:NWMN_0925; sao:SAOUHSC_00997	ywtF	0	0	1.435	4.91	0.993365	0.526135	48.78	30.06
Q2KIF2	TREMBL:Q2KIF2 (Bos taurus) Similar to leucine-rich alpha-2-glycoprotein 1	0	39.961	38	10	25	10	346	38.3	6.99	35.85	10				Pf00560, Pf13855	514663	bta:514663; Q2KIF2	LRG1	0	0	1.434	0.317	0.883738	0.00866422	58.83	88.9
WP_001015500.1	MULTISPECIES: aldo/keto reductase [Staphylococcus]	0	23.633	17	4	17	4	282	32.2	4.74	22.59	4		cytosol	other molecular function	Pf00248	3919023	A0A0D1JTT5; A0A0H2WWQ6; A0A0H2XFJ6; A0A0H3JNH3; A0A0H3JT23; A0A0H3JYL1; A0A0H3KEC0; A0A1E8WVR1; A0A7U7F048; Q2FW57; saa:SAUSA300_2159; sac:SACOL2192; sae:NWMN_2104; sam:MW2127; sao:SAOUHSC_02460; sau:SA2001; saud:CH52_07950; sauj:SAI2T2_1016380; sauk:SAI3T3_1016370; saun:SAKOR_02169; sauq:SAI4T8_1016380; saut:SAI1T1_2016370; sauv:SAI7S6_1016370; sauw:SAI5S5_1016310; saux:SAI6T6_1016320; sauy:SAI8…		0	0	1.433	5.266	0.993365	0.441566	98.12	50.62
WP_000168845.1	MULTISPECIES: Fe-S cluster assembly ATPase SufC [Staphylococcus]	0	151.83	76	15	136	15	253	28.3	4.97	315.46	15			other molecular function	Pf00005	3918959; 66839110	A0A077V1G8; A0A0D1IDK8; A0A0E0VNQ4; A0A0E1VIV9; A0A0H2WYF2; A0A0H2XG15; A0A0H3JPB7; A0A0H3JQN9; A0A0H3K2H3; A0A0H3K7Q2; A0A1E8WPM8; A0A2K4AM56; A0A7I0YLP5; A0A7U7EUC5; A0A7U7EXQ5; A0A7U7JTE7; A0A7Z7QXG9; Q2FZY7; saa:SAUSA300_0818; sac:SACOL0914; sae:NWMN_0785; sam:MW0795; sams:NI36_04300; sao:SAOUHSC_00847; sar:SAR0876; sau:SA0774; saud:CH52_01670; sauj:SAI2T2_1006410; sauk:SAI3T3_1006400; saun:S…	sufC; yurY	0	0	1.431	1.712	0.850708	0.985217	115.1	85.38
ABD21056.1	6-pyruvoyl tetrahydrobiopterin synthase-like protein [Staphylococcus aureus subsp. aureus USA300_FPR3757]	0	55.305	68	8	34	8	139	16	7.01	45.1	8	other metabolic processes		other molecular function	Pf01242	3919347	A0A0D1GV70; A0A0E1XHZ0; A0A0H2WYK1; A0A0H2XFD7; A0A0H3JP60; A0A0H3JVF8; A0A0H3JY73; A0A0H3KF14; A0A1E8WTP3; A0A7U7ICZ2; A0A7Z7QXY7; A0A8D9SIK5; ABD21056.1; Q2G1X5; saa:SAUSA300_0696; sac:SACOL0771; sae:NWMN_0680; sam:MW0673; sams:NI36_03580; sao:SAOUHSC_00720; sar:SAR0764; sau:SA0666; saua:SAAG_01134; saud:CH52_02210; sav:SAV0711; W8USN0	queD; queD_2	0	0	1.431	1.407	0.871899	0.934353	123.88	94.88
WP_000265417.1	MULTISPECIES: Mn(2+)-dependent dipeptidase Sapep [Staphylococcus]	0	186.023	65	24	163	24	469	52.8	4.72	384.01	24	protein metabolism		other molecular function	Pf01546	3921757	A0A0H3KH51; A0A1E8X6N4; Q2FFY7; Q2FXH9; Q5HF23; Q7A2R1; Q7A522; Q9KWZ7; saa:SAUSA300_1697; sac:SACOL1801; sae:NWMN_1644; sams:NI36_09390; sao:SAOUHSC_01868; sau:SA1572; saud:CH52_10350; sav:SAV1751; W8TSP0; WP_000265417.1	sapep	0	0	1.429	4.26	0.850833	0.701996	58.77	57.27
WP_001255379.1	MULTISPECIES: cystatin-like fold lipoprotein [Staphylococcus]	0	28.876	42	4	17	4	118	14.1	8.46	17.36	4				Pf14729		A0A0H2XHH5; A0A1E8X317; B6V384; saa:SAUSA300_1478; WP_001255379.1		0	0	1.427	1.716	0.993365	0.985217	94.94	76.15
WP_000089941.1	MULTISPECIES: insulinase family protein [Staphylococcus]	0	47.31	37	13	34	13	421	48.6	6.11	53.66	13	protein metabolism		other molecular function	Pf05193	3919986	A0A0D1I5C9; A0A0E1X665; A0A0H2WZB6; A0A0H2XFU3; A0A0H3JRD2; A0A0H3JTZ5; A0A0H3KCG1; A0A1E8WW24; A0A7U7ICW5; A0A7U7IEE2; A0A7Z7QZ15; A0A8D9SJN9; Q2FZ16; saa:SAUSA300_1171; sac:SACOL1297; sae:NWMN_1187; sao:SAOUHSC_01255; sar:SAR1254; sau:SA1121; saua:SAAG_01876; saud:CH52_12695; sauj:SAI2T2_1009200; sauk:SAI3T3_1009190; sauq:SAI4T8_1009180; saut:SAI1T1_2009180; sauv:SAI7S6_1009190; sauw:SAI5S5_100…		0	0	1.427	1.977	0.906488	0.997057	61.09	39.48
ABD20686.1	staphopain A [Staphylococcus aureus subsp. aureus USA300_FPR3757]	0	39.683	25	10	19	10	388	44.2	9.6	33.84	10	protein metabolism	non-structural extracellular	other molecular function	Pf05543, Pf14731	3921198	A0A0E8JWI2; A0A0H2XEH7; A0A1E8XDF3; ABD20686.1; Q2G2R8; saa:SAUSA300_1890; sao:SAOUHSC_02127	scpA; sspP	0	0	1.424	0.465	0.90076	0.0551173	117.03	124.77
ABD21232.1	molybdopterin biosynthesis protein A [Staphylococcus aureus subsp. aureus USA300_FPR3757]	0	79.884	47	14	41	14	419	45	5.77	74.48	14	protein metabolism;other metabolic processes	cytosol;other cell component	other molecular function	Pf00994, Pf03453, Pf03454	3921131	A0A0D6H3Z2; A0A0H2XF86; A0A0H3K9Z3; A0A1E8WU97; ABD21232.1; Q2FVY0; Q5HDT4; saa:SAUSA300_2224; sac:SACOL2266; sae:NWMN_2173; sao:SAOUHSC_02542	moeA	0	0	1.422	1.896	0.871899	0.994154	110.37	51.42
ABD22589.1	conserved hypothetical protein [Staphylococcus aureus subsp. aureus USA300_FPR3757]	0	27.806	60	5	15	5	174	18.9	6.27	21.17	5				Pf04260	3919398	A0A0E1VUQ1; A0A1E8WV86; A0A290QIV7; A6QIV8; A8YY81; ABD22589.1; Q2FF14; Q2FWE4; Q5HE86; Q6G7J6; Q8NVG8; saa:SAUSA300_2068; sac:SACOL2106; sae:NWMN_2018; sam:MW2038; sao:SAOUHSC_02355; sas:SAS2017; saun:SAKOR_02081; sax:USA300HOU_2104; T1YAE4; X5EI89		0	0	1.421	1.743	0.993365	0.985217	89.47	103.81
ABD22397.1	carboxylesterase [Staphylococcus aureus subsp. aureus USA300_FPR3757]	0	25.239	33	6	18	6	246	28.1	4.65	37.59	6			other molecular function	Pf12146	3919365	A0A0D6HZA6; A0A0H2WWK7; A0A0H2XJL0; A0A0H3K7L4; A0A1E8WT49; ABD22397.1; Q2G025; saa:SAUSA300_0763; sac:SACOL0845; sae:NWMN_0748; sao:SAOUHSC_00802	est; est_2	0	0	1.419	3.178	0.993365	0.922307	84.6	59.5
ABD21368.1	ATP synthase F1, beta subunit [Staphylococcus aureus subsp. aureus USA300_FPR3757]	0	241.72	79	29	377	29	470	51.4	4.82	861.64	29	other metabolic processes;transport	plasma membrane;other membranes	transporter activity;other molecular function	Pf00006, Pf02874	3920966	A0A0D1IRI8; A0A0E1VUK3; A0A0E1X8I5; A0A1E8WXE1; A0A290QJ40; A0A2K4AEY7; A0A7U7EZJ3; A0A8D9SG24; A5IUP8; A6QIU7; A6U3I8; A7X4U3; A8YY70; ABD21368.1; P63679; P63680; P99112; Q2FF24; Q2FWF0; Q2YUK1; Q5HE97; Q6G7K7; Q6GEX2; Q99SF5; saa:SAUSA300_2058; sab:SAB1987c; sac:SACOL2095; sae:NWMN_2007; sah:SaurJH1_2177; saj:SaurJH9_2139; sam:MW2027; sams:NI36_10320; sao:SAOUHSC_02341; sar:SAR2191; sas:SAS2006…	atpD	0	0	1.418	3.104	0.853953	0.936222	90.62	76.58
WP_000137775.1	MULTISPECIES: U32 family peptidase [Staphylococcus]	0	27.352	31	7	16	7	307	35.9	4.73	16.45	7	protein metabolism;other metabolic processes		other molecular function	Pf01136	3921106	A0A0H2WX99; A0A0H2XFF2; A0A0H3JWT9; A0A0H3KD30; A0A1E8X2I0; A0A7U7EV84; A0A7Z7QZ97; A0A8D9SF36; Q2FXW4; saa:SAUSA300_1570; sac:SACOL1668; sae:NWMN_1514; sam:MW1563; sams:NI36_08680; sao:SAOUHSC_01717; sar:SAR1692; saua:SAAG_01527; WP_000137775.1; X5EN63	yhbU_2; yhbU_4	0	0	1.415	4.845	0.989527	0.539429	44.14	55.23	Met-loss [N-Term]
WP_000620194.1	MULTISPECIES: GNAT family N-acetyltransferase [Staphylococcus]	0	32.452	49	5	30	5	169	19.8	4.63	60.26	5			other molecular function	Pf00583	3920656	A0A0D1H3M2; A0A0E1VHI0; A0A0H2XFM8; A0A0H3JQ14; A0A0H3JZG0; A0A0H3K017; A0A0H3KGF0; A0A1E8WX73; A0A7U7IFD0; Q2FYL4; saa:SAUSA300_1312; sae:NWMN_1331; sam:MW1308; sams:NI36_07005; sao:SAOUHSC_01425; sau:SA1252; saud:CH52_11970; sauj:SAI2T2_1010280; sauk:SAI3T3_1010270; sauq:SAI4T8_1010260; saut:SAI1T1_2010260; sauv:SAI7S6_1010270; sauw:SAI5S5_1010230; saux:SAI6T6_1010240; sauy:SAI8T7_1010270; sav:…		0	0	1.413	4.236	0.987268	0.70955	90.63	86.27
ABD21324.1	ribosomal protein L11 methyltransferase [Staphylococcus aureus subsp. aureus USA300_FPR3757]	0	46.379	39	8	25	8	312	35.5	4.7	53.07	8	protein metabolism;other metabolic processes	translational apparatus;other cell component	other molecular function	Pf06325	3921793	A0A068DWZ8; A0A1E8X2T0; A0A290QH36; A6QHC1; A8Z4B7; ABD21324.1; Q2FGE5; Q2FXZ4; Q6G8Y9; Q8NWB0; saa:SAUSA300_1538; sae:NWMN_1481; sam:MW1530; sao:SAOUHSC_01681; sas:SAS1516; sax:USA300HOU_1579	prmA	0	0	1.413	4.779	0.993365	0.553656	75.46	66.38
WP_000638475.1	MULTISPECIES: 2-C-methyl-D-erythritol 4-phosphate cytidylyltransferase [Staphylococcus]	0	95.625	80	16	89	13	238	26.6	6.06	165.3	16	cell organization and biogenesis;other metabolic processes		other molecular function	Pf01128	3920296	A0A0H3K5U5; A0A1E8XBB4; A0A1Q8R7W4; A0A4T9ZHC8; P65176; P65177; Q2G2C4; Q5HJC5; Q99WX2; sac:SACOL0236; sae:NWMN_0185; sao:SAOUHSC_00220; sau:SA0241; saud:CH52_04470; sav:SAV0251; WP_000638475.1	ispD1; tarI; tarI'; tarI2	0	0	1.411	2.415	0.856042	0.987623	77.31	67.28
A2I7N0	TREMBL:A2I7N0;Q28922;Q3ZEJ6 (Bos taurus) SERPINA3-4	0	116.976	36	16	147	2	411	46.3	6.32	296.62	16	other biological processes	non-structural extracellular;other cell component	enzyme regulator activity	Pf00079		A2I7N0	SERPINA3-4	0	5	1.406	0.389	0.858356	0.0242989	105.75	106.52
ABD22204.1	glyceraldehyde-3-phosphate dehydrogenase, type I [Staphylococcus aureus subsp. aureus USA300_FPR3757]	0	9.463	8	2	5	2	341	37	6.39	4.39	2	other metabolic processes	other cell component	other molecular function	Pf00044, Pf02800	3920435	A0A0E1VIV1; A0A0H2XHW0; A0A0H3K8Z7; A0A1E8WTX9; A0A7U7EYU3; ABD22204.1; P64180; P64181; P99067; Q2FXP2; Q5HF86; Q6G8N9; Q99TH5; saa:SAUSA300_1633; sac:SACOL1734; sae:NWMN_1580; sam:MW1630; sao:SAOUHSC_01794; sas:SAS1615; sau:SA1510; saud:CH52_10670; sauj:SAI2T2_1012290; sauk:SAI3T3_1012270; sauq:SAI4T8_1012280; saut:SAI1T1_2012270; sauv:SAI7S6_1012290; sauw:SAI5S5_1012240; saux:SAI6T6_1012250; sa…	gap; gapA2; gapB	0	0	1.399	2.943	0.915672	0.96355	52.1	34.17
ABD21350.1	conserved hypothetical protein [Staphylococcus aureus subsp. aureus USA300_FPR3757]	0	37.723	44	10	25	10	315	34.9	5.27	30.99	10	other metabolic processes		kinase activity;other molecular function	Pf00781, Pf19279	3921186	A0A1E8XDH1; A0A290QHV2; A0A7U7EZC9; A5IU64; A6QIC6; A6U302; A7X424; A8Z2R1; ABD21350.1; Q2FFJ7; Q2FWZ2; Q5HEM4; Q6G835; Q7A0H3; Q7A4Q8; Q99SY8; saa:SAUSA300_1879; sac:SACOL1958; sae:NWMN_1836; sah:SaurJH1_1986; saj:SaurJH9_1952; sam:MW1839; sao:SAOUHSC_02114; sas:SAS1820; sau:SA1714; saud:CH52_09435; sauj:SAI2T2_1014400; sauk:SAI3T3_1014390; sauq:SAI4T8_1014400; saut:SAI1T1_2014390; sauv:SAI7S6_1…	dagK	0	0	1.397	2.204	0.896065	0.997057	120.82	66.19
ABD21630.1	ferric hydroxamate receptor [Staphylococcus aureus subsp. aureus USA300_FPR3757]	0	33.508	30	7	18	7	303	34.8	9.22	30.8	7		other cell component		Pf01497	3919667	A0A0E1VNZ0; A0A0H2WWK3; A0A0H2XGM1; A0A0H3JX89; A0A0H3KE05; A0A1E8WWT1; ABD21630.1; Q2FWN6; Q93PN3; saa:SAUSA300_1978; sac:SACOL2010; sae:NWMN_1931; sam:MW1945; sao:SAOUHSC_02246; saun:SAKOR_01991; T1YA33	fhuD1	0	0	1.395	1.579	0.958679	0.971303	69.26	44.54
ABD21197.1	deoxyribose-phosphate aldolase [Staphylococcus aureus subsp. aureus USA300_FPR3757]	0	84.773	70	12	86	1	220	23.3	4.87	185.19	12	other metabolic processes	other cell component	other molecular function	Pf01791		A0A0H2XFP3; A0A5A8VF33; ABD21197.1; saa:SAUSA300_2090	deoC	0	11	1.394	3.81	0.863331	0.822188	88.74	82.64
ABD22243.1	homoserine dehydrogenase [Staphylococcus aureus subsp. aureus USA300_FPR3757]	0	90.88	51	14	58	14	426	46.8	5.39	133.26	14	other metabolic processes		other molecular function	Pf00742, Pf03447	3920146	A0A0E1VS23; A0A0H2WVX4; A0A0H2XHR4; A0A0H3JKW8; A0A0H3JV93; A0A0H3K8E1; A0A1E8WXJ2; A0A7U7EYA3; ABD22243.1; Q2FYV4; saa:SAUSA300_1226; sac:SACOL1362; sae:NWMN_1240; sao:SAOUHSC_01320; sau:SA1164; saud:CH52_12425; sauj:SAI2T2_1009560; sauk:SAI3T3_1009550; sauq:SAI4T8_1009540; saut:SAI1T1_2009540; sauv:SAI7S6_1009550; sauw:SAI5S5_1009510; saux:SAI6T6_1009520; sauy:SAI8T7_1009550; sav:SAV1328; W8UB14	dhoM; hom; metL	0	0	1.392	3.135	0.876463	0.92907	54.12	54.8
WP_000262640.1	MULTISPECIES: staphyloferrin A synthetase SfaB [Staphylococcus]	0	31.347	15	7	15	7	585	67.2	6.09	20.88	7	other metabolic processes		other molecular function	Pf04183, Pf06276	3918999	A0A0H2WZB5; A0A0H2XFQ5; A0A0H3JNG6; A0A0H3JT15; A0A0H3K9W0; A0A1E8X918; A0A4P7P9V6; Q2FW72; saa:SAUSA300_2138; sac:SACOL2169; sae:NWMN_2080; sao:SAOUHSC_02434; sau:SA1981; saud:CH52_08050; saun:SAKOR_02147; sav:SAV2179; T1YB64; W8UVT5; WP_000262640.1	iucA_2; sfnaB	0	0	1.391	1.767	0.955532	0.985217	95.87	77.74
WP_000894660.1	MULTISPECIES: formate C-acetyltransferase [Staphylococcus]	0	447.716	77	49	382	49	749	84.8	5.48	931.37	49	other metabolic processes	cytosol;other cell component	other molecular function	Pf01228, Pf02901	3919501	A0A0D1G5I0; A0A0H3K6G9; A0A1E8XBF9; A0A7Z7QWB6; A0A8D9W6E5; Q2FK44; Q2G1D8; Q2YV53; Q5HJF4; Q6GCQ0; Q6GK90; Q7A1W9; Q7A7X6; Q99WZ7; saa:SAUSA300_0220; sab:SAB0164; sac:SACOL0204; sae:NWMN_0162; sam:MW0201; sams:NI36_01005; sao:SAOUHSC_00187; sar:SAR0217; sas:SAS0201; sau:SA0218; saua:SAAG_00698; saud:CH52_04595; sav:SAV0226; W8TSM8; WP_000894660.1	pflB; pflB_2	0	0	1.391	4.159	0.864482	0.7288	115.5	115.61
ABD22010.1	ribonuclease P protein component [Staphylococcus aureus subsp. aureus USA300_FPR3757]	0	13.954	34	4	4	4	117	13.6	10.51	4.39	4	RNA metabolism OR transcription;other metabolic processes	other cell component	nucleic acid binding activity;other molecular function	Pf00825	3921317	A0A0E1VPC5; A0A0E1XKX1; A0A0T7MWK2; A0A290QS92; A0A8D9SNI5; A5IWD8; A6U596; A8YYS2; ABD22010.1; P0A0H4; P0A0H5; P58031; Q2FDE7; Q2FUQ1; Q9LAH9; saa:SAUSA300_2647; sah:SaurJH1_2792; saj:SaurJH9_2735; sam:MW2631; sao:SAOUHSC_03054; saua:SAAG_00539; saun:SAKOR_02714; sax:USA300HOU_2716; T1YEE0	rnpA	0	0	1.389	0.572	0.988627	0.127667	118.8	53.63
WP_000767028.1	MULTISPECIES: dihydroorotase [Staphylococcus]	0	191.748	81	22	143	22	424	46.3	5.2	323.54	22	other metabolic processes		other molecular function	Pf01979	3920919	A0A0H2XIA8; A0A0H3K7P6; A0A1E8WWE2; A0A299MFX2; A0A8D9W2C2; P65905; P65906; P65907; Q2FZ74; Q5HGN1; Q6GA12; Q99UR7; saa:SAUSA300_1094; sac:SACOL1213; sae:NWMN_1112; sam:MW1084; sams:NI36_05835; sao:SAOUHSC_01168; sas:SAS1135; sau:SA1044; saua:SAAG_01798; sav:SAV1201; WP_000767028.1	pyrC	0	0	1.388	2.976	0.865156	0.96065	73.73	63.81
ABD21130.1	lipoate-protein ligase A family protein [Staphylococcus aureus subsp. aureus USA300_FPR3757]	0	85.838	58	11	75	11	328	37.9	5.26	168.3	11	protein metabolism;other metabolic processes	other cell component	other molecular function	Pf03099, Pf10437	3920674	A0A0E1VIR1; A0A0E1X952; A0A0H2WVP2; A0A0H2XFJ1; A0A0H3JZM2; A0A0H3KFJ2; A0A1E8WPT1; A0A7U7ICL9; A0A8D9SG68; ABD21130.1; Q2FZN7; saa:SAUSA300_0930; sac:SACOL1034; sae:NWMN_0897; sam:MW0908; sams:NI36_04900; sao:SAOUHSC_00963; sar:SAR0997; saua:SAAG_02136; saun:SAKOR_00946; T1Y746; X5EKR3	lplJ_1	0	0	1.387	2.636	0.860873	0.984479	94.26	81.07
WP_000829167.1	MULTISPECIES: citrate synthase [Staphylococcus]	0	26.377	21	5	17	5	373	42.6	5.6	35.88	5	other metabolic processes	other cell component	other molecular function	Pf00285		A0A0D1IUZ1; A0A0E0VPN6; A0A0E1VIM8; A0A0H2WXD1; A0A0H2XGL1; A0A0H3JMB8; A0A0H3JZU0; A0A0H3K3H4; A0A0H3K8Z0; A0A1E8WVY8; A0A7U7IFM9; saa:SAUSA300_1641; sac:SACOL1742; sae:NWMN_1588; sam:MW1639; sams:NI36_09075; sau:SA1518; saud:CH52_10630; sauj:SAI2T2_1012370; sauk:SAI3T3_1012350; saun:SAKOR_01636; sauq:SAI4T8_1012360; saut:SAI1T1_2012350; sauv:SAI7S6_1012370; sauw:SAI5S5_1012320; saux:SAI6T6_1012…	citZ; gltA	0	0	1.382	2.311	0.993365	0.994154	66.68	74.12
WP_000019687.1	MULTISPECIES: aminomethyl-transferring glycine dehydrogenase subunit GcvPA [Staphylococcus]	0	69.85	40	11	44	11	448	49.7	5.2	86.91	11	other metabolic processes		other molecular function	Pf02347	3919970	A0A068A8X3; A0A1E8X2X0; A0A290QH85; Q2FGI6; Q2FY34; Q8NWC9; saa:SAUSA300_1497; sam:MW1488; sams:NI36_08285; sao:SAOUHSC_01633; WP_000019687.1	gcvPA	0	0	1.381	3.098	0.975747	0.936763	70.91	61.79
ABD22020.1	teichoic acid translocation ATP-binding protein [Staphylococcus aureus subsp. aureus USA300_FPR3757]	0	28.781	34	8	26	8	264	29.7	9.19	41.02	8	transport	plasma membrane;other membranes	transporter activity;other molecular function	Pf00005	3920049	A0A0D1JU13; A0A0H3K7D6; A0A1E8WTG8; A0A2K4AE95; A0A7Z7QY39; A0A8D9SGP6; ABD22020.1; Q2FJ01; Q2G2L1; Q2YSU3; Q5HI31; Q6GBJ3; Q8NXS6; saa:SAUSA300_0624; sab:SAB0587c; sac:SACOL0694; sae:NWMN_0607; sam:MW0599; sams:NI36_03190; sao:SAOUHSC_00641; sas:SAS0603; saua:SAAG_01060; ssh:NCTC13712_00599; X5EJ51	tagH; tagH_1; tagH_4	0	0	1.378	2.238	0.962579	0.996334	93.2	54.49
WP_000496100.1	MULTISPECIES: GTPase ObgE [Staphylococcus]	0	98.371	54	17	60	17	430	47.2	5.17	114.66	17	other biological processes	other cell component	other molecular function	Pf01018, Pf01926, Pf09269	3920552	A0A0E1VH49; A0A1E8X3J1; A0A290QPE1; A0A7U7EZ28; A5ITG8; A6QHI6; A6U2B2; A7X361; A8Z2H2; Q2FG83; Q2FXT1; Q6G8S5; Q7A0Q3; Q7A584; Q99TK9; saa:SAUSA300_1600; sae:NWMN_1546; sah:SaurJH1_1734; saj:SaurJH9_1701; sam:MW1594; sao:SAOUHSC_01753; sas:SAS1580; sau:SA1470; saud:CH52_10845; sauj:SAI2T2_1011960; sauk:SAI3T3_1011940; sauq:SAI4T8_1011950; saut:SAI1T1_2011940; sauv:SAI7S6_1011960; sauw:SAI5S5_101…	cgtA; obg	0	0	1.371	3.491	0.871899	0.862918	45.5	50.89
WP_000611462.1	MULTISPECIES: UDP-N-acetylmuramoyl-tripeptide--D-alanyl-D-alanine ligase [Staphylococcus]	0	52.638	33	12	44	12	452	50	5.2	58.19	12	cell cycle OR cell proliferation;cell organization and biogenesis;other metabolic processes;other biological processes	other cell component	other molecular function	Pf01225, Pf02875, Pf08245		A0A0E8J639; A0A0H2XJZ8; A0A1E8WVC1; saa:SAUSA300_2038; WP_000611462.1	murF; murF_1	0	0	1.37	3.43	0.871899	0.881444	69.36	53.85
ABD21877.1	putative iron compound A C transporter, iron compound-binding protein [Staphylococcus aureus subsp. aureus USA300_FPR3757]	0.01	2.684	3	1	2	1	322	36.9	8.63	1.62	1				Pf13531	3919500	A0A0H2WY65; A0A0H2XH19; A0A0H3K1Q5; A0A0H3KA70; A0A1E8XB92; ABD21877.1; Q2G1D9; saa:SAUSA300_0219; sac:SACOL0203; sae:NWMN_0161; sam:MW0200; sao:SAOUHSC_00186; X5DVD1		0	0	1.369	0.01	0.91388	1.89222e-16	103.2
WP_000930490.1	alkyl hydroperoxide reductase subunit F [Staphylococcus aureus]	0	134.659	57	21	105	21	507	54.6	4.82	241.42	21	stress response		other molecular function	Pf07992, Pf13192		A0A0H2XHQ4; saa:SAUSA300_0379; WP_000930490.1	ahpF	0	0	1.366	2.942	0.871899	0.96355	81.13	58.9
ABD22273.1	Aspartyl/glutamyl-tRNA amidotransferase subunit A [Staphylococcus aureus subsp. aureus USA300_FPR3757]	0	187.27	66	26	214	26	485	52.8	5.15	463.6	26	protein metabolism;other metabolic processes	other cell component	other molecular function	Pf01425	3921189	A0A0D1IL65; A0A1E8XDL7; A0A290QU10; A6QIC8; A8Z2R4; ABD22273.1; Q2FFJ5; Q2FWY9; Q5HEM2; saa:SAUSA300_1881; sac:SACOL1961; sae:NWMN_1838; sao:SAOUHSC_02117; sax:USA300HOU_1901; X5E0B0	gatA	0	0	1.363	4.062	0.871899	0.761104	90.42	76.16
ABD21211.1	uracil-DNA glycosylase [Staphylococcus aureus subsp. aureus USA300_FPR3757]	0	29.67	43	7	15	7	218	24.9	6.68	20.86	7	DNA metabolism;other metabolic processes;stress response	other cell component	other molecular function	Pf03167	3920608	A0A0D6G4M9; A0A0E1VJL6; A0A1E8X3N1; A0A290QMH7; A0A7U7IDZ0; A5IQD5; A6QEN4; A6TZ58; A7WZ22; A8YZS8; ABD21211.1; P67075; P67076; P67077; Q2FJ62; Q2G0J7; Q5HI95; Q99W30; saa:SAUSA300_0563; sac:SACOL0627; sae:NWMN_0544; sah:SaurJH1_0618; saj:SaurJH9_0604; sam:MW0536; sao:SAOUHSC_00564; sau:SA0538; saud:CH52_02855; sauj:SAI2T2_1004500; sauk:SAI3T3_1004490; saun:SAKOR_00570; sauq:SAI4T8_1004480; saut:…	ung	0	0	1.363	1.679	0.993365	0.985217	81.37	62.95
ABD21221.1	putative lipoprotein [Staphylococcus aureus subsp. aureus USA300_FPR3757]	0	17.5	24	4	14	4	181	20.1	9.03	18.22	4				Pf07563	69904025	A0A0H2XFS1; A0A0M2NSA6; A0A1E8X1L3; A0A1G9A6S0; A0A921GYK5; ABD21221.1; saa:SAUSA300_0079; U5NZ39		0	0	1.359	1.854	0.993365	0.989385	89.21	72.74
ABD21515.1	UDP-N-acetylglucosamine 1-carboxyvinyltransferase [Staphylococcus aureus subsp. aureus USA300_FPR3757]	0	90.233	64	15	78	15	419	45	5.71	151.9	15	cell cycle OR cell proliferation;cell organization and biogenesis;other metabolic processes;other biological processes	other cell component	other molecular function	Pf00275	3919408	A0A0H2XFT6; A0A0H3KE51; A0A1E8WV95; A0A7U7EZE3; ABD21515.1; P65456; P65457; Q2FWD4; Q2YUM9; Q5HE76; Q99SD4; saa:SAUSA300_2078; sab:SAB2008c; sac:SACOL2116; sae:NWMN_2028; sao:SAOUHSC_02365; sau:SA1926; saud:CH52_08340; sauj:SAI2T2_1015650; sauk:SAI3T3_1015640; sauq:SAI4T8_1015650; saut:SAI1T1_2015640; sauv:SAI7S6_1015650; sauw:SAI5S5_1015590; saux:SAI6T6_1015600; sauy:SAI8T7_1015630; sav:SAV2124;…	murA; murA2; murAB; murZ	0	0	1.358	2.25	0.871899	0.996334	103.1	33.54
ABD21185.1	D-alanine-activating enzyme/D-alanine-D-alanyl, dltD protein [Staphylococcus aureus subsp. aureus USA300_FPR3757]	0	111.242	58	17	104	17	391	44.9	9.22	179.58	17	other metabolic processes	plasma membrane;other membranes		Pf04914		A0A0E8G8K9; A0A0H2XH34; A0A1E8WPG0; ABD21185.1; saa:SAUSA300_0838	dltD	0	0	1.355	2.516	0.871899	0.985217	78.73	73.34
Q3KUS7	TREMBL:Q3KUS7 (Bos taurus) Complement factor B	0	128.23	38	24	75	24	760	85.4	7.94	146.84	24						Q3KUS7		0	0	1.351	0.958	0.873181	0.606419	90.53	101.92
WP_000481443.1	MULTISPECIES: transketolase [Staphylococcus]	0	306.243	72	37	240	4	662	72.2	5.06	541	37	DNA metabolism;other metabolic processes		other molecular function	Pf00456, Pf02779, Pf02780		A0A0D6HN74; A0A1E8WW68; A0A7U7IEF4; P66962; P66963; P99161; Q5HG77; Q6G9L6; Q99UD4; sac:SACOL1377; sam:MW1229; sas:SAS1282; sau:SA1177; saud:CH52_12350; sauj:SAI2T2_1009650; sauk:SAI3T3_1009640; sauq:SAI4T8_1009630; saut:SAI1T1_2009630; sauv:SAI7S6_1009640; sauw:SAI5S5_1009600; saux:SAI6T6_1009610; sauy:SAI8T7_1009640; sav:SAV1342; WP_000481443.1	tkt	0	36	1.343	2.589	0.876463	0.985217	122.23	133.04
ABD22922.1	S-adenosylmethionine:tRNA ribosyltransferase-isomerase [Staphylococcus aureus subsp. aureus USA300_FPR3757]	0	41.735	40	11	58	11	341	38.9	5.59	69.49	11	RNA metabolism OR transcription;other metabolic processes	other cell component	other molecular function	Pf02547	3920548	A0A1E8X2F2; A0A290QH98; A0A2C9TPP7; A6QHI2; A8Z2G8; ABD22922.1; Q2FG87; Q2FXT5; Q5HFC3; saa:SAUSA300_1596; sac:SACOL1695; sae:NWMN_1542; sao:SAOUHSC_01749; sax:USA300HOU_1639	queA	0	0	1.339	2.342	0.901486	0.991891	72.95	56.54
ABD22641.1	conserved hypothetical protein [Staphylococcus aureus subsp. aureus USA300_FPR3757]	0	27.003	40	7	28	7	186	21.2	6.1	51.96	7			other molecular function	Pf00857	3921836	A0A0D1IA98; A0A0E0VS48; A0A0E1VRE9; A0A0E1X913; A0A0H2WX58; A0A0H2XK13; A0A0H3JN76; A0A0H3JS57; A0A0H3JX37; A0A0H3K9A7; A0A1E8XDJ6; A0A7U7EVZ8; A0A7U7EZ77; A0A7Z7R0L7; A0A8D9SER1; ABD22641.1; Q2FWY2; saa:SAUSA300_1899; sac:SACOL1981; sae:NWMN_1856; sam:MW1859; sao:SAOUHSC_02139; sar:SAR2011; sau:SA1734; saua:SAAG_02438; saud:CH52_09330; sauj:SAI2T2_1014570; sauk:SAI3T3_1014560; saun:SAKOR_01881; …	rutB	0	0	1.337	8.059	0.993365	0.105629	114.6	79.46
ABD20872.1	FeS assembly protein SufB [Staphylococcus aureus subsp. aureus USA300_FPR3757]	0	87.741	47	17	60	17	465	52.5	5.16	105.29	17	cell organization and biogenesis;other metabolic processes			Pf01458, Pf19295	3918982	A0A0D1H1F1; A0A0E1VKY9; A0A0E1X9H1; A0A0H3KBP4; A0A1E8WPH9; A0A7U7EXP8; A0A7Z7QY25; A0A8D9SJD5; ABD20872.1; Q2FIF6; Q2FZY3; Q5HHG8; Q6GB09; Q7A1E0; Q7A6L4; Q99VF9; saa:SAUSA300_0822; sac:SACOL0918; sae:NWMN_0789; sam:MW0799; sams:NI36_04320; sao:SAOUHSC_00851; sas:SAS0788; sau:SA0778; saua:SAAG_01269; saud:CH52_01650; sauj:SAI2T2_1006450; sauk:SAI3T3_1006440; sauq:SAI4T8_1006430; saut:SAI1T1_2006…	sufB	0	0	1.335	2.92	0.876463	0.963916	99.05	62.79
WP_000831055.1	MULTISPECIES: LCP family protein [Staphylococcus]	0	70.587	44	12	48	12	315	34.7	9.11	92.11	12		other membranes		Pf03816		A0A0D1IBJ1; A0A0E1VR27; A0A0E1XBZ6; A0A0H3JNL8; A0A0H3JWW8; A0A0H3JXZ7; A0A0H3KIE3; A0A1E8WU38; A0A7U7IDF9; A0A7Z7R0X9; sae:NWMN_2211; sam:MW2230; sar:SAR2394; sau:SA2103; saud:CH52_07420; sav:SAV2310; W8U8M7; WP_000831055.1	lytR_1; lytR_4	0	0	1.334	1.963	0.952598	0.996334	93.28	54.38
WP_000197019.1	MULTISPECIES: peptide ABC transporter substrate-binding protein [Staphylococcus]	0	14.556	8	5	6	5	551	61.5	9.19	1.82	5	transport	plasma membrane;other membranes;other cell component	transporter activity	Pf00496	3920756	A0A0D3Q5Z8; A0A0H2WVP6; A0A0H2XIJ5; A0A0H3K7T7; A0A1E8WPD3; Q2FZR3; saa:SAUSA300_0891; sac:SACOL0995; sae:NWMN_0860; sao:SAOUHSC_00927; saun:SAKOR_00907; T1Y7I8; WP_000197019.1	oppA	0	0	1.333	2.686	0.967415	0.981672	108.41	100.28
ABD22810.1	transcriptional regulator, TetR family [Staphylococcus aureus subsp. aureus USA300_FPR3757]	0.001	5.556	18	2	6	2	183	21.7	7.84	1.64	2	other metabolic processes		nucleic acid binding activity;kinase activity	Pf00440, Pf14278	3921408	A0A0E1VQC6; A0A0H2WXI7; A0A0H2XKE9; A0A0H3K1E6; A0A0H3KER2; A0A1E8XDV5; ABD22810.1; Q2G2W4; saa:SAUSA300_2300; sac:SACOL2349; sae:NWMN_2255; sam:MW2275; sao:SAOUHSC_02631; saun:SAKOR_02329; T1YD96; X5EML3		0	0	1.329	10.258	0.909324	0.0382297	161.16	123.79
WP_001159765.1	MULTISPECIES: hypothetical protein [Staphylococcus]	0	10.652	27	3	3	3	130	15.8	8.06	3.06	3					3919264	A0A0E1VNP2; A0A0H2X1B5; A0A0H2XIJ2; A0A0H3JSP7; A0A0H3JU96; A0A0H3JX59; A0A0H3KAA8; A0A1E8XBV1; A0A4T9YSA0; Q2G1A1; saa:SAUSA300_0266; sac:SACOL0259; sae:NWMN_0206; sam:MW0249; sao:SAOUHSC_00244; sau:SA0262; saud:CH52_04355; saun:SAKOR_00252; sav:SAV0273; T1Y6S9; W8U224; WP_001159765.1		0	0	1.328	2.378	0.906488	0.989216	55.11	74.01
ABD20910.1	transcription termination/antitermination factor NusG [Staphylococcus aureus subsp. aureus USA300_FPR3757]	0	99.195	69	12	84	12	182	20.7	5.11	215.65	12	cell organization and biogenesis;RNA metabolism OR transcription;other metabolic processes;other biological processes	cytosol		Pf00467, Pf02357	3920371	A0A0D1GN91; A0A0E0VM89; A0A0E1VUB0; A0A0E1X884; A0A0H2XEI4; A0A1E8X2W5; A0A290QQD7; A0A7U7EX89; A0A7Z7QX65; A0A8D9SI93; A6QEI8; ABD20910.1; O08386; P0A095; P0A096; P0A097; P0A098; P0C1S3; Q2G0P2; Q5HID9; Q6GBV1; Q6GJD2; saa:SAUSA300_0521; sac:SACOL0582; sae:NWMN_0498; sam:MW0491; sams:NI36_02665; sao:SAOUHSC_00517; sar:SAR0540; sas:SAS0494; sau:SA0494; saua:SAAG_00954; saud:CH52_03075; sauj:SAI2T…	nusG; nusG_2	0	0	1.322	2.583	0.886708	0.985217	72.99	75.64
ABD20583.1	acetyltransferase, GNAT family [Staphylococcus aureus subsp. aureus USA300_FPR3757]	0	15.191	30	4	13	4	162	19.1	8.05	24.06	4			other molecular function	Pf13673		A0A0H2WZT8; A0A0H2XFS5; A0A0H3JYC2; A0A0H3KIZ5; A0A1E8WUN7; A0A1M4R6B9; ABD20583.1; saa:SAUSA300_2505; sac:SACOL2583; sae:NWMN_2468; sam:MW2489		0	0	1.321	2.181	0.955532	0.997057	73.23	57.21	Met-loss [N-Term]
Q9D646	TREMBL:Q9D646 Tax_Id=10090 Gene_Symbol=Krt34 10 days neonate skin cDNA, RIKEN full-length enriched library, clone:4733401E01 product:keratin complex 1, acidic, gene 4, full insert sequence	0	20.745	15	6	9	1	392	44.5	4.79	13.06	6	cell organization and biogenesis;other biological processes	cytoskeleton	other molecular function	Pf00038	16672	mmu:16672; Q9D646	Krt34	2	0	1.32	0.404	0.919869	0.029003	20.55	0
ABD21453.1	phosphocarrier protein HPr [Staphylococcus aureus subsp. aureus USA300_FPR3757]	0	38.224	58	4	115	4	88	9.5	4.67	238.67	4	transport	other cell component	other molecular function	Pf00381	3920288; 66839278	A0A077UTV3; A0A0D1IN71; A0A0E1VKN7; A0A0E1X8B8; A0A0H2XHT7; A0A0H3K7D0; A0A0K7Q800; A0A1E8WQ58; A0A2K4AL46; A0A7I0YN84; A0A7U7PXW4; A0A7Z7QY02; A0A8D9VYY9; ABD21453.1; P02907; P0A0E1; P0A0E2; P0A0E3; P99143; Q2FZH6; Q5HH02; Q6GAD1; Q6GI02; saa:SAUSA300_0983; sac:SACOL1091; sae:NWMN_0949; sam:MW0965; sams:NI36_05195; sao:SAOUHSC_01028; sar:SAR1056; sas:SAS1018; sau:SA0934; saua:SAAG_02192; saud:CH…	ptsH; ptsH_2	0	0	1.319	1.345	0.888181	0.912496	128.82	105.1
ABD22764.1	putative N-acetyltransferase [Staphylococcus aureus subsp. aureus USA300_FPR3757]	0	29.26	43	7	10	7	264	30.4	6.46	13.84	7			other molecular function	Pf00797	3921300	A0A0H2WXA2; A0A0H2XIG4; A0A0H3KAT2; A0A1E8X875; A0A1Q4H0U5; A0A4U0BQ74; ABD22764.1; Q2FUR8; saa:SAUSA300_2631; sac:SACOL2722; sae:NWMN_2596; sao:SAOUHSC_03034; saud:CH52_05520	nhoA	0	0	1.318	1.638	0.993365	0.981672	76.87	88.65
WP_000058383.1	MULTISPECIES: NAD-dependent malic enzyme 4 [Staphylococcus]	0	154.171	74	21	155	21	409	44.2	5.2	303.46	21			other molecular function	Pf00390, Pf03949	3919280	A0A0D6HHA6; A0A0H2WWB1; A0A0H2XH21; A0A0H3K8Z1; A0A1E8X8D1; Q2FXM5; saa:SAUSA300_1648; sac:SACOL1749; sae:NWMN_1596; sao:SAOUHSC_01810; WP_000058383.1	maeB	0	0	1.312	3.953	0.892731	0.78984	76.65	71.84	Met-loss [N-Term]
WP_000066097.1	MULTISPECIES: tRNA 2-thiouridine(34) synthase MnmA [Staphylococcus]	0	40.549	34	9	23	9	372	42.1	5.5	35.96	9	RNA metabolism OR transcription;other metabolic processes	other cell component	nucleic acid binding activity;other molecular function	Pf03054, Pf20258, Pf20259		A0A0D1HWI2; A0A0E0VQS1; A0A0E1VH61; A0A0E1X4U5; A0A1E8X2F5; A0A290QGS1; A0A8D9SFC9; A5ITE6; A6QHG3; A6U290; A8Z4F9; Q2FGA5; Q2FXV5; Q2FXV6; Q5HFE1; Q6GG82; Q99TM8; saa:SAUSA300_1578; sac:SACOL1676; sae:NWMN_1523; sah:SaurJH1_1712; saj:SaurJH9_1679; sams:NI36_08720; sar:SAR1701; sau:SA1449; saua:SAAG_01535; saud:CH52_10955; saun:SAKOR_01569; sax:USA300HOU_1621; sud:ST398NM01_1685; T1YB54; WP_00006…	mnmA; trmU	0	0	1.311	2.475	0.94095	0.985217	105.21	61.13
WP_000863440.1	MULTISPECIES: 2-oxo acid dehydrogenase subunit E2 [Staphylococcus]	0	152.918	52	16	129	15	430	46.4	5	296.27	16	other metabolic processes		other molecular function	Pf00198, Pf00364, Pf02817		A0A0D6GKW2; A0A0E1VKJ6; A0A0H2XJG3; A0A0H3KC41; A0A1E8WQ90; Q5HGY9; Q6GAB9; Q8NX76; saa:SAUSA300_0995; sac:SACOL1104; sae:NWMN_0961; sam:MW0978; sas:SAS1030; WP_000863440.1	pdhC; pdhC_1	0	1	1.31	3.577	0.892866	0.858302	116.87	135.48
WP_000186029.1	MULTISPECIES: tyrosine--tRNA ligase [Staphylococcus]	0	135.726	80	22	96	22	420	47.6	5.39	196.4	22	protein metabolism;RNA metabolism OR transcription;other metabolic processes	cytosol;other cell component	nucleic acid binding activity;other molecular function	Pf00579, Pf01479	3921789	A0A0E0VQP3; A0A0E1XF00; A0A290QH70; A0A4T9YX96; A0A7U7EZ36; A0A8D9SKV1; A5ITQ1; A6QHR2; A6U2J5; A7X3G2; A8Z2P6; Q2FG09; Q2FXJ5; Q2YTG1; Q6G8J9; Q6GFX9; Q7A0M7; Q7A537; Q99TD5; saa:SAUSA300_1675; sab:SAB1587c; sae:NWMN_1622; sah:SaurJH1_1819; saj:SaurJH9_1784; sam:MW1671; sao:SAOUHSC_01839; sar:SAR1806; sas:SAS1655; sau:SA1550; saua:SAAG_01631; saud:CH52_10465; sauj:SAI2T2_1012680; sauk:SAI3T3_101…	tyrS	0	0	1.31	3.175	0.89289	0.922307	74.53	43.64	Met-loss [N-Term]
ABD22277.1	peptide chain release factor 3 [Staphylococcus aureus subsp. aureus USA300_FPR3757]	0	63.788	25	11	35	11	520	59.6	5	58.9	11	cell organization and biogenesis;protein metabolism;other metabolic processes;other biological processes	cytosol;other cell component	nucleic acid binding activity;other molecular function	Pf00009, Pf03144, Pf16658	3920667	A0A0D3Q6B8; A0A1E8WPB0; A0A290QEX2; A6QFN0; A8Z0C4; ABD22277.1; O86490; Q2FI57; Q2FZP4; Q5HH66; saa:SAUSA300_0921; sac:SACOL1025; sae:NWMN_0890; sao:SAOUHSC_00956; sax:USA300HOU_0978	prfC	0	0	1.31	3.527	0.986588	0.859453	119.25	96.75
WP_000123165.1	MULTISPECIES: NADP-dependent isocitrate dehydrogenase [Staphylococcus]	0	58.874	43	14	70	14	422	46.4	4.94	92.76	14	other metabolic processes		other molecular function	Pf00180	3920442	A0A0D6WE47; A0A0E1VGM3; A0A0H2XHS2; A0A0H3K8Q1; A0A1E8WTT3; A0A7U7IEU9; P65099; P99167; Q2FXN4; Q5HF79; Q99TG8; saa:SAUSA300_1640; sac:SACOL1741; sae:NWMN_1587; sao:SAOUHSC_01801; sau:SA1517; saud:CH52_10635; sauj:SAI2T2_1012360; sauk:SAI3T3_1012340; saun:SAKOR_01635; sauq:SAI4T8_1012350; saut:SAI1T1_2012340; sauv:SAI7S6_1012360; sauw:SAI5S5_1012310; saux:SAI6T6_1012320; sauy:SAI8T7_1012350; sav:…	citC; icd	0	0	1.31	3.266	0.906488	0.912496	56.81	61.23
WP_000134232.1	MULTISPECIES: GTP cyclohydrolase I FolE2 [Staphylococcus]	0	84.165	57	14	82	14	292	33.5	5.24	118.38	14	other metabolic processes		other molecular function	Pf02649	3920828	A0A0D1FSK9; A0A0E0VMC4; A0A1E8X3J7; A0A290QEF0; A6QEL9; A8YZR4; Q2FJ74; Q2G0L1; Q2YS98; Q5HIA9; Q6GBS1; Q8NXX2; saa:SAUSA300_0551; sab:SAB0516c; sac:SACOL0613; sae:NWMN_0529; sam:MW0521; sao:SAOUHSC_00549; sas:SAS0524; sax:USA300HOU_0560; sud:ST398NM01_0641; WP_000134232.1; X5E0Y0	folE; folE2	0	0	1.307	1.945	0.89316	0.996334	95.65	74.14	Met-loss [N-Term]
ENSEMBL:ENSBTAP00000013050	(Bos taurus) hypothetical protein	0.003	4.432	4	2	2	2	452	52	6.48	1.69	2	stress response;other biological processes	non-structural extracellular	enzyme regulator activity	Pf00079	517172	A5PJ69; bta:517172; ENSEMBL:ENSBTAP00000013050	SERPINA10	2	0	1.3	0.01	0.969888	1.89222e-16	52.14
P06868	SWISS-PROT:P06868 (Bos taurus) Plasminogen precursor	0	194.084	52	33	142	33	812	91.2	7.5	252.91	33	protein metabolism;stress response;other biological processes	non-structural extracellular	signal transduction activity or receptor binding;other molecular function	Pf00024, Pf00051, Pf00089	280897	bta:280897; P06868; Q28162	PLG	0	0	1.3	1.071	0.89913	0.74813	100.79	77.59
ABD21962.1	DNA-binding response regulator [Staphylococcus aureus subsp. aureus USA300_FPR3757]	0	31.136	38	6	20	6	219	25.5	5.02	40.07	6	RNA metabolism OR transcription;signal transduction;other biological processes	cytosol;other cell component	nucleic acid binding activity;other molecular function	Pf00072, Pf00486	3920651	A0A0D1IL63; A0A0E0VPR1; A0A0E1VHH5; A0A0E1X5N2; A0A0H3KCQ5; A0A1E8WY14; A0A7U7IEH7; A0A7Z7QYQ7; A0A8D9SHR0; ABD21962.1; P0C000; P0C001; Q2FH23; Q2FYL9; Q2YY03; Q5HG04; Q6G9E6; Q6GGZ3; Q9KJN4; saa:SAUSA300_1308; sab:SAB1271c; sac:SACOL1451; sae:NWMN_1328; sam:MW1305; sams:NI36_06990; sao:SAOUHSC_01420; sar:SAR1427; sas:SAS1358; saua:SAAG_02023; saud:CH52_11990; sauj:SAI2T2_1010250; sauk:SAI3T3_101…	arlR; arlR_2	0	0	1.3	2.951	0.993365	0.96355	122.94	79.67	Met-loss [N-Term]
ENSEMBL:ENSBTAP00000006074	(Bos taurus) 81 kDa protein	0.003	4.074	1	1	2	1	747	80.6	4.7	3.94	1						ENSEMBL:ENSBTAP00000006074		0	0	1.299	0.01	0.960986	1.89222e-16	4.88
P02672	SWISS-PROT:P02672 (Bos taurus) Fibrinogen alpha chain precursor	0	85.325	30	17	48	17	615	67	7.17	79.19	17	cell adhesion;cell organization and biogenesis;protein metabolism;other metabolic processes;stress response;other biological processes	non-structural extracellular	signal transduction activity or receptor binding	Pf08702, Pf12160	522039	bta:522039; O97642; P02672; Q3T049	FGA	0	0	1.296	0.869	0.90076	0.489148	97.88	116.25
Q2KIG3	TREMBL:Q2KIG3 (Bos taurus) Similar to carboxypeptidase B2	0	34.933	25	9	13	9	423	48.8	8.56	28.36	9	protein metabolism;stress response;other biological processes	non-structural extracellular	other molecular function	Pf00246, Pf02244	102285531; 508222	A0A4W2DU23; A0A8B9YE56; bom:102285531; bta:508222; L8IGL2; Q2KIG3	CPB2; LCP1	3	0	1.296	0.446	0.958679	0.0459031	73.63	46.86
WP_000409167.1	MULTISPECIES: cysteine desulfurase [Staphylococcus]	0	16.984	15	4	11	4	380	42.5	4.91	14.09	4	cell organization and biogenesis;other metabolic processes		other molecular function	Pf00266	3921077	A0A0E0VPL1; A0A0E1VJ67; A0A0E1XF94; A0A0H2WWH6; A0A0H2XKI8; A0A0H3KD37; A0A1E8X2F0; A0A7U7IDH2; A0A7Z7W1V6; A0A8D9SHM6; Q2FXV4; saa:SAUSA300_1579; sac:SACOL1677; sae:NWMN_1524; sao:SAOUHSC_01727; sar:SAR1702; saua:SAAG_01536; saun:SAKOR_01570; sud:ST398NM01_1686; T1Y9Y5; WP_000409167.1; X5E4F8	iscS_2; iscS_3	0	0	1.294	1.818	0.986588	0.987623	86.48	38.03
ABD22315.1	conserved hypothetical protein [Staphylococcus aureus subsp. aureus USA300_FPR3757]	0	14.614	14	5	8	5	399	43.9	9.52	8.57	5		other membranes				A0A0H2XJG9; ABD22315.1; saa:SAUSA300_1684		0	0	1.29	3.098	0.955532	0.936763	105.61	83.87
WP_000868342.1	MULTISPECIES: 50S ribosomal protein L36 [Bacteria]	0	13.562	54	2	24	2	37	4.3	10.3	51.8	2	protein metabolism;other metabolic processes	translational apparatus;other cell component	other molecular function	Pf00444	3920865; 72469726	A0A077UGV8; A0A0D1H7Z1; A0A0E0VT58; A0A0E1VQV0; A0A0E1XDR1; A0A0M2NM14; A0A1C6BR56; A0A1E8WUC0; A0A290QNW7; A0A2J6P3H4; A0A2K4AMW4; A0A2T4PIZ3; A0A374VXU0; A0A3B8KB32; A0A3C2BBG2; A0A6N6VE79; A0A7I0YMY9; A0A7Z7R132; A0A854CRF4; A0A897IQH3; A0A8D9SHA2; A5IV11; A6QJ69; A6U3V2; A7X5C8; A8Z334; D4LD95; G5JFJ0; P66298; P66299; P66300; Q2FER2; Q2FW29; Q5HDY1; Q6G794; Q6GEK6; Q99S42; R7AXT6; R7FBB3; R7G…	rpmJ; rpmJ_2	0	0	1.287	3.627	0.993365	0.849401	100.48	118.32
ABD20499.1	UDP-N-acetylglucosamine 2-epimerase [Staphylococcus aureus subsp. aureus USA300_FPR3757]	0	59.275	46	12	27	12	375	42.4	6.55	47.04	12			other molecular function	Pf02350	3919395	A0A0E1VMB4; A0A0H2WZR1; A0A0H2XE45; A0A1E8WV81; A0A290QTF8; A0A7U7EZZ2; ABD20499.1; Q2G2F5; Q9REV4; saa:SAUSA300_2065; sac:SACOL2103; sao:SAOUHSC_02352; sauj:SAI2T2_1015550; sauk:SAI3T3_1015540; sauq:SAI4T8_1015550; saut:SAI1T1_2015540; sauv:SAI7S6_1015550; sauw:SAI5S5_1015490; saux:SAI6T6_1015500; sauy:SAI8T7_1015530	mnaA	0	0	1.285	2.223	0.993365	0.997057	93.21	69.3
ABD22916.1	uroporphyrinogen decarboxylase [Staphylococcus aureus subsp. aureus USA300_FPR3757]	0	99.816	59	15	80	15	345	39.3	6.35	147.9	15	other metabolic processes	cytosol;other cell component	other molecular function	Pf01208	3920907	A0A0D6HEP1; A0A0E1VQ97; A0A1E8XDC2; A0A290QIR5; A0A7U7EZ15; A5ITZ9; A6QI15; A6U2T7; A7X3T8; ABD22916.1; P67419; P67420; P67421; Q2FFR2; Q2FXA3; Q5HEU2; Q6G8A2; Q99T42; saa:SAUSA300_1783; sac:SACOL1889; sae:NWMN_1725; sah:SaurJH1_1921; saj:SaurJH9_1887; sam:MW1774; sao:SAOUHSC_01962; sas:SAS1755; sau:SA1652; sauj:SAI2T2_1013560; sauk:SAI3T3_1013550; saun:SAKOR_01786; sauq:SAI4T8_1013560; saut:SAI1…	hemE	0	0	1.282	3.61	0.906488	0.853136	115.34	90.05
WP_000439693.1	MULTISPECIES: ComE operon protein 2 [Staphylococcus]	0	39.399	37	6	38	6	153	17.2	7.71	45.27	6	other metabolic processes		other molecular function	Pf00383	66839778	A0A0D1K843; A0A0H3JRN5; A0A0H3JUD5; A0A0H3JXR6; A0A0H3K8F5; A0A1E8X2S0; A0A2K4AGS8; A0A7U7JUZ7; sae:NWMN_1491; sam:MW1540; sams:NI36_08550; sau:SA1417; sav:SAV1589; WP_000439693.1; X5DTQ0	comEB	0	0	1.278	2.251	0.919869	0.996334	95.92	87.78
ABD22794.1	fibrinogen-binding protein [Staphylococcus aureus subsp. aureus USA300_FPR3757]	0	7.829	12	2	5	2	165	18.8	9.82	11.27	2	other biological processes	non-structural extracellular	other molecular function	Pf12199	3920717	A0A0D3Q6S2; A0A0H2XIH9; A0A1E8WRA0; A0A290QNJ6; A6QG59; ABD22794.1; P68798; Q08691; Q2FZB8; Q5HGS6; saa:SAUSA300_1055; sac:SACOL1168; sae:NWMN_1069; sao:SAOUHSC_01114	efb; fib	0	0	1.277	1.483	0.993365	0.963069	149.72	63.48
ABD21910.1	tRNA delta(2)-isopentenylpyrophosphate transferase [Staphylococcus aureus subsp. aureus USA300_FPR3757]	0.001	5.912	4	1	2	1	311	35.8	6.81	6.34	1	RNA metabolism OR transcription;other metabolic processes		other molecular function	Pf01715	3919932	A0A0D6GSR0; A0A290QSB2; A5ISI5; A6QGK1; A6U1C1; A7X1U8; A8Z1X3; ABD21910.1; P65354; P65355; P65356; Q2FHD6; Q2FYZ2; Q5HGC9; Q99UH0; saa:SAUSA300_1195; sac:SACOL1323; sae:NWMN_1211; sah:SaurJH1_1388; saj:SaurJH9_1362; sam:MW1186; sao:SAOUHSC_01280; sau:SA1144; saud:CH52_12575; sav:SAV1304; saw:SAHV_1293; sax:USA300HOU_1234	miaA; miaA_1	0	0	1.277	1.394	0.950973	0.927114	47.43	71.62
WP_001166505.1	MULTISPECIES: response regulator transcription factor GraR/ApsR [Staphylococcus]	0	18.194	23	4	10	4	224	26.1	4.79	18.62	4	RNA metabolism OR transcription;signal transduction;other biological processes	cytosol;other cell component	nucleic acid binding activity;other molecular function	Pf00072, Pf00486	3919955	A0A0E1VU17; A0A1E8WTQ8; A0A290QEQ3; A6QEW8; A8Z181; D9IFN2; Q2FIY0; Q2G0E0; Q5HI09; saa:SAUSA300_0645; sac:SACOL0716; sae:NWMN_0628; sao:SAOUHSC_00665; sax:USA300HOU_0680; WP_001166505.1	graR	0	0	1.275	2.768	0.981781	0.971948	102.16	67.71
P07477	SWISS-PROT:P07477 Tax_Id=9606 Gene_Symbol=PRSS1 Trypsin-1 precursor	0	7.165	8	1	8	1	247	26.5	6.51	16.22	1	cell organization and biogenesis;protein metabolism;other biological processes	non-structural extracellular	other molecular function	Pf00089	5644	A1A509; A6NJ71; B2R5I5; hsa:5644; P07477; Q5NV57; Q7M4N3; Q7M4N4; Q92955; Q9HAN4; Q9HAN5; Q9HAN6; Q9HAN7	PRSS1	2	0	1.272	0.313	0.906488	0.00829835	61.67	41.72
WP_001130051.1	MULTISPECIES: malate dehydrogenase (quinone) [Staphylococcus]	0	260.776	71	26	359	26	498	56	6.55	915.94	26	other metabolic processes	other cell component	other molecular function	Pf06039	3921378	A0A0D1GIQ2; A0A0E1VMH9; A0A0E1XCM1; A0A0H2XHG3; A0A0H3KJ25; A0A1E8WUT2; A0A7U7F036; A0A7Z7W419; P65424; P99115; Q2FV16; Q5HCU5; Q6G669; Q6GDJ6; Q99R30; saa:SAUSA300_2541; sac:SACOL2623; sae:NWMN_2504; sams:NI36_13070; sao:SAOUHSC_02927; sar:SAR2685; sas:SAS2492; sau:SA2400; saud:CH52_05970; sauj:SAI2T2_1019480; sauk:SAI3T3_1019470; sauq:SAI4T8_1019480; saut:SAI1T1_2019470; sauv:SAI7S6_1019470; sa…	mqo; mqo2; mqo2_2	0	0	1.265	3.623	0.906488	0.849401	101.4	73.83
ABD21593.1	nitrite reductase [NAD(P)H], small subunit [Staphylococcus aureus subsp. aureus USA300_FPR3757]	0	22.777	57	4	8	4	104	11.4	5.05	16.55	4	other metabolic processes		other molecular function	Pf13806	3919702	A0A0D1K078; A0A0H2WX65; A0A0H2XI54; A0A0H3KA79; A0A1E8WQU9; A0A7U7JR56; ABD21593.1; Q2FVL9; saa:SAUSA300_2345; sac:SACOL2397; sae:NWMN_2299; sams:NI36_11880; sao:SAOUHSC_02683; saun:SAKOR_02377; T1YBS8	nasE; nirD	0	0	1.265	0.969	0.993365	0.622443	108.52	67.8
WP_000974881.1	MULTISPECIES: F0F1 ATP synthase subunit alpha [Staphylococcus]	0	159.059	43	20	338	20	502	54.6	5.01	781.34	20	other metabolic processes;transport	plasma membrane;other membranes	transporter activity;other molecular function	Pf00006, Pf00306, Pf02874	3920968	A0A0D1JNT4; A0A0E0VQQ7; A0A0E1VK76; A0A0E1XAQ2; A0A1E8WWN0; A0A7U7EZD3; A0A8D9SEB8; A5IUQ0; A6U3J0; A7X4U5; A8YY72; P63675; P63676; P99111; Q2FF22; Q2FWE8; Q6G7K5; Q6GEX0; Q99SF3; saa:SAUSA300_2060; sah:SaurJH1_2179; saj:SaurJH9_2141; sam:MW2029; sams:NI36_10330; sao:SAOUHSC_02345; sar:SAR2193; sas:SAS2008; sau:SA1907; saua:SAAG_02318; saud:CH52_08435; sauj:SAI2T2_1015510; sauk:SAI3T3_1015500; sa…	atpA	0	0	1.264	1.957	0.906488	0.996334	89.94	44.93
ABD22591.1	conserved hypothetical protein [Staphylococcus aureus subsp. aureus USA300_FPR3757]	0	25.823	48	4	21	4	91	10.3	10.05	36.49	4					3921168	A0A0D1F5A5; A0A0E0VR20; A0A0E1XAV1; A0A0H2WZ65; A0A0H2XI52; A0A0H3JN58; A0A0H3JS45; A0A0H3JXD4; A0A0H3KHI4; A0A1E8WUJ3; A0A7U7EVT3; A0A7Z7W3C2; A0A8D9SEX4; ABD22591.1; Q2FX11; saa:SAUSA300_1863; sac:SACOL1940; sae:NWMN_1820; sam:MW1822; sao:SAOUHSC_02096; sar:SAR1972; sau:SA1698; saua:SAAG_02401; saud:CH52_09515; saun:SAKOR_01838; sav:SAV1882; sud:ST398NM01_1975; T1YBB4; W8UWJ4		0	0	1.261	1.216	0.964178	0.853136	119.23	123.55
ABD21963.1	NAD-specific glutamate dehydrogenase [Staphylococcus aureus subsp. aureus USA300_FPR3757]	0	115.579	62	19	80	19	414	45.7	5.3	136.46	19	other metabolic processes		other molecular function	Pf00208, Pf02812		A0A0H2XHC2; A0A1E8WPD1; A0A1S5ZSF2; ABD21963.1; saa:SAUSA300_0861	gudB	0	0	1.259	3.072	0.906488	0.944633	66.6	27.04	Met-loss [N-Term]
ABD21723.1	ABC transporter, ATP-binding protein [Staphylococcus aureus subsp. aureus USA300_FPR3757]	0	44.994	41	8	23	8	341	38.2	7.28	47.38	8	transport	plasma membrane;other membranes	transporter activity;other molecular function	Pf00005, Pf09383	3918954	A0A0E1VIV3; A0A0H3K7P8; A0A1E8WPJ2; ABD21723.1; Q2FII2; Q2FZZ2; Q5HHK4; Q6GB18; Q8NXH5; saa:SAUSA300_0796; sac:SACOL0882; sae:NWMN_0780; sam:MW0790; sao:SAOUHSC_00842; sas:SAS0779; X5E351	metN2	0	0	1.257	1.577	0.993365	0.971303	111.33	72.34
ABD20470.1	glucokinase [Staphylococcus aureus subsp. aureus USA300_FPR3757]	0	94.81	70	14	97	14	328	35.1	5.38	194.43	14	other metabolic processes	other cell component	kinase activity	Pf00480	3920098	A0A0E1VGV6; A0A0E1XFG5; A0A0H2WZG2; A0A0H2XFM4; A0A0H3JXQ0; A0A0H3K8S3; A0A1E8X2X1; A0A7U7EVC5; A0A7Z7QZK1; A0A8D9SGP4; ABD20470.1; H6UH58; Q2FY27; saa:SAUSA300_1507; sac:SACOL1604; sae:NWMN_1451; sam:MW1499; sao:SAOUHSC_01646; sar:SAR1624; saua:SAAG_01461; saun:SAKOR_01494; T1YAX7	glcK; glk; glkA	0	0	1.256	2.587	0.90898	0.985217	82.45	70.02
WP_000467652.1	MULTISPECIES: GNAT family N-acetyltransferase [Staphylococcus]	0	23.392	34	5	12	5	181	20.8	5.59	16.13	5	protein metabolism;other metabolic processes	translational apparatus;other cell component	other molecular function	Pf13302	3919589	A0A0D6GC09; A0A0H2X1G4; A0A0H2XG13; A0A0H3KEA1; A0A1E8X9N8; Q2G132; saa:SAUSA300_0343; sac:SACOL0413; sae:NWMN_0335; sao:SAOUHSC_00324; WP_000467652.1	ydaF_4	0	0	1.255	0.954	0.993365	0.602028	114.83	115.78
WP_000164332.1	MULTISPECIES: ribulose-phosphate 3-epimerase [Staphylococcus]	0	37.263	44	7	21	7	214	23.6	5.27	29.64	7	other metabolic processes	cytosol	other molecular function	Pf00834	3919322	A0A0D1I5J3; A0A0E0VNG7; A0A0E1VKA0; A0A0E1XGQ2; A0A0H2WYR2; A0A0H2XGU0; A0A0H3JRC1; A0A0H3JTY4; A0A0H3JX20; A0A0H3K7Q8; A0A1E8WYH5; A0A7U7EYV2; A0A7U7ICN6; A0A7Z7QZ52; A0A8D9SMB7; Q2FZ62; saa:SAUSA300_1115; sac:SACOL1235; sae:NWMN_1132; sam:MW1105; sao:SAOUHSC_01189; sar:SAR1198; sau:SA1065; saua:SAAG_01819; saud:CH52_12975; sauj:SAI2T2_1008730; sauk:SAI3T3_1008720; saun:SAKOR_01149; sauq:SAI4T8_…	cfxE; rpe	0	0	1.254	3.641	0.975747	0.845023	122.11	92.89
ABD22235.1	phi77 ORF017-like protein [Staphylococcus aureus subsp. aureus USA300_FPR3757]	0	30.131	34	6	14	6	237	27.8	9.61	22.09	6			nucleic acid binding activity	Pf02452	66840224	A0A0H2C987; A0A0H2XJC8; A0A1E8WWW6; A0A8T8L5V0; ABD22235.1; saa:SAUSA300_1971		0	0	1.253	2.223	0.993365	0.997057	79.68	73.8
ABD22837.1	thymidylate kinase [Staphylococcus aureus subsp. aureus USA300_FPR3757]	0	38.235	60	10	34	10	205	23.4	5.16	34.97	10	other metabolic processes	cytosol;other cell component	kinase activity;other molecular function	Pf02223	3920311	A0A0D1IIC9; A0A0E1VMQ3; A0A1E8WRX7; A0A290QDV6; A0A2K4AI27; A0A7U7EX63; A0A7Z7QWV7; A5IQ34; A6TYV6; A7WYM2; ABD22837.1; P65248; P65249; Q2FJG0; Q2G230; Q2YVW3; Q5HIJ5; Q6GJI9; Q99WC1; saa:SAUSA300_0459; sab:SAB0431; sac:SACOL0524; sah:SaurJH1_0516; saj:SaurJH9_0503; sams:NI36_02285; sao:SAOUHSC_00451; sar:SAR0483; sau:SA0440; saud:CH52_03425; sauj:SAI2T2_1003590; sauk:SAI3T3_1003590; sauq:SAI4T8_…	tmk; tmk_2	0	0	1.251	1.894	0.993365	0.994154	73.92	63.02	Met-loss [N-Term]
WP_001279338.1	MULTISPECIES: trypsin-like peptidase domain-containing protein [Staphylococcus]	0	127.204	70	21	127	21	424	45.8	9.31	241.05	21	protein metabolism	plasma membrane;other membranes	other molecular function	Pf13180, Pf13365	3921788	A0A0E1VGM4; A0A0H2WZB8; A0A0H2XGV4; A0A0H3JN04; A0A0H3JSS0; A0A0H3JWR2; A0A0H3K902; A0A1E8X6H1; A0A7U7IFS6; Q2FXJ6; saa:SAUSA300_1674; sac:SACOL1777; sae:NWMN_1621; sam:MW1670; sao:SAOUHSC_01838; sau:SA1549; saud:CH52_10470; sauj:SAI2T2_1012670; sauk:SAI3T3_1012650; saun:SAKOR_01669; sauq:SAI4T8_1012660; saut:SAI1T1_2012650; sauv:SAI7S6_1012670; sauw:SAI5S5_1012620; saux:SAI6T6_1012630; sauy:SAI8…	htrB	0	0	1.251	3.236	0.909324	0.918647	57.12	42.27	Met-loss [N-Term]
ABD21927.1	conserved hypothetical protein [Staphylococcus aureus subsp. aureus USA300_FPR3757]	0	220.611	87	23	218	23	300	33.1	5	517.2	23			other molecular function	Pf01557	3921752	A0A0D1JIB7; A0A0H3K717; A0A1E8WPC3; A0A7U7EXS4; ABD21927.1; Q2FIA7; Q2FZT4; Q2YWW3; Q5HHB6; Q6GAV8; Q7A1B6; Q7A6H3; Q99VC2; saa:SAUSA300_0871; sab:SAB0837; sac:SACOL0973; sae:NWMN_0839; sam:MW0850; sao:SAOUHSC_00906; sas:SAS0838; sau:SA0829; saud:CH52_01035; sauj:SAI2T2_1006810; sauk:SAI3T3_1006800; sauq:SAI4T8_1006790; saut:SAI1T1_2006790; sauv:SAI7S6_1006800; sauw:SAI5S5_1006760; saux:SAI6T6_10…	yisK	0	0	1.25	3.23	0.909324	0.918647	95.66	69.56
WP_000149503.1	MULTISPECIES: protein arginine kinase [Staphylococcus]	0	37.772	38	9	27	9	335	38.6	5.22	42.17	9	other metabolic processes;stress response		kinase activity;other molecular function	Pf00217	3920416	A0A0D1FYL0; A0A1E8X4W1; A0A1J0J699; A0A290QDN3; A0A8D9SGG6; Q2FJB6; Q2G0P6; Q2YSD7; Q5HIF0; Q6GBW4; Q6GJE5; Q8NXY9; saa:SAUSA300_0509; sab:SAB0474; sac:SACOL0569; sam:MW0479; sao:SAOUHSC_00504; sar:SAR0527; sas:SAS0481; saua:SAAG_00941; WP_000149503.1	mcsB	0	0	1.249	3.172	0.993365	0.922307	61.82	32.35
Q32PJ2	SWISS-PROT:Q32PJ2 (Bos taurus) Apolipoprotein A-IV precursor	0	91.959	58	18	44	18	380	43	5.4	75.99	18	cell organization and biogenesis;protein metabolism;other metabolic processes;transport;other biological processes	non-structural extracellular	enzyme regulator activity;other molecular function	Pf01442	537301	bta:537301; Q32PJ2	APOA4	0	0	1.248	0.926	0.909429	0.560845	117.68	69.77
ABD22503.1	regulatory protein, TetR family [Staphylococcus aureus subsp. aureus USA300_FPR3757]	0	11.554	16	2	4	2	182	21.9	5.34	7.94	2	other metabolic processes		nucleic acid binding activity;kinase activity		3921539	A0A0E1VMM6; A0A0H2XII9; A0A0H3JNP5; A0A0H3JTE4; A0A1E8WUM6; A0A290QVT4; ABD22503.1; Q2FV69; saa:SAUSA300_2490; sao:SAOUHSC_02867; sau:SA2340; saud:CH52_06235; saun:SAKOR_02543; sav:SAV2553; T1YDC6; W8TTH4	farR	0	0	1.247	3.561	0.90076	0.858302	122.29	134.92
ABD20469.1	conserved hypothetical protein [Staphylococcus aureus subsp. aureus USA300_FPR3757]	0	21.65	28	5	14	5	322	36.6	4.89	8.85	5			other molecular function	Pf01261	3919495	A0A0H2WYI9; A0A0H2XE52; A0A0H3JU62; A0A1E8XCH9; A0A266CVW3; A0A290QGR1; ABD20469.1; Q2G1E4; saa:SAUSA300_0214; sac:SACOL0198; sam:MW0195; sao:SAOUHSC_00181		0	0	1.246	2.574	0.906488	0.985217	77.03	39
WP_000356975.1	MULTISPECIES: LCP family protein [Staphylococcus]	0	53.088	34	9	31	9	327	36.9	9.66	54.61	9		plasma membrane;other membranes		Pf03816	3920066	A0A0E0VNW6; A0A0E1VJN0; A0A0E1X819; A0A0H2XFY1; A0A0H3KCL7; A0A1E8WYH8; A0A7U7IEH0; A0A7Z7QYG8; A0A8D9SJU2; Q2G2L9; Q5HG57; Q6G9J7; Q6GH43; Q7A0Y4; Q7BHL7; Q99Q02; saa:SAUSA300_1257; sac:SACOL1398; sae:NWMN_1274; sam:MW1249; sams:NI36_06720; sao:SAOUHSC_01361; sar:SAR1374; sas:SAS1302; sau:SA1195; saua:SAAG_01972; saud:CH52_12255; sauj:SAI2T2_1009810; sauk:SAI3T3_1009800; saun:SAKOR_01299; sauq:S…	msrR; msrR_2	0	0	1.245	2.675	0.975747	0.981672	95.26	65.74
ABD20679.1	RNA methyltransferase [Staphylococcus aureus subsp. aureus USA300_FPR3757]	0	27.72	42	4	24	4	156	18.1	6.28	41.16	4	RNA metabolism OR transcription;other metabolic processes	other cell component	nucleic acid binding activity;other molecular function	Pf00588	3921871	A0A0D6HEA7; A0A0H2WWG3; A0A0H2XE18; A0A0H3K911; A0A1E8XEF1; ABD20679.1; Q2FX89; saa:SAUSA300_1805; sac:SACOL1913; sae:NWMN_1747; sao:SAOUHSC_01988	trmL	0	0	1.244	2.388	0.998315	0.98803	84.12	92.33	Met-loss [N-Term]
WP_000173869.1	MULTISPECIES: ABC transporter ATP-binding protein [Staphylococcus]	0	9.492	13	3	7	3	271	30.4	7.65	2	3	transport	plasma membrane;other membranes	transporter activity;other molecular function	Pf00005	3921419	A0A0E1VQ06; A0A0H2WZE9; A0A0H2XGH8; A0A0H3KIQ4; A0A1E8WNK9; Q2FVF0; Q9ZGN9; saa:SAUSA300_2408; sac:SACOL2473; sae:NWMN_2361; sao:SAOUHSC_02764; WP_000173869.1	cntD; opp-1D; opp1D	0	0	1.244	2.447	0.946496	0.985217	30.01	28.41
WP_000127573.1	MULTISPECIES: trigger factor [Staphylococcus]	0	168.229	50	19	89	19	433	48.6	4.42	222.31	19	cell cycle OR cell proliferation;transport;other biological processes	other cell component	translation activity;other molecular function	Pf00254, Pf05697, Pf05698	3919697	A0A0D6WE64; A0A0E1VGT3; A0A1E8WVA6; A0A7U7IEQ0; A5ITK0; A6U2E3; A7X397; A8Z2J6; P66934; P66935; P99080; Q2FG61; Q2FXQ6; Q5HF97; Q6G8Q0; Q99TI6; saa:SAUSA300_1622; sac:SACOL1722; sah:SaurJH1_1767; saj:SaurJH9_1733; sam:MW1619; sao:SAOUHSC_01779; sas:SAS1604; sau:SA1499; saud:CH52_10725; sauj:SAI2T2_1012200; sauk:SAI3T3_1012180; saun:SAKOR_01615; sauq:SAI4T8_1012190; saut:SAI1T1_2012180; sauv:SAI7S…	tig	0	0	1.242	2.822	0.910285	0.970224	103.03	102.45
ABD21766.1	pyrimidine nucleoside phosphorylase [Staphylococcus aureus subsp. aureus USA300_FPR3757]	0	144.796	61	19	113	19	446	47.9	5.4	294	19	other metabolic processes		other molecular function	Pf00591, Pf02885, Pf07831		A0A0E1VKA4; A0A133PU97; ABD21766.1	pdp	0	0	1.238	3.64	0.910285	0.845023	63.63	50.13
WP_000722165.1	MULTISPECIES: bifunctional phosphopantothenoylcysteine decarboxylase/phosphopantothenate--cysteine ligase CoaBC [Staphylococcus]	0	34.922	26	8	24	8	399	44.1	6.01	42.07	8	other metabolic processes	other cell component	other molecular function	Pf02441, Pf04127	3920929	A0A0E1VI77; A0A0E1X6E9; A0A0H2XFW7; A0A0H3JPS6; A0A0H3JS04; A0A0H3JVU1; A0A0H3KCD1; A0A4U0C871; A0A7U7EUN7; A0A7U7IF77; A0A7Z7W1Q6; A0A8D9SFL1; Q2G268; saa:SAUSA300_1104; sae:NWMN_1121; sam:MW1094; sao:SAOUHSC_01178; sar:SAR1187; sau:SA1054; saua:SAAG_01808; saud:CH52_13030; sauj:SAI2T2_1008630; sauk:SAI3T3_1008620; sauq:SAI4T8_1008610; saut:SAI1T1_2008610; sauv:SAI7S6_1008620; sauw:SAI5S5_100858…	coaBC; coaBC_2	0	0	1.236	2.485	0.993365	0.985217	73.86	31.04
ABD21082.1	conserved hypothetical protein [Staphylococcus aureus subsp. aureus USA300_FPR3757]	0	39.494	44	7	37	7	160	18.6	5.38	63.56	7					3921723	A0A0H2WZ66; A0A0H2XGZ2; A0A0H3JKP4; A0A0H3JR05; A0A0H3JZQ5; A0A0H3KFQ9; A0A1E8WS50; A0A7U7EUK3; A0A7Z7W192; A0A8D9W1H4; ABD21082.1; Q2G1Y7; saa:SAUSA300_1011; sac:SACOL1120; sae:NWMN_0976; sam:MW0994; sao:SAOUHSC_01061; sar:SAR1085; sau:SA0960; saua:SAAG_02220; saud:CH52_00330; sav:SAV1111; W8U4T0		0	0	1.234	2.87	0.993365	0.970224	128.28	86.9
WP_000569884.1	MULTISPECIES: GNAT family N-acetyltransferase [Staphylococcus]	0	52.176	74	7	30	7	164	19	5.3	43.2	7			other molecular function	Pf13420	3918942	A0A0E1VJA8; A0A0E1X9J2; A0A0H2XEG8; A0A0H3JTH6; A0A0H3JYD9; A0A0H3K2G6; A0A0H3K6W5; A0A1E8WUZ6; A0A7U7EUM3; A0A7U7IEK8; A0A7Z7QXG0; A0A8D9SM83; Q2G1T4; saa:SAUSA300_0785; sae:NWMN_0770; sam:MW0780; sao:SAOUHSC_00830; sar:SAR0858; sau:SA0754; saua:SAAG_01226; saud:CH52_01750; sauj:SAI2T2_1006280; sauk:SAI3T3_1006270; saun:SAKOR_00806; sauq:SAI4T8_1006260; saut:SAI1T1_2006260; sauv:SAI7S6_1006270; …		0	0	1.23	1.968	0.993365	0.996334	92.45	83.9
ABD22466.1	hydrolase, haloacid dehalogenase-like family [Staphylococcus aureus subsp. aureus USA300_FPR3757]	0	45.527	51	9	21	9	267	29.8	4.73	45.82	9		cytosol	other molecular function	Pf08282	3920149	A0A0E1VI02; A0A0H2WWM8; A0A0H2XJP7; A0A0H3JX74; A0A0H3K7X2; A0A1E8WW79; ABD22466.1; Q2FYV1; saa:SAUSA300_1229; sac:SACOL1365; sae:NWMN_1243; sam:MW1218; sao:SAOUHSC_01323; X5EMW4		0	0	1.228	2.761	0.98476	0.97358	54.21	82.93
WP_000190626.1	isochorismate synthase MenF [Staphylococcus aureus]	0.001	5.892	5	2	3	2	453	52.1	5.44	0	2	other metabolic processes		other molecular function	Pf00425		A0A1E8WPN9; A0A1S6C6R7; WP_000190626.1		0	0	1.225	2.642	0.91483	0.984157	0.39	9.15
ABD21225.1	HD domain protein [Staphylococcus aureus subsp. aureus USA300_FPR3757]	0	11.757	23	3	4	3	215	24.6	5.43	2.33	3			other molecular function	Pf01966	3920949	A0A0H2WWP8; A0A0H2XH61; A0A0H3K9L5; A0A1E8WVA3; ABD21225.1; Q2FWG7; saa:SAUSA300_2045; sac:SACOL2080; sae:NWMN_1993; sao:SAOUHSC_02324; X5DSI3	yedJ	0	0	1.218	1.848	0.873181	0.989216	0	0
ABD21499.1	dephospho-CoA kinase [Staphylococcus aureus subsp. aureus USA300_FPR3757]	0	65.661	59	10	45	10	207	23.6	4.83	85.98	10	other metabolic processes	other cell component	kinase activity;other molecular function	Pf01121		A0A0E0VRH3; A0A0E1VQI5; A0A0H3KGZ8; A0A1E8WTT2; A0A7U7EZE1; A0A8D9W397; ABD21499.1; P63830; P63831; P63832; Q2FG49; Q5HF85; Q6G8N8; Q99TH4; saa:SAUSA300_1634; sac:SACOL1735; sae:NWMN_1581; sam:MW1631; sams:NI36_09035; sas:SAS1616; sau:SA1511; saua:SAAG_01592; saud:CH52_10665; sauj:SAI2T2_1012300; sauk:SAI3T3_1012280; saun:SAKOR_01628; sauq:SAI4T8_1012290; saut:SAI1T1_2012280; sauv:SAI7S6_1012300;…	coaE	0	0	1.216	4.571	0.915672	0.608156	121.16	80.42
ABD22595.1	conserved hypothetical protein [Staphylococcus aureus subsp. aureus USA300_FPR3757]	0	19.566	40	3	14	3	120	13.3	7.43	29.13	3				Pf03780	3919960; 66839715	A0A0D1G477; A0A0E0VQH4; A0A0E1VIY1; A0A0E1X538; A0A0H2WW72; A0A0H2XIH4; A0A0H3JQ60; A0A0H3JZL0; A0A0H3K0A0; A0A0H3KGP0; A0A1E8X2Y0; A0A7U7ICW1; A0A7U7PZA4; A0A7Z7QZ29; A0A8D9SF71; ABD22595.1; Q2FY44; saa:SAUSA300_1474; sac:SACOL1570; sae:NWMN_1430; sam:MW1478; sams:NI36_08235; sao:SAOUHSC_01622; sar:SAR1603; sau:SA1356; saua:SAAG_01440; saud:CH52_11440; saun:SAKOR_01472; sav:SAV1525; sud:ST398NM0…	yqhY	0	0	1.214	2.978	0.993365	0.960563	121.65	86.74
WP_000274844.1	MULTISPECIES: VOC family protein [Staphylococcus]	0	6.607	11	2	4	2	265	30.3	4.93	2.29	2			other molecular function	Pf00903	3920912	A0A0D6HS97; A0A0H2WZ07; A0A0H2XEH6; A0A0H3K8B1; A0A1E8WR66; Q2FZ81; saa:SAUSA300_1088; sac:SACOL1207; sae:NWMN_1105; sao:SAOUHSC_01160; WP_000274844.1	catE_2	0	0	1.213	2.041	0.924523	0.999915	94.5	28.08
WP_001119021.1	MULTISPECIES: molecular chaperone DnaJ [Staphylococcus]	0	69.707	30	11	52	11	379	41.7	6	69.41	11	DNA metabolism;other metabolic processes;stress response;other biological processes	other cell component	other molecular function	Pf00226, Pf00684, Pf01556	3921794	A0A0D1I2B3; A0A0E0VPA6; A0A0E1VQZ7; A0A1E8X2T7; A0A290QGM8; A0A7U7EYM4; A5ITA7; A6QHC2; A6U251; A7X2Y0; A8Z4B8; P63970; P63971; P63972; Q2FGE4; Q2FXZ3; Q5HFI1; Q6G8Y8; Q99TR8; saa:SAUSA300_1539; sac:SACOL1636; sae:NWMN_1482; sah:SaurJH1_1671; saj:SaurJH9_1637; sam:MW1531; sams:NI36_08505; sao:SAOUHSC_01682; sas:SAS1517; sau:SA1408; saud:CH52_11170; sauj:SAI2T2_1011490; sauk:SAI3T3_1011470; sauq:S…	dnaJ	0	0	1.211	4.253	0.993365	0.703945	66.23	44.23
ABD22464.1	UTP-glucose-1-phosphate uridylyltransferase family protein [Staphylococcus aureus subsp. aureus USA300_FPR3757]	0	128.947	63	22	124	22	395	44.9	4.97	228.67	22			other molecular function	Pf01704	3919633	A0A0D6H8C7; A0A0E1VQK7; A0A0H3K9S1; A0A1E8X8X2; ABD22464.1; Q2FEW1; Q2FW81; Q5HE34; saa:SAUSA300_2130; sac:SACOL2161; sae:NWMN_2072; sao:SAOUHSC_02423		0	0	1.211	2.467	0.919597	0.985217	80.15	46.79
WP_001091387.1	MULTISPECIES: DUF1444 domain-containing protein [Staphylococcus]	0	45.739	49	11	27	11	285	33	6.71	40.62	11				Pf07285	3920537	A0A0E1XEY7; A0A1E8X7X0; A0A290QIH5; A0A7U7IFT3; A0A7Z7QZC1; A0A8D9SM33; A5ITR5; A6QHS6; A6U2K9; A7X3H9; Q2FFZ5; Q2FXI7; Q6G8I4; Q6GFW5; Q7A528; Q99TC1; saa:SAUSA300_1689; sae:NWMN_1636; sah:SaurJH1_1833; saj:SaurJH9_1798; sao:SAOUHSC_01859; sar:SAR1821; sas:SAS1669; sau:SA1564; saua:SAAG_01645; saud:CH52_10390; sauj:SAI2T2_1012820; sauk:SAI3T3_1012800; sauq:SAI4T8_1012810; saut:SAI1T1_2012800; sa…		0	0	1.208	1.315	0.981781	0.896236	92.91	52.08
ABD22610.1	queuine tRNA-ribosyltransferase [Staphylococcus aureus subsp. aureus USA300_FPR3757]	0	83.822	54	15	58	15	379	43.3	6.37	77.16	15	RNA metabolism OR transcription;other metabolic processes	cytosol;other cell component	other molecular function	Pf01702	3920547	A0A0D1G5T5; A0A0E1VH44; A0A0E1X723; A0A1E8X2D5; A0A290QHJ4; A0A7U7IFK1; A0A7Z7W201; A0A8D9SHN6; A5ITG3; A6QHI1; A6U2A7; A7X354; A8Z2G7; ABD22610.1; P66904; P66905; P66906; Q2FG88; Q2FXT6; Q5HFC4; Q6G8T0; Q6GG65; Q99TL4; saa:SAUSA300_1595; sac:SACOL1694; sae:NWMN_1541; sah:SaurJH1_1729; saj:SaurJH9_1696; sam:MW1589; sams:NI36_08810; sao:SAOUHSC_01748; sar:SAR1719; sas:SAS1575; sau:SA1465; saua:SAA…	tgt; tgt_2	0	0	1.206	3.254	0.919869	0.914997	94.44	69.35	Met-loss [N-Term]
WP_001009697.1	MULTISPECIES: M17 family metallopeptidase [Staphylococcus]	0	78.342	41	15	66	15	491	54.1	5.87	117.73	15	protein metabolism	other cell component	other molecular function	Pf00883, Pf02789	3919226	A0A0H2WYH0; A0A0H2XDZ4; A0A0H3K2I6; A0A0H3K700; A0A1E8WPK4; Q2FZV6; saa:SAUSA300_0845; sac:SACOL0945; sae:NWMN_0812; sam:MW0824; sao:SAOUHSC_00879; WP_001009697.1; X5EH11	ampA; pepA_1	0	0	1.205	2.811	0.950973	0.970224	62.68	56.45
WP_000037075.1	MULTISPECIES: YihY/virulence factor BrkB family protein [Staphylococcus]	0	41.074	21	7	25	7	405	45.6	8.81	33.98	7		other membranes	other molecular function	Pf03631	3921169	A0A0E1VPG2; A0A0H2XEN6; A0A0H3JUU2; A0A0H3K978; A0A1E8WSG2; A0A7U7EZ57; Q2FX10; saa:SAUSA300_1864; sae:NWMN_1821; sao:SAOUHSC_02097; sau:SA1699; saud:CH52_09510; sauj:SAI2T2_1014260; sauk:SAI3T3_1014250; sauq:SAI4T8_1014260; saut:SAI1T1_2014250; sauv:SAI7S6_1014260; sauw:SAI5S5_1014200; saux:SAI6T6_1014220; sauy:SAI8T7_1014240; W8TV61; WP_000037075.1	yihY	0	0	1.204	1.944	0.998315	0.996334	90.14	80.1
WP_000201875.1	MULTISPECIES: lipoyl synthase [Staphylococcus]	0	62.102	53	12	41	12	305	34.9	8.15	74.49	12	protein metabolism;other metabolic processes	other cell component	other molecular function	Pf04055, Pf16881	3918991; 66839122	A0A077VXX8; A0A0D1JBS6; A0A1E8WQW7; A0A290QL36; A0A2K4AM70; A0A7I0YP75; A0A7U7JTL9; A0A7Z7W118; A0A8D9SH29; A5IRA1; A6QFD6; A6U030; A7X0C7; A8Z1I3; P65285; P65286; P65287; Q2FIE9; Q2FZX4; Q5HHG0; Q6GB01; Q6GIG3; Q99VF2; saa:SAUSA300_0829; sac:SACOL0927; sae:NWMN_0796; sah:SaurJH1_0942; saj:SaurJH9_0923; sam:MW0807; sams:NI36_04365; sao:SAOUHSC_00861; sar:SAR0887; sas:SAS0795; sau:SA0785; saua:SAA…	lipA; lipA_2; lipA_3; lipA_5	0	0	1.201	4.037	0.993365	0.769538	74.8	42.61
WP_000410720.1	MULTISPECIES: hypothetical protein [Staphylococcus]	0	11.075	32	3	3	3	95	11.2	4.63	6.88	3					3920117	A0A0D3Q617; A0A0H2WW29; A0A0H2XI35; A0A0H3KC02; A0A1E8WPR9; Q2FZM8; saa:SAUSA300_0938; sac:SACOL1042; sae:NWMN_0905; sao:SAOUHSC_00972; WP_000410720.1		0	0	1.199	1.744	0.966728	0.985217	82.35	65.46
P01045-1	SWISS-PROT:P01045-1 (Bos taurus) Isoform HMW of Kininogen-2 precursor	0	86.813	26	15	80	3	619	68.7	6.57	145.16	15	stress response;other biological processes	non-structural extracellular	enzyme regulator activity	Pf00031	280833	bta:280833; P01045; P01045-1; P01047	KNG2	0	0	1.195	0.273	0.993365	0.00367384	114.33	108.37
WP_000833483.1	MULTISPECIES: cupin domain-containing protein [Staphylococcus]	0	10.938	21	2	9	2	157	18.1	5.06	19.38	2				Pf06172	3919439	A0A0H2WY74; A0A0H2XI13; A0A0H3KBE4; A0A1E8WTR7; Q2G0C9; saa:SAUSA300_0656; sac:SACOL0728; sae:NWMN_0639; sao:SAOUHSC_00676; saun:SAKOR_00665; T1Y7G2; WP_000833483.1; X5E0G4		0	0	1.195	2.549	0.910285	0.985217	102.72	87
WP_000250824.1	MULTISPECIES: glycine C-acetyltransferase [Staphylococcus]	0	110.77	57	17	80	17	395	42.9	5.36	180.44	17	other metabolic processes		other molecular function	Pf00155	3920385	A0A0H2XJW8; A0A0H3KB50; Q2G0M8; Q5HIC5; saa:SAUSA300_0535; sac:SACOL0596; sae:NWMN_0512; sao:SAOUHSC_00532; WP_000250824.1; X5EP39		0	0	1.194	3.282	0.924523	0.911968	84.46	53.39	Met-loss [N-Term]
WP_000249662.1	MULTISPECIES: tRNA uridine-5-carboxymethylaminomethyl(34) synthesis enzyme MnmG [Staphylococcus]	0	72.177	33	16	28	16	625	70.1	5.48	46.87	16	RNA metabolism OR transcription;other metabolic processes	cytosol;other cell component	other molecular function	Pf01134, Pf13932	3921315	A0A0D6GNL3; A0A1E8XD92; A0A290QPW4; A6QKK1; A8YYS0; Q2FDE9; Q2FUQ3; Q5HCI4; saa:SAUSA300_2645; sac:SACOL2737; sae:NWMN_2611; sao:SAOUHSC_03052; sax:USA300HOU_2714; WP_000249662.1	mnmG	0	0	1.193	3.072	0.993365	0.944633	51.37	59.74
ABD20838.1	alpha-acetolactate decarboxylase [Staphylococcus aureus subsp. aureus USA300_FPR3757]	0	17.634	22	4	11	4	234	26.2	5.17	13.58	4	other metabolic processes		other molecular function	Pf03306	3919030	A0A0D6H7B9; A0A0H2WWR0; A0A0H2XGE8; A0A0H3JNH8; A0A0H3JT28; A0A1E8WUE0; A0A290QIQ8; A0A7U7IF11; ABD20838.1; Q2FW50; saa:SAUSA300_2165; sac:SACOL2198; sao:SAOUHSC_02467; sau:SA2007; saud:CH52_07920; sauj:SAI2T2_1016430; sauk:SAI3T3_1016420; sauq:SAI4T8_1016430; saut:SAI1T1_2016420; sauv:SAI7S6_1016420; sauw:SAI5S5_1016360; saux:SAI6T6_1016370; sauy:SAI8T7_1016400; sav:SAV2206	budA; budA1	0	0	1.193	2.552	0.921483	0.985217	59	49.57	Met-loss [N-Term]
Q2KJF1	TREMBL:Q2KJF1 (Bos taurus) Alpha-1-B glycoprotein	0	127.295	55	18	178	18	503	53.5	5.43	430.4	18		non-structural extracellular		Pf13895	518955	bta:518955; Q2KJF1	A1BG	2	0	1.192	0.391	0.926885	0.0247924	113.18	126.35
ABD22282.1	pantothenate kinase [Staphylococcus aureus subsp. aureus USA300_FPR3757]	0	44.486	36	7	28	7	267	29.1	5.77	42.16	7	other metabolic processes	cytosol;other cell component	kinase activity;other molecular function	Pf03630	3919414	A0A0D6HHM8; A0A0H3K9R6; A0A1E8WVA0; ABD22282.1; Q2FEZ8; Q2FWC7; Q5HE70; Q6G7I0; Q8NVG0; saa:SAUSA300_2084; sac:SACOL2122; sae:NWMN_2034; sam:MW2054; sao:SAOUHSC_02371; sas:SAS2033; saun:SAKOR_02098; T1YC65	coaW	0	0	1.191	1.789	0.993365	0.985217	103.6	58.51
ABD21273.1	oxidoreductase, short chain dehydrogenase/reductase family [Staphylococcus aureus subsp. aureus USA300_FPR3757]	0.004	3.945	4	1	5	1	234	24.9	6.01	6.67	1			other molecular function	Pf00106	3921350	A0A0E1VX33; A0A0H2WZJ7; A0A0H2XFC8; A0A0H3JRZ2; A0A0H3JUF5; A0A0H3JZ92; A0A0H3KAP0; A0A1E8WWR5; A0A4T9ZD84; ABD21273.1; Q2FV41; saa:SAUSA300_2516; sac:SACOL2594; sae:NWMN_2478; sam:MW2499; sao:SAOUHSC_02898; sau:SA2365; saud:CH52_06110; sav:SAV2579; W8TTE9	cpnA	0	0	1.188	2.454	0.871899	0.985217	65.66	52.66
Q8N1N4-2	SWISS-PROT:Q8N1N4-2 Tax_Id=9606 Gene_Symbol=KRT78 Isoform 2 of Keratin, type II cytoskeletal 78	0	45.897	23	12	73	9	521	56.9	6.02	113.3	12						Q8N1N4-2		0	0	1.184	0.707	0.954416	0.273905	93.22	71.21
ABD21367.1	glycoprotein endopeptidase [Staphylococcus aureus subsp. aureus USA300_FPR3757]	0	28.613	19	6	16	6	341	36.8	5.16	17.74	6	protein metabolism;RNA metabolism OR transcription;other metabolic processes	other cell component	other molecular function	Pf00814	3919152	A0A0D6HC30; A0A1E8WWX0; A0A290QI94; A6QIP6; A8Z4V2; ABD21367.1; Q2FF75; Q2FWL2; Q5HEF2; saa:SAUSA300_2002; sac:SACOL2038; sae:NWMN_1956; sao:SAOUHSC_02277; sax:USA300HOU_2044	gcp; tsaD	0	0	1.183	1.818	0.993365	0.987623	64.75	73.43
WP_001065801.1	MULTISPECIES: thioredoxin family protein [Staphylococcus]	0	11.817	41	3	5	3	98	11.4	5.48	1.62	3				Pf00085	3918953	A0A0D1GE69; A0A0E1VKY0; A0A0H2WVG7; A0A0H2XJP4; A0A0H3JM21; A0A0H3JQL0; A0A0H3JVM2; A0A0H3KBN3; A0A1E8WPM4; Q2FZZ3; saa:SAUSA300_0795; sac:SACOL0881; sae:NWMN_0779; sam:MW0789; sams:NI36_04135; sao:SAOUHSC_00841; sau:SAS023; saud:CH52_01700; sav:SAV0836; W8U0N0; WP_001065801.1	trxA_2	0	0	1.182	2.061	0.914936	0.999915	101.57	84.96
WP_000451295.1	RluA family pseudouridine synthase [Staphylococcus aureus]	0	74.026	62	14	38	14	305	34.6	6.09	70.01	14	RNA metabolism OR transcription;other metabolic processes		nucleic acid binding activity;other molecular function	Pf00849, Pf01479		A0A0H2XIW5; A0A1E8WWB8; A0A1S5Z2V6; saa:SAUSA300_1090; WP_000451295.1		0	0	1.175	2.372	0.955532	0.989216	64.97	67.36
ABD20751.1	glycerate kinase family protein [Staphylococcus aureus subsp. aureus USA300_FPR3757]	0	27.591	22	7	15	7	374	41.8	5.16	21.33	7	other metabolic processes		kinase activity	Pf02595		A0A0H2XG63; A0A1E8WTE8; A0A5C1MVR2; ABD20751.1; saa:SAUSA300_0726		0	0	1.174	1.501	0.993365	0.963916	60.46	37.84
ABD22359.1	ABC transporter protein [Staphylococcus aureus subsp. aureus USA300_FPR3757]	0.007	3.439	5	1	1	1	251	27.7	8.29	2.16	1	transport	plasma membrane;other membranes	transporter activity;other molecular function	Pf00005	3921657	A0A0E1VX89; A0A0H2XI53; A0A0H3JNU5; A0A0H3JUI8; A0A0H3K4U2; A0A0H3KAM6; A0A1E8WUV0; A0A4T9WS99; A0A7U7F043; ABD22359.1; Q2FUZ1; saa:SAUSA300_2557; sae:NWMN_2522; sam:MW2543; sao:SAOUHSC_02954; sau:SA2416; saud:CH52_05895; sauj:SAI2T2_1019620; sauk:SAI3T3_1019610; sauq:SAI4T8_1019620; saut:SAI1T1_2019610; sauv:SAI7S6_1019610; sauw:SAI5S5_1019550; saux:SAI6T6_1019560; sauy:SAI8T7_1019590; sav:SAV26…	yxdL	0	0	1.174	2.798	0.858793	0.970224	61.53	55.04
ABD21945.1	HIT family protein [Staphylococcus aureus subsp. aureus USA300_FPR3757]	0	32.526	60	9	30	9	140	15.9	5.03	39.16	9		other cell component	other molecular function	Pf01230	3920445	A0A0D1IKI9; A0A0E1VIH2; A0A0E1X6G0; A0A0H2WX33; A0A0H2XH57; A0A0H3JQN7; A0A0H3JS80; A0A0H3K3Q4; A0A0H3K8Y9; A0A1E8XDD3; A0A7U7EVH1; A0A7Z7W218; A0A8D9SM80; ABD21945.1; Q2G2F0; saa:SAUSA300_1787; sac:SACOL1894; sae:NWMN_1729; sam:MW1778; sams:NI36_09805; sao:SAOUHSC_01968; sar:SAR1929; sau:SA1656; saua:SAAG_01739; saud:CH52_09890; sav:SAV1838; W8U4X1	hinT; hit; hit_2	0	0	1.173	1.044	0.936616	0.717996	87.32	96.41	Met-loss [N-Term]
ABD21951.1	D-lactate dehydrogenase [Staphylococcus aureus subsp. aureus USA300_FPR3757]	0	128.254	54	22	101	22	351	39.2	5.58	169.79	22			other molecular function	Pf00389, Pf02826		A0A0H2XH62; ABD21951.1; saa:SAUSA300_2463	ddh	0	0	1.173	1.756	0.94095	0.985217	123.36	110.37
WP_000667275.1	deoxyribose-phosphate aldolase [Staphylococcus aureus]	0	85.39	70	12	90	1	220	23.5	4.83	196.31	12	other metabolic processes	other cell component	other molecular function	Pf01791		A0A0H2XIA2; A0A5A8W133; saa:SAUSA300_0140; WP_000667275.1	deoC	0	0	1.172	3.148	0.993365	0.927114	78.94	69.79
ABD21137.1	Glycerophosphoryl diester phosphodiesterase family protein [Staphylococcus aureus subsp. aureus USA300_FPR3757]	0	73.744	65	15	51	15	308	34.7	9.1	83.05	15	other metabolic processes	other membranes	other molecular function	Pf03009	3921733	A0A0D6HT57; A0A0H2WZL0; A0A0H2XFL4; A0A0H3KFR4; A0A1E8WS42; ABD21137.1; Q2FZF9; saa:SAUSA300_1020; sac:SACOL1130; sae:NWMN_0984; sao:SAOUHSC_01071	ugpQ_3	0	0	1.171	2.119	0.94095	0.999915	106.41	76.96
WP_000364542.1	MULTISPECIES: adenine phosphoribosyltransferase [Staphylococcus]	0	61.033	59	7	51	7	172	19.1	4.88	120.87	7	other metabolic processes	other cell component	other molecular function	Pf00156	3920543	A0A0D1IQN0; A0A0E0VQD2; A0A0E1VJA3; A0A0E1X4Q0; A0A1E8X3I5; A0A290QGX7; A0A7U7IEP4; A0A7Z7QZ78; A0A8D9W245; A5ITF9; A6QHH7; A6U2A3; A7X350; A8Z2G2; O32418; P68778; P68779; P68780; P68781; Q2FG92; Q2FXU0; Q5HFC8; Q6G8T4; Q6GG69; saa:SAUSA300_1591; sac:SACOL1690; sae:NWMN_1537; sah:SaurJH1_1725; saj:SaurJH9_1692; sam:MW1585; sao:SAOUHSC_01743; sar:SAR1715; sas:SAS1571; sau:SA1461; saua:SAAG_01548; …	apt; apt_2	0	0	1.165	2.551	0.981479	0.985217	97.27	66.92
WP_001790177.1	MULTISPECIES: hypothetical protein [Bacteria]	0.009	2.984	21	1	3	1	43	5.1	11.17	1.96	1					3920122	A0A0H2WWF1; A0A290QEZ2; A0A2G4VI10; Q2FZM3; sac:SACOL1046; sao:SAOUHSC_00977; WP_001790177.1		0	0	1.164	3.392	0.953574	0.885129	230.95	217.99
ABD22475.1	conserved hypothetical protein [Staphylococcus aureus subsp. aureus USA300_FPR3757]	0	25.022	18	5	5	5	293	32.2	9.36	13.57	5	stress response;transport	plasma membrane;other membranes	transporter activity	Pf00924	3921817	A0A0H2X0A4; A0A0H2XJS2; A0A0H3JUW8; A0A0H3KAT0; A0A1E8X9R1; ABD22475.1; Q2G117; saa:SAUSA300_0362; sac:SACOL0433; sae:NWMN_0354; sam:MW0337; sao:SAOUHSC_00344; saun:SAKOR_00359; T1Y6G9; X5DXG8	kefA	0	0	1.164	0.662	0.910285	0.221389	113.05	4.79
WP_000732326.1	MULTISPECIES: MetQ/NlpA family ABC transporter substrate-binding protein [Staphylococcus]	0	58.692	52	12	47	12	273	30.3	8.94	79.24	12		other membranes		Pf03180	3918956	A0A0H2WW71; A0A0H2XEA1; A0A0H3JZE8; A0A0H3K6X5; A0A1E8WPQ5; Q2FZZ0; saa:SAUSA300_0798; sac:SACOL0884; sae:NWMN_0782; sam:MW0792; sao:SAOUHSC_00844; saun:SAKOR_00820; T1Y7U0; WP_000732326.1; X5E0C0	metQ_1	0	0	1.162	1.837	0.945652	0.98803	117.41	66.74
ABD21780.1	membrane protein oxaA precursor [Staphylococcus aureus subsp. aureus USA300_FPR3757]	0	12.725	8	3	3	3	290	33.6	9.6	6.11	3	cell organization and biogenesis;transport;other biological processes	plasma membrane;other membranes	other molecular function	Pf02096	3920952	A0A0D1GTM9; A0A0E1VMF4; A0A0E1XAR7; A0A1E8WVC8; A0A290QLX8; A0A7U7EZX6; A0A7Z7R0J2; A0A8D9SEE8; A5IUN6; A6QIT4; A6U3H6; A7X4S6; ABD21780.1; P65628; P65629; P65630; Q2FF36; Q2FWG4; Q2YUI9; Q5HEA9; Q6G7M0; Q99SG7; saa:SAUSA300_2046; sab:SAB1974c; sac:SACOL2082; sae:NWMN_1994; sah:SaurJH1_2165; saj:SaurJH9_2127; sam:MW2013; sams:NI36_10230; sao:SAOUHSC_02327; sas:SAS1994; sau:SA1893; saua:SAAG_02303…	oxaI; yidC	0	0	1.159	0.621	0.910285	0.172087	171.09	85.87
ABD22793.1	conserved hypothetical protein [Staphylococcus aureus subsp. aureus USA300_FPR3757]	0	21.986	35	6	17	6	150	17.1	9.39	24.36	6				Pf13185	3921239	A0A0D1FZV0; A0A0E1VQJ8; A0A0H2WXK9; A0A0H2XKD5; A0A0H3JRJ7; A0A0H3JU14; A0A0H3K4D5; A0A0H3KA95; A0A1E8WNT7; ABD22793.1; Q2FVM5; saa:SAUSA300_2339; sac:SACOL2391; sae:NWMN_2293; sam:MW2315; sams:NI36_11850; sao:SAOUHSC_02677; sau:SA2181; saud:CH52_07020; saun:SAKOR_02371; sav:SAV2393; T1YB46; W8U8C2	nreA	0	0	1.157	1.2	0.993365	0.841417	75.05	77.54
WP_001106113.1	MULTISPECIES: glycosyltransferase [Staphylococcus]	0	28.017	21	7	10	7	496	58.4	6.89	14.69	7			other molecular function	Pf00534	3920827	A0A0H2WYZ1; A0A0H2XGN0; A0A0H3KB58; A0A1E8X4N9; Q2G0L2; saa:SAUSA300_0550; sac:SACOL0612; sae:NWMN_0527; sao:SAOUHSC_00548; WP_001106113.1; X5ELM4	tagE_2	0	0	1.155	2.181	0.921483	0.997057	25.27	37.87
ABD22736.1	putative teichoic acid biosynthesis protein F [Staphylococcus aureus subsp. aureus USA300_FPR3757]	0	36.766	27	9	17	9	389	45.9	6.87	27.57	9	cell organization and biogenesis;other metabolic processes	plasma membrane;other membranes	other molecular function	Pf04464	3920299	A0A0D6GFY0; A0A0H2X0B6; A0A0H2XKA0; A0A1E8XBV9; ABD22736.1; Q2G1C1; saa:SAUSA300_0248; sac:SACOL0239; sao:SAOUHSC_00223	tagF; tarF	0	0	1.154	1.793	0.981781	0.985217	118.97	63.42
WP_000289136.1	MULTISPECIES: GTP pyrophosphokinase family protein [Staphylococcus]	0	49.117	49	11	30	11	230	27.1	5.91	39.21	11	other metabolic processes		kinase activity;other molecular function	Pf04607	3921250	A0A0E0VSZ0; A0A0H2WX57; A0A0H2XFH6; A0A0H3JTM8; A0A0H3JW29; A0A0H3JZ31; A0A0H3KAI5; A0A1E8WS71; A0A4T9Y066; A0A7U7IFB6; Q2G2L7; saa:SAUSA300_2446; sac:SACOL2518; sae:NWMN_2405; sam:MW2427; sams:NI36_12495; sao:SAOUHSC_02811; sau:SA2297; saud:CH52_06455; sauj:SAI2T2_1018670; sauk:SAI3T3_1018660; sauq:SAI4T8_1018670; saut:SAI1T1_2018660; sauv:SAI7S6_1018660; sauw:SAI5S5_1018600; saux:SAI6T6_1018600…	ywaC	0	0	1.152	1.149	0.977752	0.81869	95.24	77.5
WP_000521533.1	MULTISPECIES: ABC transporter permease [Staphylococcus]	0	7.843	13	2	3	2	308	34.1	9.42	2.52	2	transport	plasma membrane;other membranes		Pf00528, Pf19300	3920810	A0A077VVY8; A0A0D1ISL6; A0A0E1VIM3; A0A0E1X9A5; A0A0H2XID7; A0A0H3JPE6; A0A0H3JQY4; A0A0H3K2J6; A0A0H3KFE0; A0A1E8WPB7; A0A2K4AKC5; A0A7I0YLK9; A0A7U7ID24; A0A7U7IEC3; A0A7Z7QXS6; A0A8D9SIZ0; Q2FZR7; saa:SAUSA300_0887; sae:NWMN_0856; sam:MW0868; sams:NI36_04675; sao:SAOUHSC_00923; sar:SAR0949; sau:SA0845; saua:SAAG_01340; saud:CH52_00950; sauj:SAI2T2_1006930; sauk:SAI3T3_1006920; sauq:SAI4T8_1006…	oppB; oppB_1; oppB_2	0	0	1.152	1.023	0.89298	0.691673	0	110.43
WP_001802667.1	MULTISPECIES: hypothetical protein [Staphylococcus]	0	14.983	18	3	12	3	227	25	5.88	23.88	3	protein metabolism	plasma membrane;other membranes	other molecular function	Pf01957	3920088	A0A0H2XE66; A0A133PY21; A0A1E8X1U9; A0A290QKQ6; Q2FXZ8; saa:SAUSA300_1534; sams:NI36_08480; sao:SAOUHSC_01677; WP_001802667.1		0	0	1.151	1.02	0.993365	0.691467	66.65	74.98
WP_000728056.1	MULTISPECIES: extracellular matrix protein-binding adhesin Emp [Staphylococcus]	0	36.89	31	9	21	9	340	38.5	9.86	32.63	9		other cell component			3919378	A0A0D6HYB8; A0A1E8WSX6; A0A290QEU6; A6QF98; P81684; Q2FIK4; Q2G012; Q5HHM6; Q9K2Q1; Q9L3L5; saa:SAUSA300_0774; sac:SACOL0858; sae:NWMN_0758; sao:SAOUHSC_00816; WP_000728056.1	emp; ssp	0	0	1.148	0.581	0.999505	0.133833	73.96	64.34
ENSEMBL:ENSBTAP00000018229	(Bos taurus) 54 kDa protein	0	244.66	62	26	461	4	475	53.6	6.05	1190.69	26						ENSEMBL:ENSBTAP00000018229		0	25	1.148	0.317	0.952598	0.00866422	71.92	93.4
ABD22698.1	RNA methyltransferase, TrmH family, group 3 [Staphylococcus aureus subsp. aureus USA300_FPR3757]	0	53.439	50	11	53	11	248	27.2	6.65	72.1	11	RNA metabolism OR transcription;other metabolic processes	cytosol;other cell component	nucleic acid binding activity;other molecular function	Pf00588, Pf08032	3920367	A0A0D6G9C9; A0A0H2XIQ1; A0A1E8X3Z2; A0A290QEX0; A6QEI4; ABD22698.1; Q2G2M3; Q5HIE3; Q9AGT0; saa:SAUSA300_0517; sac:SACOL0578; sae:NWMN_0494; sao:SAOUHSC_00513	rlmB	0	0	1.147	2.082	0.964178	0.999915	119.8	73.74
ABD20378.1	ribose 5-phosphate isomerase A [Staphylococcus aureus subsp. aureus USA300_FPR3757]	0	57.874	50	10	47	10	228	25.5	5.01	81.78	10	other metabolic processes	cytosol	other molecular function	Pf06026	3921390	A0A0E1VN91; A0A0H2XDX1; A0A0H3KEQ0; A0A1E8XCM5; A0A7U7F0D1; ABD20378.1; P66694; P66695; P66696; Q2FVT0; Q6G6Y5; Q99RT7; saa:SAUSA300_2283; sae:NWMN_2237; sam:MW2256; sao:SAOUHSC_02612; sas:SAS2228; sau:SA2127; saud:CH52_07290; sauj:SAI2T2_1017300; sauk:SAI3T3_1017290; sauq:SAI4T8_1017300; saut:SAI1T1_2017290; sauv:SAI7S6_1017290; sauw:SAI5S5_1017230; saux:SAI6T6_1017240; sauy:SAI8T7_1017270; sav:…	rpi; rpiA	0	0	1.145	1.736	0.964178	0.985217	99.24	66.92
WP_000662031.1	MULTISPECIES: tRNA-dihydrouridine synthase [Staphylococcus]	0	26.349	21	6	14	4	328	37.7	6.21	38.19	6	RNA metabolism OR transcription;other metabolic processes		nucleic acid binding activity;other molecular function	Pf01207		A0A0D1I4U8; A0A0H3KD80; A0A448CSL2; G5ELA6; Q5HJT5; Q6GD38; Q8NYV4; sac:SACOL0067; sae:NWMN_0030; sam:MW0059; sams:NI36_00355; sas:SAS0059; ssh:NCTC13712_00039; WP_000662031.1	dus; orfY	0	1	1.145	1.688	0.993365	0.985217	76.33	63.2
WP_000260118.1	dihydrolipoyl dehydrogenase [Staphylococcus aureus]	0	144.468	57	19	204	19	468	49.4	5.02	514.07	19		other membranes	other molecular function	Pf02852, Pf07992		A0A0H2XIQ2; A0A1E8WQ78; A0A5A8VFS2; saa:SAUSA300_0996; WP_000260118.1	lpdA	0	0	1.142	4.073	0.952598	0.757745	110.59	68.57	Met-loss [N-Term]
P35908	SWISS-PROT:P35908 Tax_Id=9606 Gene_Symbol=KRT2 Keratin, type II cytoskeletal 2 epidermal	0	458.39	86	56	1231	40	645	65.8	8	2532.11	56						P35908		0	15	1.142	0.354	0.952598	0.0151472	61.24	52.73	Met-loss+Acetyl [N-Term]
WP_000224622.1	MULTISPECIES: CYTH domain-containing protein [Staphylococcus]	0	53.562	63	9	38	9	197	23.4	6.24	71.6	9				Pf01928	3920769	A0A0D1JQA8; A0A0H2WVN0; A0A0H2XGC0; A0A0H3K7V4; A0A1E8WPB5; Q2G201; saa:SAUSA300_0905; sac:SACOL1008; sae:NWMN_0874; sams:NI36_04765; sao:SAOUHSC_00940; WP_000224622.1; X5EET4	yjbK	0	0	1.142	1.773	0.967415	0.985217	70.48	46.73	Met-loss [N-Term]
ABD20819.1	transaldolase [Staphylococcus aureus subsp. aureus USA300_FPR3757]	0	89.31	73	13	149	13	237	25.7	4.83	253.57	13	other metabolic processes	other cell component	other molecular function	Pf00923		A0A0H2XET4; A0A5A8VMD0; ABD20819.1; saa:SAUSA300_1725		0	0	1.139	3.219	0.952598	0.918647	94.45	79.41
WP_000721336.1	MULTISPECIES: UTP--glucose-1-phosphate uridylyltransferase GalU [Staphylococcus]	0	63.662	65	12	42	12	288	32.4	5.5	79.3	12	other metabolic processes		other molecular function	Pf00483	3921455	A0A0D6GWV0; A0A0H3KAH6; A0A1E8X860; A0A7U7EZZ7; Q2FE05; Q2G1T6; Q5HD54; Q7A3J9; Q99RD4; saa:SAUSA300_2439; sac:SACOL2508; sae:NWMN_2395; sao:SAOUHSC_02801; sau:SA2288; saud:CH52_06495; sauj:SAI2T2_1018610; sauk:SAI3T3_1018600; sauq:SAI4T8_1018610; saut:SAI1T1_2018600; sauv:SAI7S6_1018600; sauw:SAI5S5_1018540; saux:SAI6T6_1018540; sauy:SAI8T7_1018580; sav:SAV2500; WP_000721336.1	gtaB	0	0	1.138	2.011	0.993365	0.997057	100.68	78.07
ABD21932.1	oligoendopeptidase F [Staphylococcus aureus subsp. aureus USA300_FPR3757]	0	126.807	39	22	112	22	602	69.8	5.26	208.41	22	protein metabolism;other metabolic processes		other molecular function	Pf01432, Pf08439	3920766	A0A0D6GH02; A0A0E1VSR3; A0A0H2WW08; A0A0H2XIW1; A0A0H3KBV6; A0A1E8WP88; ABD21932.1; Q2G1U3; saa:SAUSA300_0902; sac:SACOL1005; sae:NWMN_0870; sao:SAOUHSC_00937	pepF; pepF1_1	0	0	1.138	3.245	0.952598	0.918342	105.06	111.67
ABD22244.1	glycyl-tRNA synthetase [Staphylococcus aureus subsp. aureus USA300_FPR3757]	0	230.503	71	28	253	28	463	53.6	5.12	537.29	28	protein metabolism;RNA metabolism OR transcription;other metabolic processes	other cell component	other molecular function	Pf00587, Pf03129	3920078	A0A0D1HXC4; A0A0E0VQL2; A0A0E1VH01; A0A0E1X6S8; A0A1E8X1R1; A0A290QHC2; A0A7U7EYP3; A0A7Z7QZZ1; A0A8D9SF40; A5IT93; A6QHA8; A6U237; A7X2W2; A8Z4A4; ABD22244.1; P67034; P67035; P99129; Q2FGF8; Q2FY08; Q5HFJ5; Q6G902; Q6GGD5; Q99TT1; saa:SAUSA300_1525; sac:SACOL1622; sae:NWMN_1468; sah:SaurJH1_1657; saj:SaurJH9_1623; sam:MW1517; sams:NI36_08435; sao:SAOUHSC_01666; sar:SAR1642; sas:SAS1503; sau:SA13…	glyQS; glyS; glyS_2	0	0	1.132	5.116	0.953574	0.477539	71.69	58.03	Met-loss [N-Term]
WP_000886500.1	MULTISPECIES: 16S rRNA (adenine(1518)-N(6)/adenine(1519)-N(6))-dimethyltransferase RsmA [Staphylococcus]	0	45.52	38	8	37	8	297	33.7	5.8	45.83	8	RNA metabolism OR transcription;other metabolic processes	cytosol;other cell component	nucleic acid binding activity;other molecular function	Pf00398	3920324	A0A0C2L236; A0A7U7IEQ8; A5IQ45; A6TYW7; A7WYP0; A8Z0Y8; P66662; P66663; Q2FJE9; Q2G0T0; Q5HII3; Q6GBZ5; Q932G1; Q99WB0; saa:SAUSA300_0470; sac:SACOL0536; sah:SaurJH1_0527; saj:SaurJH9_0514; sam:MW0448; sao:SAOUHSC_00464; sas:SAS0450; sau:SA0451; saud:CH52_03370; sauj:SAI2T2_1003670; sauk:SAI3T3_1003670; sauq:SAI4T8_1003670; saut:SAI1T1_2003670; sauv:SAI7S6_1003660; sauw:SAI5S5_1003650; saux:SAI6T…	rsmA	0	0	1.131	2.474	0.993365	0.985217	92.57	72.97
Q9TT36	SWISS-PROT:Q9TT36 (Bos taurus) Thyroxine-binding globulin precursor	0	71.928	39	14	53	14	411	46	5.72	94.77	14		non-structural extracellular	enzyme regulator activity	Pf00079	282518	bta:282518; Q9TT36	SERPINA7	0	0	1.127	0.478	0.955532	0.0612222	97.53	106.99
ABD20550.1	CHAP domain family [Staphylococcus aureus subsp. aureus USA300_FPR3757]	0	26.113	32	6	14	6	334	35.8	9.67	18.36	6	cell cycle OR cell proliferation;cell organization and biogenesis;other metabolic processes;stress response;other biological processes	non-structural extracellular;other cell component	other molecular function	Pf01476, Pf05257	3919100	A0A0E1VVH0; A0A0H3KAZ4; A0A1E8WZQ1; A0A2C9TIK1; A0A7U7EXP3; ABD20550.1; P0C1U7; Q2FJH7; Q2G0U9; Q33E91; Q5HIL2; Q6GC24; Q7A1T4; Q7A7E0; Q99WD8; saa:SAUSA300_0438; sac:SACOL0507; sae:NWMN_0429; sam:MW0419; sao:SAOUHSC_00427; sas:SAS0422; sau:SA0423; saud:CH52_03530; sauj:SAI2T2_1003400; sauk:SAI3T3_1003400; saun:SAKOR_00448; sauq:SAI4T8_1003400; saut:SAI1T1_2003400; sauv:SAI7S6_1003400; sauw:SAI5S…	aaa; sle; sle1	0	0	1.127	1.645	0.945348	0.981672	55.77	37.41
ABD21094.1	conserved hypothetical protein [Staphylococcus aureus subsp. aureus USA300_FPR3757]	0	74.046	59	9	64	9	140	15.7	9.19	110.33	9					3921758	A0A0H2WZ06; A0A0H2XFG6; A0A0H3K8U0; A0A1E8X6P6; ABD21094.1; Q2FXH8; Q9KWZ8; saa:SAUSA300_1698; sac:SACOL1802; sae:NWMN_1645; sao:SAOUHSC_01869	ORF141	0	0	1.126	1.755	0.955532	0.985217	103.13	79.4
ABD21621.1	ribosomal protein L11 [Staphylococcus aureus subsp. aureus USA300_FPR3757]	0	58.799	41	6	92	6	140	14.9	8.98	197.8	6	protein metabolism;other metabolic processes	cytosol;translational apparatus;other cell component	nucleic acid binding activity;other molecular function	Pf00298, Pf03946	3920372; 66838829	A0A077W4L0; A0A0D1JCM4; A0A0E1VK23; A0A0E1XII8; A0A0H2CL61; A0A1E8X2X7; A0A2K4AEK2; A0A7I0YPE7; A0A7U7JT32; A0A7Z7QXL7; A0A8D9SGH3; A5IQ91; A6TZ14; A7WYW0; A8YZN5; ABD21621.1; O06443; P0A0F1; P0A0F2; P0A0F3; P0A0F4; Q2FJA3; Q2G0P1; Q6GBV0; Q6GJD1; saa:SAUSA300_0522; sah:SaurJH1_0574; saj:SaurJH9_0560; sam:MW0492; sams:NI36_02670; sao:SAOUHSC_00518; sar:SAR0542; sas:SAS0495; sau:SA0495; saua:SAAG_…	rplK; rplK_2	0	0	1.125	1.761	0.955532	0.985217	95.8	89.11
WP_001791835.1	MULTISPECIES: Na/Pi cotransporter family protein [Staphylococcus]	0	8.448	5	2	3	2	553	60.6	6.43	6.9	2	transport	plasma membrane;other membranes	transporter activity	Pf01895, Pf02690	3919091	A0A0H2X053; A0A0H2XDU2; A0A290QKL9; A0A2Y9TTG9; Q2G1P4; saa:SAUSA300_0107; sac:SACOL0088; sao:SAOUHSC_00060; WP_001791835.1		0	0	1.124		0.952598		29.07
WP_000690027.1	MULTISPECIES: N-acetyl-alpha-D-glucosaminyl L-malate synthase BshA [Staphylococcus]	0	24.404	19	6	14	6	380	42.8	5.9	19.24	6	other metabolic processes		other molecular function	Pf00534, Pf13439	3920230	A0A068A5A2; A0A0H2XIE0; A0A0H3K8K7; A0A1E8WZD9; Q2G255; saa:SAUSA300_1349; sae:NWMN_1369; sao:SAOUHSC_01475; WP_000690027.1	bshA; pimB	0	0	1.12	3.407	0.975747	0.883157	114.04	83.16
ABD22350.1	cysteine desulfurases, SufS subfamily subfamily [Staphylococcus aureus subsp. aureus USA300_FPR3757]	0	68.431	48	13	56	13	413	46.2	5.57	70.1	13	other metabolic processes		other molecular function	Pf00266		A0A0H2XHJ5; A0A1E8WQU1; A0A290QEX6; A0A7Z7QXL8; A0A8D9SKU9; ABD22350.1; Q5HHH0; Q6GB11; Q6GIH2; Q8NXH0; saa:SAUSA300_0820; sac:SACOL0916; sam:MW0797; sar:SAR0878; sas:SAS0786; saua:SAAG_01267; X5E2K8	csd; sufS	0	0	1.119	3.392	0.993365	0.885129	89.58	67.86	Met-loss [N-Term]
WP_001115101.1	MULTISPECIES: transcription termination factor Rho [Staphylococcus]	0	97.245	57	23	78	23	438	49.9	8.09	128.2	23	RNA metabolism OR transcription;other metabolic processes		nucleic acid binding activity;other molecular function	Pf00006, Pf07497, Pf07498		A0A0H2WZ78; A0A0H2XGJ3; A0A0H3JSJ3; A0A0H3JXD6; A0A0H3KHZ8; A0A4U0AW01; A0A7U7IDA2; A0A7Z7R005; A0A8D9SEH1; saa:SAUSA300_2075; sac:SACOL2113; sae:NWMN_2025; sam:MW2045; sar:SAR2209; saua:SAAG_02335; saud:CH52_08355; sav:SAV2121; WP_001115101.1	rho; rho_2	0	0	1.119	2.2	0.958679	0.997057	59.63	48.89
WP_001801842.1	MULTISPECIES: tandem-type lipoprotein Lpl10 [Staphylococcus]	0	49.182	47	12	32	12	270	31.4	8.78	47.25	12		plasma membrane;other membranes		Pf04507		A0A266CRU8; Q2FJJ6; saa:SAUSA300_0419; WP_001801842.1	lpl10	0	0	1.117	1.232	0.968875	0.858302	91	56.46
WP_000644391.1	MULTISPECIES: (d)CMP kinase [Staphylococcus]	0	103.948	64	12	102	12	219	24.6	5.22	227.35	12	other metabolic processes	other cell component	kinase activity;other molecular function	Pf02224		A0A0D1EUJ0; A0A1E8WXY4; A0A290QST1; A0A7U7IEJ8; A5IT05; A6QH26; A6U1U6; A7X2I6; A8Z457; P63805; P63806; P63807; Q5HFU6; Q6G986; Q99U12; sac:SACOL1518; sae:NWMN_1386; sah:SaurJH1_1565; saj:SaurJH9_1534; sam:MW1366; sas:SAS1418; sau:SA1309; saud:CH52_11690; sauj:SAI2T2_1010700; sauk:SAI3T3_1010690; sauq:SAI4T8_1010690; saut:SAI1T1_2010680; sauv:SAI7S6_1010700; sauw:SAI5S5_1010650; saux:SAI6T6_10106…	cmk	0	0	1.114	2.263	0.960491	0.996334	88.94	76.84
ABD22116.1	putative glycerophosphoryl diester phosphodiesterase [Staphylococcus aureus subsp. aureus USA300_FPR3757]	0	10.57	14	3	7	3	247	27.9	5.02	5.21	3	other metabolic processes		other molecular function	Pf03009	66838367	A0A0E1VBD2; A0A0H2WXN6; A0A0H2XH22; A0A0H3JJ79; A0A0H3JPN3; A0A0H3JTP3; A0A0K0ZXE2; A0A141HMH9; A0A168PIC8; A0A1E8WR62; A0A1W2KRU0; A0A2D0UV19; A0A380FUP6; A0A3S7GUL7; A0A507SKT2; A0A6M2APC7; A0A7U7IBM9; A0A7U7IE16; A0A8E0RFN6; A0A8F2IHP0; ABD22116.1; B1GVE4; D4FLQ0; D9N338; D9Z678; E5DNI1; J7S556; L7SW45; Q4LAC7; Q5HK29; Q7DJC4; saa:SAUSA300_0030; sac:SACOL0031; sam:MW0029; sams:NI36_00200; sar:…	maoC; ugpQ; ugpQ_1	0	0	1.111	2.318	0.905198	0.994154	50.38	62.86
ABD21997.1	succinate dehydrogenase, iron-sulfur protein [Staphylococcus aureus subsp. aureus USA300_FPR3757]	0	44.462	38	8	23	8	271	30.6	7.93	51.27	8	other metabolic processes		other molecular function	Pf13085, Pf13183	3920747	A0A0D1HPS7; A0A0E0VPR6; A0A0E1VID3; A0A0H2WWG4; A0A0H2XHE6; A0A0H3JTV5; A0A0H3JVR1; A0A0H3JZ09; A0A0H3KFW0; A0A1E8WPX8; A0A7U7EY10; ABD21997.1; Q2FZC7; saa:SAUSA300_1048; sac:SACOL1160; sae:NWMN_1062; sam:MW1032; sams:NI36_05545; sao:SAOUHSC_01105; sau:SA0996; saud:CH52_13350; sauj:SAI2T2_1008200; sauk:SAI3T3_1008190; saun:SAKOR_01071; sauq:SAI4T8_1008180; saut:SAI1T1_2008180; sauv:SAI7S6_1008190…	sdhB	0	0	1.109	1.662	0.993365	0.984157	103.97	72.14
WP_000939521.1	MULTISPECIES: thioredoxin-dependent thiol peroxidase [Bacilli]	0	48.39	66	11	48	11	151	17.2	5.68	80.61	11	stress response;other biological processes	other cell component	other molecular function	Pf00578	3921879	A0A0D1H739; A0A0E0VQ28; A0A0E1VPE3; A0A0H2WWQ8; A0A0H2XHS7; A0A0H3JQQ0; A0A0H3JS97; A0A0H3K3R6; A0A1E8WUH5; A0A7U7EZA7; Q2G280; saa:SAUSA300_1844; sac:SACOL1921; sam:MW1803; sao:SAOUHSC_01999; sau:SA1680; saud:CH52_09610; sauj:SAI2T2_1014100; sauk:SAI3T3_1014090; saun:SAKOR_01819; sauq:SAI4T8_1014100; saut:SAI1T1_2014090; sauv:SAI7S6_1014100; sauw:SAI5S5_1014040; saux:SAI6T6_1014060; sauy:SAI8T7_…	bcp; ygaF	0	0	1.105	1.807	0.964178	0.987623	113.87	93.26
WP_000182751.1	MULTISPECIES: ribokinase [Staphylococcus]	0	12.446	14	3	7	3	304	32.4	4.98	6.61	3	other metabolic processes	cytosol;other cell component	kinase activity;other molecular function	Pf00294	3919259	A0A0D6GG32; A0A0H2WZY4; A0A0H2XI12; A0A0H3KDR5; A0A1E8XDR7; Q2G1A6; saa:SAUSA300_0262; sac:SACOL0253; sae:NWMN_0202; sao:SAOUHSC_00239; WP_000182751.1	rbsK	0	0	1.098	2.572	0.856042	0.985217	121.09	38.92
WP_000597335.1	MULTISPECIES: diphosphomevalonate decarboxylase [Staphylococcus]	0	25.547	25	6	16	6	327	36.8	5.21	29.27	6	other metabolic processes	cytosol	kinase activity;other molecular function	Pf00288, Pf18376	3920618	A0A0H2WY18; A0A0H2XIV6; A0A0H3JYZ6; A0A0H3K6I2; A0A1E8X3P0; Q2G0I7; saa:SAUSA300_0573; sac:SACOL0637; sae:NWMN_0554; sam:MW0546; sao:SAOUHSC_00578; WP_000597335.1; X5E5B5	mvaD	0	0	1.096	1.853	0.993365	0.989216	37.33	63.86
WP_000860047.1	MULTISPECIES: 3-methyl-2-oxobutanoate hydroxymethyltransferase [Staphylococcus]	0	101.249	71	12	99	12	272	29.2	5.96	258.25	12	other metabolic processes	other cell component	other molecular function	Pf02548	3921370	A0A0E0VTL6; A0A1E8WUK8; A0A2C9TZG7; A0A4T9Y3E3; A5IW24; A6U4X9; A8Z3J9; P65656; P65657; Q2FDR0; Q2FV21; Q6G677; Q99R38; saa:SAUSA300_2534; sah:SaurJH1_2675; saj:SaurJH9_2621; sam:MW2518; sams:NI36_13025; sao:SAOUHSC_02919; sas:SAS2484; sau:SA2392; saud:CH52_06010; saun:SAKOR_02592; sax:USA300HOU_2593; sud:ST398NM01_2647; T1YCG5; WP_000860047.1	panB	0	0	1.089	2.307	0.969888	0.994154	122.45	85.31
ABD22191.1	ribosome-binding factor A [Staphylococcus aureus subsp. aureus USA300_FPR3757]	0	31.622	54	4	18	4	116	13.5	8.35	47.3	4	RNA metabolism OR transcription;other metabolic processes;other biological processes	cytosol;other cell component	translation activity	Pf02033	3919978	A0A0D1FLX1; A0A1E8WW34; A0A290QJT2; A0A7Z7QYW8; A5ISF4; A6QGG9; A6U189; A7X1Q2; A8Z3V0; ABD22191.1; P65966; P65967; P65968; Q2FHG8; Q2G2Q4; Q2YXP6; Q5HGG1; Q6G9U3; Q6GHG5; Q99UK2; saa:SAUSA300_1163; sab:SAB1132; sac:SACOL1289; sae:NWMN_1179; sah:SaurJH1_1356; saj:SaurJH9_1330; sam:MW1153; sams:NI36_06200; sao:SAOUHSC_01247; sar:SAR1246; sas:SAS1204; sau:SA1113; saud:CH52_12735; sav:SAV1270; saw:S…	rbfA; rbfA_2	0	0	1.088	1.132	0.997138	0.802194	95.25	70.58
WP_000831298.1	MULTISPECIES: membrane protein [Staphylococcus]	0	35.984	37	7	28	7	219	25.8	8.13	47.04	7		other membranes			3921600	A0A0D1I997; A0A0E1VQ25; A0A0E1XDN1; A0A0H2X0F4; A0A0H2XIB2; A0A0H3JNE9; A0A0H3JX72; A0A0H3KAC7; A0A1E8WPZ6; A0A7U7EW79; A0A7Z7W2Y2; A0A8D9VZL8; Q2FVI6; saa:SAUSA300_2378; sac:SACOL2436; sae:NWMN_2332; sams:NI36_12085; sao:SAOUHSC_02724; sar:SAR2523; sau:SA2221; saua:SAAG_00260; saud:CH52_06815; sav:SAV2433; W8U3E4; WP_000831298.1		0	0	1.088	1.913	0.997138	0.994154	67.4	48.6
ABD21079.1	ribosomal large subunit pseudouridine synthase, RluD subfamily [Staphylococcus aureus subsp. aureus USA300_FPR3757]	0	72.876	62	14	50	14	273	31.4	7.72	91.37	14	RNA metabolism OR transcription;other metabolic processes		nucleic acid binding activity;other molecular function	Pf00849	3920458	A0A0H2WWF6; A0A0H2XGV5; A0A0H3JLK1; A0A0H3K016; A0A0H3K3R0; A0A0H3K905; A0A1E8XDB4; A0A4U0AJB0; A0A7U7EZ47; ABD21079.1; Q2FX95; saa:SAUSA300_1800; sac:SACOL1907; sae:NWMN_1742; sam:MW1791; sao:SAOUHSC_01982; sau:SA1668; saud:CH52_09830; sauj:SAI2T2_1013700; sauk:SAI3T3_1013690; saun:SAKOR_01806; sauq:SAI4T8_1013700; saut:SAI1T1_2013690; sauv:SAI7S6_1013710; sauw:SAI5S5_1013650; saux:SAI6T6_101367…	yhcT	0	0	1.088	1.879	0.96886	0.991891	91.36	76.47
ABD22542.1	conserved hypothetical protein [Staphylococcus aureus subsp. aureus USA300_FPR3757]	0	49.62	52	8	36	8	173	19.6	6.52	63.86	8				Pf08741	3918926; 66838895	A0A0E1VJP9; A0A0E1X9N2; A0A0H2WW04; A0A0H2XIK9; A0A0H3K7A0; A0A133Q5C7; A0A2K4AEM0; ABD22542.1; Q2G0G2; saa:SAUSA300_0593; sac:SACOL0659; sae:NWMN_0576; sao:SAOUHSC_00607		0	0	1.084	1.852	0.993365	0.989216	68.23	93.78
ABD20492.1	ABC transporter, ATP-binding protein [Staphylococcus aureus subsp. aureus USA300_FPR3757]	0	62.852	62	10	43	10	243	27.2	7.15	71.5	10	transport	plasma membrane;other membranes	transporter activity;other molecular function	Pf00005	3919716	A0A0D1FLC7; A0A0E1VN46; A0A0H2XDP9; A0A0H3JMN4; A0A0H3JX57; A0A0H3KAA1; A0A1E8WNV7; ABD20492.1; Q2FVL4; saa:SAUSA300_2357; sae:NWMN_2311; sao:SAOUHSC_02697; sau:SA2200; saud:CH52_06925; saun:SAKOR_02390; sav:SAV2412; T1YC84; W8U3G3	tcyC	0	0	1.084	1.313	0.993365	0.896236	105.98	96.27
WP_000857483.1	MULTISPECIES: alpha-hemolysin [Staphylococcus]	0	32.198	33	8	10	8	319	36	8.73	13.35	8	other biological processes	non-structural extracellular	other molecular function	Pf07968	3920722	A0A0D3Q6S7; A0A0H2WVV3; A0A0H2XEW5; A0A0H3KCA3; A0A1E8WQ14; Q2G1X0; saa:SAUSA300_1058; sac:SACOL1173; sae:NWMN_1073; sao:SAOUHSC_01121; WP_000857483.1	hla; hly; hlY	0	0	1.084	0.01	0.950973	1.89222e-16	50.91
WP_000432356.1	MULTISPECIES: anion permease [Staphylococcus]	0	9.924	6	3	5	3	472	51.3	9.64	4.38	3	transport	plasma membrane;other membranes	transporter activity	Pf00939	3921296	A0A0H2WXX4; A0A0H2XHQ7; A0A0H3KFF5; A0A1E8X6A3; Q2FUS2; Q7WS31; saa:SAUSA300_2627; sac:SACOL2718; sae:NWMN_2592; sao:SAOUHSC_03030; WP_000432356.1	2486	0	0	1.084	0.74	0.879502	0.317725	34.86	32.37
ABD21816.1	hydrolase family protein [Staphylococcus aureus subsp. aureus USA300_FPR3757]	0	68.048	79	13	50	13	276	31	4.87	116.02	13			other molecular function	Pf00561		A0A1E8WW06; A0A5A8VPT7; ABD21816.1; Q2FDS6; saa:SAUSA300_2518		0	0	1.083	1.83	0.97321	0.987623	88.11	79.62
WP_000290674.1	MULTISPECIES: Na+/H+ antiporter Mnh1 subunit E [Staphylococcus]	0.003	4.061	7	1	3	1	159	18.3	8.85	4.17	1	transport	plasma membrane;other membranes	transporter activity	Pf01899	3919232	A0A0E0VNT7; A0A0E1VLA7; A0A0E1X8S0; A0A1E8WPE0; A0A290QEQ0; A0A7U7IF08; A0A7Z7QY86; A0A8D9SHC3; A5IRC6; A6QFF8; A6U055; A7X0F8; A8Z055; P60688; P60689; P60690; P60691; Q0Q2K3; Q2FIC7; Q2G2H8; Q5HHD7; Q6GAX8; Q6GIE0; Q9ZNG2; saa:SAUSA300_0851; sac:SACOL0951; sae:NWMN_0818; sah:SaurJH1_0967; saj:SaurJH9_0948; sam:MW0830; sao:SAOUHSC_00885; sar:SAR0910; sas:SAS0818; sau:SA0809; saua:SAAG_01301; saud…	mnhE; mnhE_2; mnhE1	0	0	1.083	1.23	0.906488	0.858302	66	78.76
ABD22633.1	NH(3)-dependent NAD+ synthetase [Staphylococcus aureus subsp. aureus USA300_FPR3757]	0	102.614	81	17	91	17	273	30.7	5.36	218.84	17	other metabolic processes	other cell component	other molecular function	Pf02540	3921202	A0A1E8XDE8; A0A290QNC5; A6QIE0; A8Z2S7; ABD22633.1; Q2FFI3; Q2G236; Q5HEK9; saa:SAUSA300_1893; sac:SACOL1974; sae:NWMN_1850; sao:SAOUHSC_02132; sax:USA300HOU_1914; X5DZB7	nadE	0	0	1.082	2.294	0.974181	0.994154	86.65	61.45
WP_001291535.1	MULTISPECIES: dihydrolipoyl dehydrogenase [Staphylococcus]	0	19.806	18	7	15	7	473	51.1	5.5	17.24	7		other membranes	other molecular function	Pf02852, Pf07992	3920030	A0A0D6H3I9; A0A0H2WWG1; A0A0H2XKH9; A0A0H3K3A5; A0A0H3K8R2; A0A1E8X3U9; Q2FY51; saa:SAUSA300_1467; sac:SACOL1563; sae:NWMN_1424; sam:MW1471; sao:SAOUHSC_01614; WP_001291535.1	bfmBC; lpdA	0	0	1.079	3.116	0.960986	0.935756	54.45	40.05
ABD21703.1	UDP-N-acetylglucosamine 1-carboxyvinyltransferase 1 [Staphylococcus aureus subsp. aureus USA300_FPR3757]	0	145.579	74	20	167	20	421	45	5.81	377.24	20	cell cycle OR cell proliferation;cell organization and biogenesis;other metabolic processes;other biological processes	other cell component	other molecular function	Pf00275		A0A0E8J2T6; A0A0H2XGP3; A0A1E8WVD1; ABD21703.1; saa:SAUSA300_2055	murA	0	0	1.076	2.706	0.975747	0.976803	40.73	41.96
P02663	SWISS-PROT:P02663 Alpha-S2-casein [Contains: Casocidin-1 - Bos taurus (Bovine).	0	9.522	14	3	10	3	207	24.3	8.27	10.61	3						P02663		0	0	1.076	0.368	0.999505	0.0182721	40.44	20.3
ABD21613.1	putative glutamyl aminopeptidase [Staphylococcus aureus subsp. aureus USA300_FPR3757]	0	72.286	57	15	44	15	343	37.8	5.54	60.33	15	protein metabolism		other molecular function	Pf05343		A0A0E7NTZ3; A0A0H2WW05; A0A0H2XI69; A0A0H3K8J2; A0A1E8WZR4; ABD21613.1; saa:SAUSA300_1261; sac:SACOL1402; sae:NWMN_1278	ysdC_2	0	0	1.076	1.837	0.993365	0.98803	94.39	75.15
WP_000069282.1	MULTISPECIES: elastin-binding protein EbpS [Staphylococcus]	0	23.017	10	3	8	3	486	53.2	6.3	23.12	3		plasma membrane;other membranes		Pf01476	3919044	A0A1E8WXX7; A0A290QMD3; A6QH29; G1BWG8; Q2FGW1; Q2FYF1; Q5HFU2; Q93D59; saa:SAUSA300_1370; sac:SACOL1522; sae:NWMN_1389; sao:SAOUHSC_01501; WP_000069282.1	ebpS	0	0	1.071	2.983	0.915672	0.960563	72.7	68.47
Q03247	SWISS-PROT:Q03247 (Bos taurus) Apolipoprotein E precursor	0	82.265	44	13	86	13	316	36	5.67	159.93	13	cell organization and biogenesis;protein metabolism;other metabolic processes;transport;other biological processes	non-structural extracellular;extracellular matrix;other cytoplasmic organelle	signal transduction activity or receptor binding;other molecular function	Pf01442	281004	bta:281004; Q03247; Q3T006; Q5E967	APOE	0	0	1.068	0.716	0.980566	0.284268	116.56	119.35
ABD22098.1	conserved hypothetical protein [Staphylococcus aureus subsp. aureus USA300_FPR3757]	0	23.223	26	3	9	3	134	15.7	9.2	22.13	3	RNA metabolism OR transcription;other metabolic processes	other cell component	nucleic acid binding activity;other molecular function	Pf00636	3920424	A0A0D1GN68; A0A0E1VM60; A0A0H2WYB1; A0A0H2XHH0; A0A0H3JJY9; A0A0H3JYQ5; A0A0H3JYX2; A0A0H3KEL2; ABD22098.1; Q2G2M4; Q7BG62; saa:SAUSA300_0516; sac:SACOL0577; sae:NWMN_0493; sam:MW0486; sao:SAOUHSC_00512; sau:SA0489; saud:CH52_03100; saun:SAKOR_00516; sav:SAV0530.1; T1Y5X2	cysS; mrnC	0	0	1.067	6.776	0.871899	0.203892	68.23	71.21
ABD22328.1	thermonuclease precursor [Staphylococcus aureus subsp. aureus USA300_FPR3757]	0	55.577	45	12	38	12	228	25.1	9.25	52.73	12		non-structural extracellular;other membranes	nucleic acid binding activity;other molecular function	Pf00565	3919380	A0A0D6I075; A0A0H2XHI2; A0A0H3K6V4; A0A1E8WSW2; ABD22328.1; Q2G010; Q5HHM4; saa:SAUSA300_0776; sac:SACOL0860; sae:NWMN_0760; sao:SAOUHSC_00818	nuc	0	0	1.067	0.608	0.980566	0.159881	87.43	128.17
[truncated: 715 more rows]
