# Supplementary material for: Deciphering Staphylococcus aureus–host dynamics using dual activity-based protein profiling of ATP-interacting proteins
Source: mSystems. 2024 Apr 24;9(5):e00179-24. doi: 10.1128/msystems.00179-24 (PMC11097646; doi:10.1128/msystems.00179-24)
Supplement: Table S4 — Activity of human proteins. [file msystems.00179-24-s0005.xlsx]

## Sheet: Proteins
Accession	Description	Exp. q-value: Combined	Contaminant	Sum PEP Score	Coverage [%]	# Peptides	# PSMs	# Unique Peptides	# AAs	MW [kDa]	calc. pI	Score Sequest HT: Sequest HT	# Peptides (by Search Engine): Sequest HT	Biological Process	Cellular Component	Molecular Function	Pfam IDs	Entrez Gene ID	Ensembl Gene ID	Gene Symbol	Gene ID	Reactome Pathways	# Protein Pathway Groups	# Razor Peptides	Abundance Ratio: (HaCaT_bact) / (HaCaT)	Abundance Ratio: (THP-1_bact) / (THP-1)	Abundance Ratio (log2): (HaCaT_bact) / (HaCaT)	Abundance Ratio (log2): (THP-1_bact) / (THP-1)	Abundance Ratio Adj. P-Value: (HaCaT_bact) / (HaCaT)	Abundance Ratio Adj. P-Value: (THP-1_bact) / (THP-1)	Abundance Ratio Variability [%]: (HaCaT_bact) / (HaCaT)	Abundance Ratio Variability [%]: (THP-1_bact) / (THP-1)	Modifications
O95059	Ribonuclease P protein subunit p14 OS=Homo sapiens (Human) OX=9606 GN=RPP14 PE=1 SV=3	0	FALSE	22.804	53	5	8	5	124	13.7	7.75	11.56	5	RNA metabolism OR transcription;other metabolic processes	nucleus;other cell component	nucleic acid binding activity;other molecular function	Pf01900	11102	ENSG00000163684	RPP14	hsa:11102; O95059; Q53X97	tRNA processing in the nucleus; Major pathway of rRNA processing in the nucleolus and cytosol	2	0	100	0.35	6.64	-1.51	1.19785e-16	0.657955		6.23	Met-loss [N-Term]
Q9Y2Y0	ADP-ribosylation factor-like protein 2-binding protein OS=Homo sapiens (Human) OX=9606 GN=ARL2BP PE=1 SV=1	0	FALSE	8.006	15	2	2	2	163	18.8	4.35	3	2	RNA metabolism OR transcription;signal transduction;other biological processes	cytosol;cytoskeleton;mitochondrion;nucleus;other cell component	enzyme regulator activity;other molecular function	Pf11527	23568	ENSG00000102931	ARL2BP	B3KQJ5; hsa:23568; Q504R0; Q9Y2Y0	Transport of nucleosides and free purine and pyrimidine bases across the plasma membrane	2	0	100	0.484	6.64	-1.05	1.19785e-16	0.818281		87.75
Q96GS6	Alpha/beta hydrolase domain-containing protein 17A OS=Homo sapiens (Human) OX=9606 GN=ABHD17A PE=1 SV=1	0	FALSE	14.702	21	3	7	2	310	34	6.84	8.63	3	protein metabolism;other metabolic processes;other biological processes	plasma membrane;other membranes;nucleus;other cytoplasmic organelle;other cell component	other molecular function	Pf12146	81926	ENSG00000129968	ABHD17A	A8K0G8; D6W5Z9; hsa:81926; Q6PJU2; Q8WUH9; Q96GS6; Q9BWL0; Q9H7Q9	RAS processing	1	0	100	1.55	6.64	0.63	1.19785e-16	0.924626		77.8
Q8TCA0	Leucine-rich repeat-containing protein 20 OS=Homo sapiens (Human) OX=9606 GN=LRRC20 PE=1 SV=1	0	FALSE	11.988	17	3	3	3	184	20.5	6.55	5.23	3				Pf13855	55222	ENSG00000172731	LRRC20	hsa:55222; Q5T6D4; Q5T6D6; Q8TCA0; Q9NVA6; Q9NVG3		0	0	100	1.274	6.64	0.35	1.19785e-16	0.980269		221.13
Q96G25	Mediator of RNA polymerase II transcription subunit 8 OS=Homo sapiens (Human) OX=9606 GN=MED8 PE=1 SV=2	0	FALSE	34.514	34	6	8	6	268	29.1	7.44	13.99	6	cell organization and biogenesis;protein metabolism;RNA metabolism OR transcription;other metabolic processes;other biological processes	nucleus	nucleic acid binding activity;other molecular function	Pf10232	112950	ENSG00000159479	MED8	A9IZ91; A9IZ92; hsa:112950; Q5JUY8; Q96FQ4; Q96G25	PPARA activates gene expression; Transcriptional regulation of white adipocyte differentiation; Generic Transcription Pathway	3	0	100	0.506	6.64	-0.98	1.19785e-16	0.837252		56.41
Q9BWH2	FUN14 domain-containing protein 2 OS=Homo sapiens (Human) OX=9606 GN=FUNDC2 PE=1 SV=2	0	FALSE	50.695	30	7	45	7	189	20.7	9.73	89.84	7	cell organization and biogenesis;other metabolic processes;other biological processes	other membranes;mitochondrion	other molecular function	Pf04930	65991	ENSG00000165775	FUNDC2	B2R7W5; D3DWY5; hsa:65991; Q8NHX8; Q9BWH2; Q9H2I6		0	0	100	2.645	6.64	1.4	1.19785e-16	0.86625		71.99
P48960	Adhesion G protein-coupled receptor E5 OS=Homo sapiens (Human) OX=9606 GN=ADGRE5 PE=1 SV=4	0	FALSE	32.646	12	6	7	6	835	91.8	6.87	15.78	6	cell adhesion;cell-cell signaling;stress response;signal transduction;other biological processes	plasma membrane;other membranes	other molecular function	Pf00002, Pf01825, Pf07645	976	ENSG00000123146	ADGRE5	A8K7Z4; B2RBJ9; hsa:976; O00718; O76101; P48960; Q8NG72; Q8TBQ7	Neutrophil degranulation; Class B/2 (Secretin family receptors)	4	0	100	3.323	6.64	1.73	1.19785e-16	0.677638		133.49
Q8WUU5	GATA zinc finger domain-containing protein 1 OS=Homo sapiens (Human) OX=9606 GN=GATAD1 PE=1 SV=1	0	FALSE	10.587	22	4	6	4	269	28.7	9.41	0	4	cell organization and biogenesis;other biological processes	nucleus	nucleic acid binding activity;other molecular function		57798	ENSG00000157259	GATAD1	B2RE37; D6W5Q5; hsa:57798; Q8N5Y5; Q8WUU5; Q99995; Q9H689		0	0	100	1.208	6.64	0.27	1.19785e-16	0.959194		30.84	Met-loss [N-Term]
P24557	Thromboxane-A synthase OS=Homo sapiens (Human) OX=9606 GN=TBXAS1 PE=1 SV=3	0	FALSE	50.953	26	10	25	10	533	60.5	7.62	35.93	10	other metabolic processes;other biological processes	other membranes;cytosol;ER/Golgi	other molecular function	Pf00067	6916	ENSG00000059377	TBXAS1	B4DJG6; E7EMU9; E7EP08; E7ESB5; hsa:6916; O14987; P24557; Q16843; Q16844; Q8IUN1; Q96CN2; Q9GZW4; Q9HD77; Q9HD78; Q9HD79; Q9HD80; Q9HD81; Q9HD82; Q9HD83; Q9HD84	Synthesis of Prostaglandins (PG) and Thromboxanes (TX); Eicosanoids; Defective TBXAS1 causes GHDD	8	0	100	2.875	6.64	1.52	1.19785e-16	0.765124		82.9
Q9Y2G2	Caspase recruitment domain-containing protein 8 OS=Homo sapiens (Human) OX=9606 GN=CARD8 PE=1 SV=1	0	FALSE	29.974	22	5	7	5	431	48.9	5.22	14.28	5	other biological processes	other cell component		Pf00619, Pf13553			CARD8	A0A024QZD3		0	0	100	0.286	6.64	-1.81	1.19785e-16	0.470564		71.74
Q5U5X0	Complex III assembly factor LYRM7 OS=Homo sapiens (Human) OX=9606 GN=LYRM7 PE=1 SV=1	0	FALSE	21.032	47	4	18	4	104	11.9	9.66	46.3	4	cell organization and biogenesis;other metabolic processes;other biological processes	other membranes;mitochondrion	other molecular function	Pf05347	90624	ENSG00000186687	LYRM7	A8MPQ9; hsa:90624; Q5U5X0; Q86Y68		1	0	100	2.157	6.64	1.11	1.19785e-16	0.913518		76.52
O75558	Syntaxin-11 OS=Homo sapiens (Human) OX=9606 GN=STX11 PE=1 SV=1	0	FALSE	19.287	14	3	11	3	287	33.2	6.55	13.33	3	cell-cell signaling;cell organization and biogenesis;transport	plasma membrane;other membranes;ER/Golgi;other cell component	other molecular function	Pf00804	8676	ENSG00000135604	STX11	E1P598; hsa:8676; O75378; O75558; O95148; Q5TCL6		0	0	100	1.738	6.64	0.8	1.19785e-16	0.93075		28.84
Q8N1A6	UPF0462 protein C4orf33 OS=Homo sapiens (Human) OX=9606 GN=C4orf33 PE=1 SV=2	0	FALSE	19.773	29	5	5	5	199	23.5	5.43	8.25	5					132321	ENSG00000151470	C4orf33	D3DNY2; hsa:132321; Q6PJF3; Q8N1A6; Q8NBC5		0	0	100	0.28	6.64	-1.84	1.19785e-16	0.504079		97.61
Q96MX0	CKLF-like MARVEL transmembrane domain-containing protein 3 OS=Homo sapiens (Human) OX=9606 GN=CMTM3 PE=1 SV=1	0.001	FALSE	4.75	19	2	3	2	182	19.7	4.56	2.12	2	developmental processes;signal transduction;other biological processes	non-structural extracellular;other membranes;cytosol;nucleus;other cell component	signal transduction activity or receptor binding	Pf01284	123920	ENSG00000140931	CMTM3	A6NCL9; hsa:123920; Q8IUU8; Q8IWQ6; Q8IYE2; Q8IZ39; Q8IZ59; Q96MX0		0	0	100	7.602	6.64	2.93	1.19785e-16	0.291051		92.02	Acetyl [N-Term]
P49448	Glutamate dehydrogenase 2, mitochondrial OS=Homo sapiens (Human) OX=9606 GN=GLUD2 PE=1 SV=2	0	FALSE	226.757	46	23	501	2	558	61.4	8.46	912.66	23	other metabolic processes	mitochondrion	other molecular function	Pf00208, Pf02812	2747	ENSG00000182890; ENSG00000288118	GLUD2	B2R8G0; hsa:2747; P49448; Q9UDQ4	Transcriptional activation of mitochondrial biogenesis; Glutamate and glutamine metabolism	2	0	100	3.502	6.64	1.81	1.19785e-16	0.639514		21.11
Q9NZC3	Glycerophosphodiester phosphodiesterase 1 OS=Homo sapiens (Human) OX=9606 GN=GDE1 PE=1 SV=1	0	FALSE	21.852	21	6	16	6	331	37.7	6.71	15.95	6	other metabolic processes	plasma membrane;other membranes	other molecular function	Pf03009	51573	ENSG00000006007	GDE1	hsa:51573; O43334; Q6PKF7; Q7KYR4; Q9NZC3	Glycerophospholipid catabolism	2	0	100	3.034	6.64	1.6	1.19785e-16	0.752076		50.68
O75438	NADH dehydrogenase [ubiquinone] 1 beta subcomplex subunit 1 OS=Homo sapiens (Human) OX=9606 GN=NDUFB1 PE=1 SV=1	0	FALSE	10.217	34	2	11	2	58	7	8.92	14.74	2	cell organization and biogenesis;other metabolic processes;transport	other membranes;mitochondrion;nucleus	transporter activity	Pf08040	4707	ENSG00000183648	NDUFB1	A0AV68; hsa:4707; O75438	Complex I biogenesis	5	0	100	0.795	6.64	-0.33	1.19785e-16	0.92424		82.38	Met-loss [N-Term]
P15090	Fatty acid-binding protein, adipocyte OS=Homo sapiens (Human) OX=9606 GN=FABP4 PE=1 SV=3	0	FALSE	9.136	23	3	6	3	132	14.7	7.14	10.42	3	transport;other biological processes	cytosol;nucleus;other cell component	signal transduction activity or receptor binding;transporter activity;other molecular function	Pf00061	2167	ENSG00000170323	FABP4	hsa:2167; P15090; Q6IBA1	Transcriptional regulation of white adipocyte differentiation; Triglyceride catabolism	8	0	100	0.01	6.64	-6.64	1.19785e-16	9.08899e-17			Met-loss+Acetyl [N-Term]
O95406	Protein cornichon homolog 1 OS=Homo sapiens (Human) OX=9606 GN=CNIH1 PE=1 SV=1	0	FALSE	25.968	20	1	5	1	144	16.7	5.71	23.83	1	transport;signal transduction;other biological processes	other membranes;ER/Golgi		Pf03311	10175	ENSG00000100528	CNIH1	hsa:10175; O95406; Q3SYM7	COPII-mediated vesicle transport; Cargo concentration in the ER	2	0	100	1.213	6.64	0.28	1.19785e-16	0.997096		94.44
P01033	Metalloproteinase inhibitor 1 OS=Homo sapiens (Human) OX=9606 GN=TIMP1 PE=1 SV=1	0	FALSE	50.388	57	8	36	8	207	23.2	8.1	84.58	8	stress response;developmental processes;signal transduction;other biological processes	non-structural extracellular;extracellular matrix;ER/Golgi;other cell component	signal transduction activity or receptor binding;enzyme regulator activity;other molecular function	Pf00965	7076	ENSG00000102265	TIMP1	hsa:7076; P01033; Q14252; Q9UCU1	Platelet degranulation ; Regulation of Insulin-like Growth Factor (IGF) transport and uptake by Insulin-like Growth Factor Binding Proteins (IGFBPs); Post-translational protein phosphorylation; Interleukin-10 signaling; Interleukin-4 and Interleukin-13 signaling; Activation of Matrix Metalloproteinases	15	0	100	1.865	6.64	0.9	1.19785e-16	0.947174		55.12
P19440	Glutathione hydrolase 1 proenzyme OS=Homo sapiens (Human) OX=9606 GN=GGT1 PE=1 SV=2	0	FALSE	10.528	4	2	4	2	569	61.4	7.12	5.39	2	protein metabolism;other metabolic processes;other biological processes	plasma membrane;other membranes	other molecular function	Pf01019	2678	ENSG00000100031	GGT1	hsa:2678; P19440; Q08247; Q14404; Q8TBS1; Q9UMK1	Glutathione synthesis and recycling; Aflatoxin activation and detoxification; Paracetamol ADME; Synthesis of Leukotrienes (LT) and Eoxins (EX); LTC4-CYSLTR mediated IL4 production; Defective GGT1 causes GLUTH; Defective GGT1 in aflatoxin detoxification causes GLUTH	14	0	100	2.137	6.64	1.1	1.19785e-16	0.895108		67.84
Q86TS9	39S ribosomal protein L52, mitochondrial OS=Homo sapiens (Human) OX=9606 GN=MRPL52 PE=1 SV=2	0	FALSE	13.637	41	2	4	2	123	13.7	10.26	5.7	2	protein metabolism;other metabolic processes	other membranes;mitochondrion;translational apparatus;nucleus	other molecular function	Pf18699	122704	ENSG00000172590	MRPL52	A6NMQ8; A8MXK5; A8MYI6; G3XCN9; hsa:122704; Q6NVH8; Q86TS9	Mitochondrial translation initiation; Mitochondrial translation elongation; Mitochondrial translation termination	3	0	100	1.058	6.64	0.08	1.19785e-16	0.984196		61.21
Q9NUP1	Biogenesis of lysosome-related organelles complex 1 subunit 4 OS=Homo sapiens (Human) OX=9606 GN=BLOC1S4 PE=1 SV=1	0	FALSE	16.259	25	3	4	3	217	23.3	4.98	3.39	3	cell adhesion;cell organization and biogenesis;stress response;transport;developmental processes;other biological processes	cytosol;other cell component			55330	ENSG00000186222	BLOC1S4	hsa:55330; Q6NVY6; Q96G84; Q9NUP1	Golgi Associated Vesicle Biogenesis	2	0	100	0.182	6.64	-2.46	1.19785e-16	0.23988		75.47
Q8TCF1	AN1-type zinc finger protein 1 OS=Homo sapiens (Human) OX=9606 GN=ZFAND1 PE=1 SV=1	0	FALSE	31.198	35	5	7	5	268	30.8	7.39	16.05	5	cell organization and biogenesis;other biological processes	other cell component	other molecular function	Pf01428	79752	ENSG00000104231	ZFAND1	E5RIG0; E5RJ99; hsa:79752; Q658R7; Q6IA32; Q6PGQ6; Q8TCF1; Q9H810		0	0	100	0.23	6.64	-2.12	1.19785e-16	0.396481		159.14	Met-loss+Acetyl [N-Term]
Q8IUH3	RNA-binding protein 45 OS=Homo sapiens (Human) OX=9606 GN=RBM45 PE=1 SV=1	0	FALSE	14.796	9	3	3	3	476	53.5	7.17	6.01	3	developmental processes;other biological processes	nucleus;other cell component	nucleic acid binding activity;other molecular function	Pf00076	129831	ENSG00000155636	RBM45	hsa:129831; Q6NYL0; Q8IUH3; Q8NFC9		0	0	100	100	6.64	6.64	1.19785e-16	9.08899e-17
Q9NPD8	Ubiquitin-conjugating enzyme E2 T OS=Homo sapiens (Human) OX=9606 GN=UBE2T PE=1 SV=1	0	FALSE	10.906	19	4	4	4	197	22.5	7.99	5.19	4	protein metabolism;DNA metabolism;other metabolic processes;stress response	nucleus	other molecular function	Pf00179	29089	ENSG00000077152	UBE2T	hsa:29089; Q2TU36; Q9NPD8	Synthesis of active ubiquitin: roles of E1 and E2 enzymes; Fanconi Anemia Pathway	3	0	100	0.289	6.64	-1.79	1.19785e-16	0.54543		102
Q9GZY6	Linker for activation of T-cells family member 2 OS=Homo sapiens (Human) OX=9606 GN=LAT2 PE=1 SV=1	0	FALSE	52.3	48	9	33	9	243	26.5	4.78	71.3	9	transport;signal transduction;other biological processes	plasma membrane;other membranes	other molecular function	Pf15703	7462	ENSG00000086730	LAT2	A6NFK6; A8K209; A8K4F1; D3DXF9; hsa:7462; Q9BXX8; Q9GZY6; Q9NZY9	Role of LAT2/NTAL/LAB on calcium mobilization	3	0	100	0.938	6.64	-0.09	1.19785e-16	0.924704		81.65
Q9H4I9	Essential MCU regulator, mitochondrial OS=Homo sapiens (Human) OX=9606 GN=SMDT1 PE=1 SV=1	0.001	FALSE	4.76	29	2	8	2	107	11.4	7.27	4.11	2	transport;other biological processes	other membranes;mitochondrion;nucleus		Pf10161	91689	ENSG00000183172; ENSG00000272835; ENSG00000272901; ENSG00000274112	SMDT1	B2R5D1; hsa:91689; Q8TAB9; Q9H4I9	Processing of SMDT1	2	0	100	1.115	6.64	0.16	1.19785e-16	0.997096		40.68
Q6ZT12	E3 ubiquitin-protein ligase UBR3 OS=Homo sapiens (Human) OX=9606 GN=UBR3 PE=2 SV=2	0	FALSE	8.928	2	2	4	2	1888	212.3	6.1	2.71	2	protein metabolism;other metabolic processes;developmental processes;other biological processes	other membranes;other cell component	other molecular function	Pf02207, Pf18995	130507	ENSG00000144357	UBR3	B4DZR7; hsa:130507; Q2KHN5; Q6ZR55; Q6ZSC2; Q6ZT12; Q8IVE7; Q8ND96		0	0	100	100	6.64	6.64	1.19785e-16	9.08899e-17			Met-loss+Acetyl [N-Term]
Q9H2H8	Peptidyl-prolyl cis-trans isomerase-like 3 OS=Homo sapiens (Human) OX=9606 GN=PPIL3 PE=1 SV=1	0	FALSE	42.907	49	7	19	7	161	18.1	6.79	43.78	7	protein metabolism;RNA metabolism OR transcription;other metabolic processes;other biological processes	nucleus	other molecular function	Pf00160	53938	ENSG00000240344	PPIL3	hsa:53938; Q86WF9; Q96IA9; Q9BXZ1; Q9H2H8	mRNA Splicing - Major Pathway	1	0	100	0.241	6.64	-2.06	1.19785e-16	0.439917		134.16	Met-loss+Acetyl [N-Term]
Q9BRT2	Ubiquinol-cytochrome-c reductase complex assembly factor 2 OS=Homo sapiens (Human) OX=9606 GN=UQCC2 PE=1 SV=1	0	FALSE	17.879	33	3	11	3	126	14.9	7.37	21.83	3	cell organization and biogenesis;other biological processes	other membranes;mitochondrion;nucleus		Pf20180	84300	ENSG00000137288	UQCC2	B2R4I0; hsa:84300; Q9BRT2		1	0	100	1.784	6.64	0.84	1.19785e-16	0.937008		83.93
P36405	ADP-ribosylation factor-like protein 3 OS=Homo sapiens (Human) OX=9606 GN=ARL3 PE=1 SV=2	0	FALSE	48.332	60	8	27	8	182	20.4	7.24	48.11	8	cell cycle OR cell proliferation;cell organization and biogenesis;transport;developmental processes;signal transduction;other biological processes	other membranes;cytoskeleton;ER/Golgi;nucleus;other cell component	cytoskeletal activity;other molecular function	Pf00025	403	ENSG00000138175	ARL3	B2R6C7; hsa:403; P36405; Q53X83; Q5JSM2	Trafficking of myristoylated proteins to the cilium	5	0	100	0.307	6.64	-1.7	1.19785e-16	0.605696		107.83
Q9NP97	Dynein light chain roadblock-type 1 OS=Homo sapiens (Human) OX=9606 GN=DYNLRB1 PE=1 SV=3	0	FALSE	21.63	84	5	10	5	96	10.9	7.25	18.13	5	other biological processes	cytoskeleton;other cell component	cytoskeletal activity;other molecular function	Pf03259	83658	ENSG00000125971	DYNLRB1	B1AKR5; hsa:83658; Q5TC72; Q96IV3; Q9NP97; Q9NQM2	Intraflagellar transport	4	0	100	0.333	6.64	-1.59	1.19785e-16	0.531156		55.14	Met-loss+Acetyl [N-Term]
Q9HBM1	Kinetochore protein Spc25 OS=Homo sapiens (Human) OX=9606 GN=SPC25 PE=1 SV=1	0	FALSE	27.348	27	4	10	4	224	26.1	8	13.26	4	cell cycle OR cell proliferation;cell organization and biogenesis;signal transduction;other biological processes	cytosol;nucleus;other cell component		Pf08234	57405	ENSG00000152253; ENSG00000277909	SPC25	A8K4X8; D3DPC0; hsa:57405; Q9HBM1	Separation of Sister Chromatids; Resolution of Sister Chromatid Cohesion; RHO GTPases Activate Formins; EML4 and NUDC in mitotic spindle formation; Amplification of signal from unattached kinetochores via a MAD2 inhibitory signal	6	0	100	0.283	6.64	-1.82	1.19785e-16	0.456014		56.91	Acetyl [N-Term]
P63272	Transcription elongation factor SPT4 OS=Homo sapiens (Human) OX=9606 GN=SUPT4H1 PE=1 SV=1	0	FALSE	12.878	21	2	5	2	117	13.2	8.06	15.57	2	cell organization and biogenesis;RNA metabolism OR transcription;other metabolic processes;other biological processes	nucleus	other molecular function	Pf06093	6827	ENSG00000213246	SUPT4H1	B2R4X8; D3DTZ4; hsa:6827; P63272; Q16550; Q62387; Q6ZP89	Formation of RNA Pol II elongation complex ; Formation of the Early Elongation Complex; Formation of HIV elongation complex in the absence of HIV Tat; Formation of the HIV-1 Early Elongation Complex; Formation of HIV-1 elongation complex containing HIV-1 Tat; Pausing and recovery of Tat-mediated HIV elongation; Abortive elongation of HIV-1 transcript in the absence of Tat; Tat-mediated HIV elonga…	16	0	100	0.383	6.64	-1.39	1.19785e-16	0.721452		90.45
Q15004	PCNA-associated factor OS=Homo sapiens (Human) OX=9606 GN=PCLAF PE=1 SV=1	0	FALSE	18.285	59	4	4	4	111	12	9.83	8.67	4	cell cycle OR cell proliferation;cell organization and biogenesis;DNA metabolism;other metabolic processes;stress response;other biological processes	cytoskeleton;nucleus;other cell component	other molecular function	Pf15715	9768	ENSG00000166803	PCLAF	A6NNU5; A8K3Y3; G9G694; G9G696; hsa:9768; Q15004	Termination of translesion DNA synthesis	1	0	100	0.244	6.64	-2.04	1.19785e-16	0.487479		72.18
Q8WYH8	Inhibitor of growth protein 5 OS=Homo sapiens (Human) OX=9606 GN=ING5 PE=1 SV=1	0	FALSE	9.758	13	2	7	2	240	27.7	7.61	8.64	2	cell cycle OR cell proliferation;cell organization and biogenesis;protein metabolism;other metabolic processes;signal transduction;other biological processes	nucleus;other cell component	other molecular function	Pf12998	84289	ENSG00000168395	ING5	A8K1P3; hsa:84289; Q53NU6; Q57Z54; Q8WYH8; Q9BS30	HATs acetylate histones; Regulation of TP53 Activity through Acetylation	3	0	100	2.366	6.64	1.24	1.19785e-16	0.850669		74.38	Met-loss+Acetyl [N-Term]
Q9NP73	Putative bifunctional UDP-N-acetylglucosamine transferase and deubiquitinase ALG13 OS=Homo sapiens (Human) OX=9606 GN=ALG13 PE=1 SV=2	0	FALSE	23.45	5	5	10	5	1137	126	6.74	10.33	5	protein metabolism;other metabolic processes	other membranes;ER/Golgi	other molecular function	Pf02338, Pf04101	79868	ENSG00000101901	ALG13	B1AKD6; B1AKM1; B2R5L5; B7Z6J0; B7Z804; B7Z847; B7Z9A8; B7ZAJ1; B7ZB57; hsa:79868; Q17RC3; Q5JXY9; Q9H5U8; Q9NP73	Biosynthesis of the N-glycan precursor (dolichol lipid-linked oligosaccharide, LLO) and transfer to a nascent protein; Defective ALG14 causes ALG14-CMS	3	0	100	1.531	6.64	0.61	1.19785e-16	0.947174		56.6
Q03247	SWISS-PROT:Q03247 (Bos taurus) Apolipoprotein E precursor	0	TRUE	31.821	29	9	28	6	316	36	5.67	43.95	9	cell organization and biogenesis;protein metabolism;other metabolic processes;transport;other biological processes	non-structural extracellular;extracellular matrix;other cytoplasmic organelle	signal transduction activity or receptor binding;other molecular function	Pf01442	281004		APOE	bta:281004; Q03247; Q3T006; Q5E967		0	0	100	4.27	6.64	2.09	1.19785e-16	0.543088		47.21
Q9BYI3	Hyccin OS=Homo sapiens (Human) OX=9606 GN=FAM126A PE=1 SV=2	0	FALSE	15.98	9	3	4	3	521	57.6	8.16	8.32	3	other metabolic processes;developmental processes;other biological processes	plasma membrane;other membranes;cytosol;other cell component		Pf09790	84668	ENSG00000122591	HYCC1	A0A024RA06; A4D145; B8ZZJ1; hsa:84668; Q6N010; Q75MR4; Q7LDZ4; Q96MX1; Q96NQ6; Q9BYI3		0	0	100	5.545	6.64	2.47	1.19785e-16	0.394808		61.16
Q9H497	Torsin-3A OS=Homo sapiens (Human) OX=9606 GN=TOR3A PE=1 SV=1	0	FALSE	43.321	28	8	14	8	397	46.2	6.01	24.67	8		ER/Golgi;nucleus	other molecular function	Pf06309	64222	ENSG00000186283	TOR3A	B4DSY0; B7ZB65; hsa:64222; Q5M7Y7; Q8WVA7; Q8WWM2; Q9H495; Q9H497; Q9H6E7		0	0	100	2.454	6.64	1.3	1.19785e-16	0.821025		73.7
P78324	Tyrosine-protein phosphatase non-receptor type substrate 1 OS=Homo sapiens (Human) OX=9606 GN=SIRPA PE=1 SV=2	0	FALSE	21.088	10	3	5	3	504	54.9	6.98	9.46	3	cell adhesion;stress response;other biological processes	plasma membrane;other membranes;other cell component	enzyme regulator activity;other molecular function	Pf07654, Pf07686	140885	ENSG00000198053	SIRPA	A2A2E1; A8K411; B2R6C3; hsa:140885; O00683; O43799; P78324; Q8N517; Q8TAL8; Q9H0Z2; Q9UDX2; Q9UIJ6; Q9Y4U9	Neutrophil degranulation; Cell surface interactions at the vascular wall; Signal regulatory protein family interactions	7	0	100	2.195	6.64	1.13	1.19785e-16	0.855424		123.82
Q9BYC8	39S ribosomal protein L32, mitochondrial OS=Homo sapiens (Human) OX=9606 GN=MRPL32 PE=1 SV=1	0	FALSE	25.556	24	3	11	3	188	21.4	9.73	29.84	3	protein metabolism;other metabolic processes	other membranes;mitochondrion;translational apparatus	other molecular function	Pf01783	64983	ENSG00000106591	MRPL32	hsa:64983; Q96Q68; Q9BYC8; Q9P098	Mitochondrial translation initiation; Mitochondrial translation elongation; Mitochondrial translation termination	3	0	100	2.262	6.64	1.18	1.19785e-16	0.876128		45.04
Q8WUF8	Cotranscriptional regulator FAM172A OS=Homo sapiens (Human) OX=9606 GN=FAM172A PE=1 SV=1	0	FALSE	6.592	8	2	4	2	416	47.9	6.09	0	2	cell organization and biogenesis;RNA metabolism OR transcription;other metabolic processes;other biological processes	ER/Golgi;nucleus			83989	ENSG00000113391	FAM172A	B2R7C6; B4DJ14; B4DLG5; hsa:83989; Q8WUF8; Q9H0U8		0	0	100	0.281	6.64	-1.83	1.19785e-16	0.527593		0
Q5W111	SPRY domain-containing protein 7 OS=Homo sapiens (Human) OX=9606 GN=SPRYD7 PE=1 SV=2	0	FALSE	24.142	29	5	26	5	196	21.7	6.7	41.18	5				Pf00622	57213	ENSG00000123178	SPRYD7	A8K3G1; hsa:57213; O60648; Q5W111; Q8TBG8; Q96T69		0	0	100	1.146	6.64	0.2	1.19785e-16	0.992828		31.6	Met-loss+Acetyl [N-Term]
Q8N9L9	Peroxisomal succinyl-coenzyme A thioesterase OS=Homo sapiens (Human) OX=9606 GN=ACOT4 PE=1 SV=2	0	FALSE	18.008	15	3	5	3	421	46.3	8.07	9.78	3	other metabolic processes	cytosol;other cytoplasmic organelle	other molecular function	Pf04775, Pf08840	122970	ENSG00000177465	ACOT4	hsa:122970; Q17RF4; Q5BKT6; Q86TX0; Q86TX1; Q8N9L9; Q96N88	Peroxisomal protein import; Beta-oxidation of very long chain fatty acids	2	0	100	3.363	6.64	1.75	1.19785e-16	0.640425		44.92	Met-loss+Acetyl [N-Term]
Q5VV42	Threonylcarbamoyladenosine tRNA methylthiotransferase OS=Homo sapiens (Human) OX=9606 GN=CDKAL1 PE=1 SV=1	0	FALSE	8.025	4	2	2	2	579	65.1	7.46	3.64	2	protein metabolism;RNA metabolism OR transcription;other metabolic processes	other membranes;ER/Golgi	other molecular function	Pf00919, Pf01938, Pf04055	54901	ENSG00000145996	CDKAL1	A8K6S0; hsa:54901; Q5VV42; Q6P385; Q6ZR27; Q9NXB3	tRNA modification in the nucleus and cytosol	2	0	100	4.418	6.64	2.14	1.19785e-16	0.517557		46.52
Q96BR5	Cytochrome c oxidase assembly factor 7 OS=Homo sapiens (Human) OX=9606 GN=COA7 PE=1 SV=2	0	FALSE	22.874	36	5	17	5	231	25.7	6.02	26.75	5		mitochondrion;nucleus		Pf08238	65260	ENSG00000162377	COA7	hsa:65260; Q0P6I7; Q96BR5; Q9H9Z9		0	0	100	1.582	6.64	0.66	1.19785e-16	0.93566		50.03
Q567V2	Mpv17-like protein 2 OS=Homo sapiens (Human) OX=9606 GN=MPV17L2 PE=1 SV=2	0	FALSE	16.239	29	4	6	4	206	23.2	9.25	15.37	4	cell organization and biogenesis;stress response;other biological processes	other membranes;mitochondrion;translational apparatus;other cell component		Pf04117	84769	ENSG00000254858	MPV17L2	hsa:84769; Q567V2; Q96P34; Q96QA0; Q9BSG4		0	0	100	1.239	6.64	0.31	1.19785e-16	0.981685		83.06
Q96HJ9	Protein FMC1 homolog OS=Homo sapiens (Human) OX=9606 GN=FMC1 PE=1 SV=2	0	FALSE	7.712	20	2	3	2	113	12.7	10.07	2.9	2	cell organization and biogenesis;other biological processes	mitochondrion			100996928; 154791	ENSG00000164898	FMC1	B7Z4Q3; hsa:100996928; hsa:154791; Q75M90; Q96HJ9; Q9P0B3		0	0	100	1.439	6.64	0.53	1.19785e-16	0.951866		56.59	Met-loss+Acetyl [N-Term]
P32189	Glycerol kinase OS=Homo sapiens (Human) OX=9606 GN=GK PE=1 SV=3	0	FALSE	54.924	25	10	30	10	559	61.2	6.54	41.91	10	other metabolic processes	other membranes;cytosol;mitochondrion	kinase activity;other molecular function	Pf00370, Pf02782	2710	ENSG00000198814	GK	A6NJP5; B2R833; hsa:2710; P32189; Q6IQ27; Q8IVR5; Q9UMP0; Q9UMP1	Triglyceride biosynthesis	4	0	100	2.721	6.64	1.44	1.19785e-16	0.809936		79.52
O75487	Glypican-4 OS=Homo sapiens (Human) OX=9606 GN=GPC4 PE=1 SV=4	0	FALSE	37.309	18	7	22	7	556	62.4	6.68	36.27	7	cell adhesion;cell-cell signaling;cell organization and biogenesis;signal transduction;other biological processes	extracellular matrix;plasma membrane;other membranes;ER/Golgi;other cytoplasmic organelle;other cell component	other molecular function	Pf01153	2239	ENSG00000076716	GPC4	B2R6J7; B4E2C0; hsa:2239; O75487; Q6ZMA6; Q96L43; Q9NU08; Q9UJN1; Q9UPD9	A tetrasaccharide linker sequence is required for GAG synthesis; HS-GAG biosynthesis; HS-GAG degradation; Defective B4GALT7 causes EDS, progeroid type; Defective B3GAT3 causes JDSSDHD; Defective EXT2 causes exostoses 2; Defective EXT1 causes exostoses 1, TRPS2 and CHDS; Defective B3GALT6 causes EDSP2 and SEMDJL1; Attachment and Entry; Retinoid metabolism and transport	11	0	100	2.452	6.64	1.29	1.19785e-16	0.850497		103.69
P20138	Myeloid cell surface antigen CD33 OS=Homo sapiens (Human) OX=9606 GN=CD33 PE=1 SV=2	0	FALSE	9.538	6	2	4	2	364	39.8	8.38	11.32	2	cell adhesion;cell-cell signaling;signal transduction;other biological processes	plasma membrane;other membranes;ER/Golgi;nucleus;other cytoplasmic organelle;other cell component	other molecular function	Pf00047, Pf07686	945	ENSG00000105383	CD33	B4E3P8; C9JEN7; F8WAL2; hsa:945; P20138; Q8TD24	Immunoregulatory interactions between a Lymphoid and a non-Lymphoid cell; Neutrophil degranulation	2	0	100	0.461	6.64	-1.12	1.19785e-16	0.789883		64.56
Q9NWV4	CXXC motif containing zinc binding protein OS=Homo sapiens (Human) OX=9606 GN=CZIB PE=1 SV=1	0	FALSE	28.353	45	5	7	5	160	18	5.01	17.4	5			other molecular function	Pf05907	54987	ENSG00000162384	CZIB	hsa:54987; Q9NWV4		0	0	100	0.154	6.64	-2.69	1.19785e-16	0.228597		56.66
Q92982	Ninjurin-1 OS=Homo sapiens (Human) OX=9606 GN=NINJ1 PE=1 SV=2	0	FALSE	32.577	22	3	20	3	152	16.3	6.28	48.96	3	cell adhesion;cell organization and biogenesis;stress response;developmental processes;other biological processes	non-structural extracellular;plasma membrane;other membranes	other molecular function	Pf04923	4814	ENSG00000131669	NINJ1	hsa:4814; Q6GU89; Q8WUV5; Q92982; Q9BT07		1	0	100	1.686	6.64	0.75	1.19785e-16	0.947654		67.07
O15116	U6 snRNA-associated Sm-like protein LSm1 OS=Homo sapiens (Human) OX=9606 GN=LSM1 PE=1 SV=1	0	FALSE	42.018	44	4	10	4	133	15.2	5.22	26.9	4	RNA metabolism OR transcription;other metabolic processes;developmental processes;other biological processes	cytosol;nucleus;other cell component	nucleic acid binding activity	Pf01423	27257	ENSG00000175324	LSM1	B2R5E6; hsa:27257; O15116	mRNA decay by 5' to 3' exoribonuclease	1	0	100	0.19	6.64	-2.4	1.19785e-16	0.260384		94.38	Acetyl [N-Term]
Q8N3Z3	GTP-binding protein 8 OS=Homo sapiens (Human) OX=9606 GN=GTPBP8 PE=1 SV=1	0	FALSE	16.056	19	3	10	3	284	32.1	9.42	16.3	3		mitochondrion	other molecular function	Pf01926	29083	ENSG00000163607	GTPBP8	A6NE99; A6NN11; A8K0P6; hsa:29083; Q5I0Y4; Q8N3Z3		0	0	100	1.14	6.64	0.19	1.19785e-16	0.999915		39.44
Q99766	ATP synthase subunit s, mitochondrial OS=Homo sapiens (Human) OX=9606 GN=DMAC2L PE=1 SV=3	0	FALSE	23.659	40	7	22	7	215	24.9	7.56	16.5	7	other metabolic processes;transport	other membranes;mitochondrion;other cell component	transporter activity;other molecular function		27109	ENSG00000125375	DMAC2L	A8K1U3; D9N156; hsa:27109; Q8WWX3; Q96F77; Q99766	Cristae formation; Formation of ATP by chemiosmotic coupling	4	0	100	2.212	6.64	1.15	1.19785e-16	0.882005		75.23
O95166	Gamma-aminobutyric acid receptor-associated protein OS=Homo sapiens (Human) OX=9606 GN=GABARAP PE=1 SV=1	0	FALSE	33.548	33	4	29	2	117	13.9	8.79	46.11	4	cell-cell signaling;cell organization and biogenesis;other metabolic processes;stress response;transport;signal transduction;other biological processes	plasma membrane;other membranes;cytosol;cytoskeleton;ER/Golgi;other cytoplasmic organelle;other cell component	signal transduction activity or receptor binding;cytoskeletal activity;other molecular function	Pf02991	11337	ENSG00000170296	GABARAP	hsa:11337; O95166	Macroautophagy; TBC/RABGAPs	3	0	100	0.845	6.64	-0.24	1.19785e-16	0.947174		85.69
Q86TN4	tRNA 2'-phosphotransferase 1 OS=Homo sapiens (Human) OX=9606 GN=TRPT1 PE=1 SV=2	0	FALSE	18.374	28	4	7	4	253	27.7	9.98	11.69	4	RNA metabolism OR transcription;other metabolic processes;other biological processes		other molecular function	Pf01885	83707	ENSG00000149743	TRPT1	A8MU17; A8MYC9; F5H2B2; hsa:83707; Q86TN4; Q9BSB9		0	0	100	0.202	6.64	-2.31	1.19785e-16	0.217376		87.44
Q96EL3	39S ribosomal protein L53, mitochondrial OS=Homo sapiens (Human) OX=9606 GN=MRPL53 PE=1 SV=1	0	FALSE	43.728	59	5	31	5	112	12.1	8.76	64.4	5	protein metabolism;other metabolic processes	other membranes;mitochondrion;translational apparatus		Pf10780	116540	ENSG00000204822	MRPL53	hsa:116540; Q96EL3	Mitochondrial translation initiation; Mitochondrial translation elongation; Mitochondrial translation termination	3	0	100	1.663	6.64	0.73	1.19785e-16	0.936551		81.77
Q9H3H1	tRNA dimethylallyltransferase OS=Homo sapiens (Human) OX=9606 GN=TRIT1 PE=1 SV=1	0	FALSE	22.602	18	5	6	5	467	52.7	8.21	10.47	5	RNA metabolism OR transcription;other metabolic processes	mitochondrion	nucleic acid binding activity;other molecular function	Pf01715, Pf12171	54802	ENSG00000043514	TRIT1	A1A4X7; hsa:54802; Q3T7B5; Q5QPK5; Q5QPK6; Q6IAC9; Q96FJ3; Q96L45; Q9H3H1; Q9NXT7	tRNA modification in the nucleus and cytosol; tRNA modification in the mitochondrion	2	0	100	2.852	6.64	1.51	1.19785e-16	0.706433		55.12
Q8N0V3	Putative ribosome-binding factor A, mitochondrial OS=Homo sapiens (Human) OX=9606 GN=RBFA PE=1 SV=3	0	FALSE	16.071	13	2	7	2	343	38.3	7.85	9.28	2	RNA metabolism OR transcription;other metabolic processes	mitochondrion		Pf02033	79863	ENSG00000101546	RBFA	hsa:79863; Q6PF07; Q8N0V3; Q8WZ65; Q9H776		1	0	100	4.058	6.64	2.02	1.19785e-16	0.503975		44.92
Q8N4A0	Polypeptide N-acetylgalactosaminyltransferase 4 OS=Homo sapiens (Human) OX=9606 GN=GALNT4 PE=1 SV=2	0	FALSE	15.886	10	4	7	3	578	66.6	7.61	4.64	4	protein metabolism;other metabolic processes	other membranes;ER/Golgi;other cell component	other molecular function	Pf00535, Pf00652	100528030; 8693	ENSG00000257594	GALNT4	B2R775; B4DMX6; hsa:100528030; hsa:8693; O00208; Q8N4A0	O-linked glycosylation of mucins	1	0	100	4.293	6.64	2.1	1.19785e-16	0.571017		184.29
Q9BQD7	Adenine nucleotide translocase lysine N-methyltransferase OS=Homo sapiens (Human) OX=9606 GN=ANTKMT PE=1 SV=1	0	FALSE	10.648	15	2	5	2	235	25.1	9.32	5.7	2	cell organization and biogenesis;protein metabolism;other metabolic processes;other biological processes	other membranes;mitochondrion	other molecular function		65990	ENSG00000103254	ANTKMT	A2IDD4; hsa:65990; Q9BQD7		0	0	100	1.144	6.64	0.19	1.19785e-16	0.989504		72.78
Q8WUD1	Ras-related protein Rab-2B OS=Homo sapiens (Human) OX=9606 GN=RAB2B PE=1 SV=1	0	FALSE	93.243	60	11	136	3	216	24.2	7.83	309.45	11	cell organization and biogenesis;stress response;transport;other biological processes	plasma membrane;other membranes;ER/Golgi;other cell component	other molecular function	Pf00071	84932	ENSG00000129472	RAB2B	B2RD03; D3DS24; hsa:84932; Q6NZ33; Q8WUD1	RAB geranylgeranylation	1	0	100	1.197	6.64	0.26	1.19785e-16	0.989504		76.93
Q9NXU5	ADP-ribosylation factor-like protein 15 OS=Homo sapiens (Human) OX=9606 GN=ARL15 PE=1 SV=1	0	FALSE	6.175	12	2	4	2	204	22.9	5.63	0	2			other molecular function	Pf00025	54622	ENSG00000185305	ARL15	hsa:54622; Q6IAD0; Q9NXU5		0	0	100	0.715	6.64	-0.48	1.19785e-16	0.919466		42.92
Q96B97	SH3 domain-containing kinase-binding protein 1 OS=Homo sapiens (Human) OX=9606 GN=SH3KBP1 PE=1 SV=2	0	FALSE	28.615	12	6	10	6	665	73.1	6.62	14.07	6	cell-cell signaling;cell organization and biogenesis;transport;other biological processes	plasma membrane;other membranes;cytosol;cytoskeleton;other cell component	other molecular function	Pf14604	30011	ENSG00000147010	SH3KBP1	B7Z1D5; hsa:30011; Q5JPT4; Q5JPT5; Q8IWX6; Q8IX98; Q96B97; Q96RN4; Q9NYR0	Potential therapeutics for SARS; Antigen activates B Cell Receptor (BCR) leading to generation of second messengers; Cargo recognition for clathrin-mediated endocytosis; EGFR downregulation; Negative regulation of MET activity; InlB-mediated entry of Listeria monocytogenes into host cell; Reelin signalling pathway	9	0	100	1.255	6.64	0.33	1.19785e-16	0.978522		139.39
Q9H0R3	Transmembrane protein 222 OS=Homo sapiens (Human) OX=9606 GN=TMEM222 PE=1 SV=2	0	FALSE	16.726	22	2	4	2	208	23.2	6.51	14.05	2		other membranes;other cell component		Pf05608	84065	ENSG00000186501	TMEM222	D3DPL6; hsa:84065; Q53HD8; Q5FVE9; Q9H0R3		1	0	100	2.105	6.64	1.07	1.19785e-16	0.909502		61.19
P0DPD7	EEF1A lysine methyltransferase 4 OS=Homo sapiens (Human) OX=9606 GN=EEF1AKMT4 PE=1 SV=1	0	FALSE	9.52	20	3	5	3	255	28.3	6.05	0	3	other metabolic processes		other molecular function	Pf08241	110599564	ENSG00000284753	EEF1AKMT4	A5PLK8; hsa:110599564; O60344; P0DPD7; Q6NTG7; Q6UW36; Q8NFD7; Q96NX3; Q96NX4; Q9BRZ8		0	0	100	0.091	6.64	-3.45	1.19785e-16	0.0536458		0
Q96HR3	Mediator of RNA polymerase II transcription subunit 30 OS=Homo sapiens (Human) OX=9606 GN=MED30 PE=1 SV=1	0	FALSE	10.341	25	3	3	3	178	20.3	8.27	4.88	3	cell organization and biogenesis;protein metabolism;RNA metabolism OR transcription;other metabolic processes;other biological processes	nucleus;other cell component	other molecular function	Pf11315	90390	ENSG00000164758	MED30	C6GKU9; hsa:90390; Q96HR3	Transcriptional regulation of white adipocyte differentiation; Generic Transcription Pathway; PPARA activates gene expression	3	0	100	0.46	6.64	-1.12	1.19785e-16	0.780522		21.71	Met-loss+Acetyl [N-Term]
Q9H082	Ras-related protein Rab-33B OS=Homo sapiens (Human) OX=9606 GN=RAB33B PE=1 SV=1	0	FALSE	13.137	18	4	73	3	229	25.7	7.18	115.58	4	cell organization and biogenesis;other metabolic processes;transport;developmental processes;signal transduction;other biological processes	other membranes;ER/Golgi;other cytoplasmic organelle;other cell component	other molecular function	Pf00071	83452	ENSG00000172007	RAB33B	B2R987; hsa:83452; Q4W5B0; Q9H082	RAB geranylgeranylation; Intra-Golgi traffic; TBC/RABGAPs	3	0	100	6.025	6.64	2.59	1.19785e-16	0.377295		40.82
Q9HD34	LYR motif-containing protein 4 OS=Homo sapiens (Human) OX=9606 GN=LYRM4 PE=1 SV=1	0	FALSE	9.161	36	4	16	3	91	10.8	10.73	12.25	4	cell organization and biogenesis;other metabolic processes	cytosol;mitochondrion;nucleus	other molecular function	Pf05347	57128	ENSG00000214113	LYRM4	A8K543; hsa:57128; Q5XKP1; Q9HD34	Mitochondrial iron-sulfur cluster biogenesis	2	0	100	1.521	6.64	0.6	1.19785e-16	0.943926		63.21
Q86SX6	Glutaredoxin-related protein 5, mitochondrial OS=Homo sapiens (Human) OX=9606 GN=GLRX5 PE=1 SV=2	0	FALSE	13.829	16	2	5	2	157	16.6	6.79	15.77	2	cell organization and biogenesis;protein metabolism;other metabolic processes;other biological processes	cytosol;mitochondrion;nucleus;other cell component	other molecular function	Pf00462	51218	ENSG00000182512	GLRX5	hsa:51218; Q0X088; Q3YML0; Q86SX6; Q86WY3; Q8IZ54	Mitochondrial iron-sulfur cluster biogenesis	2	0	100	0.952	6.64	-0.07	1.19785e-16	0.965713		101.71
P17697	SWISS-PROT:P17697 (Bos taurus) Clusterin precursor	0.001	TRUE	5.922	9	2	3	2	439	51.1	6.04	2	2	stress response;signal transduction;other biological processes	non-structural extracellular;other membranes;cytosol;mitochondrion;ER/Golgi;nucleus;other cell component	other molecular function	Pf01093	280750	ENSBTAG00000005574	CLU	A5D983; bta:280750; P17697; Q148K1	Platelet degranulation ; Regulation of Complement cascade; Terminal pathway of complement; Antimicrobial peptides	4	0	100	100	6.64	6.64	1.19785e-16	9.08899e-17
P62256	Ubiquitin-conjugating enzyme E2 H OS=Homo sapiens (Human) OX=9606 GN=UBE2H PE=1 SV=1	0	FALSE	10.494	14	2	2	2	183	20.6	4.67	6.26	2	protein metabolism;other metabolic processes	cytosol;nucleus	other molecular function	Pf00179	7328	ENSG00000186591	UBE2H	A4D1L6; C9JY93; hsa:7328; P37286; P62256; Q7Z6F4	Synthesis of active ubiquitin: roles of E1 and E2 enzymes; Antigen processing: Ubiquitination & Proteasome degradation	3	0	100	0.246	6.64	-2.02	1.19785e-16	0.355498		68.97
Q56NI9	N-acetyltransferase ESCO2 OS=Homo sapiens (Human) OX=9606 GN=ESCO2 PE=1 SV=1	0	FALSE	8.858	6	3	3	3	601	68.3	9.39	0	3	cell cycle OR cell proliferation;cell organization and biogenesis;protein metabolism;DNA metabolism;other metabolic processes;stress response;other biological processes	ER/Golgi;nucleus;other cell component	other molecular function	Pf13878, Pf13880	157570	ENSG00000171320	ESCO2	B3KW59; hsa:157570; Q49AP4; Q56NI9	Establishment of Sister Chromatid Cohesion	2	0	100	1.044	6.64	0.06	1.19785e-16	0.985928		99.87
Q8IXM6	Nurim OS=Homo sapiens (Human) OX=9606 GN=NRM PE=1 SV=1	0	FALSE	11.706	18	5	16	5	262	29.4	8.63	24.87	5		other membranes;nucleus			11270	ENSG00000137404; ENSG00000206484; ENSG00000228854; ENSG00000228867; ENSG00000234809; ENSG00000235773; ENSG00000236843	NRM	B0S7R0; B0S7R1; hsa:11270; I3XIE2; I3XIE3; Q5JP57; Q5JP58; Q5JP59; Q5JP60; Q8IXM6; Q8WU45; Q9BSX3; Q9UN92		0	0	100	1.615	6.64	0.69	1.19785e-16	0.934097		33.09
Q8N9A8	Nuclear envelope phosphatase-regulatory subunit 1 OS=Homo sapiens (Human) OX=9606 GN=CNEP1R1 PE=1 SV=1	0	FALSE	6.201	16	2	3	2	125	14.3	8.38	5.58	2	other metabolic processes;other biological processes	other membranes;cytosol;nucleus;other cell component		Pf09771	255919	ENSG00000205423	CNEP1R1	hsa:255919; Q4G1A9; Q5H9V0; Q8N9A8; Q8NE06	Depolymerization of the Nuclear Lamina	1	0	100	2.461	6.64	1.3	1.19785e-16	0.837441		60.06
Q99661	Kinesin-like protein KIF2C OS=Homo sapiens (Human) OX=9606 GN=KIF2C PE=1 SV=2	0	FALSE	7.446	5	2	5	2	725	81.3	7.83	1.86	2	cell cycle OR cell proliferation;cell organization and biogenesis;other biological processes	cytosol;cytoskeleton;nucleus;other cell component	cytoskeletal activity;nucleic acid binding activity;other molecular function	Pf00225	11004	ENSG00000142945	KIF2C	B3ITR9; hsa:11004; Q5JR88; Q6ICU1; Q96C18; Q96HB8; Q99661; Q9BWV8	COPI-dependent Golgi-to-ER retrograde traffic; Separation of Sister Chromatids; MHC class II antigen presentation; Resolution of Sister Chromatid Cohesion; RHO GTPases Activate Formins; EML4 and NUDC in mitotic spindle formation; Kinesins; Amplification of signal from unattached kinetochores via a MAD2 inhibitory signal	10	0	100	1.352	6.64	0.44	1.19785e-16	0.951351		0
Q53FT3	Protein Hikeshi OS=Homo sapiens (Human) OX=9606 GN=HIKESHI PE=1 SV=2	0	FALSE	25.85	40	4	5	4	197	21.6	5.45	17.68	4	cell organization and biogenesis;stress response;transport;developmental processes	cytosol;nucleus	other molecular function	Pf05603	51501	ENSG00000149196	HIKESHI	hsa:51501; Q53FT3; Q8WVE8; Q9NVQ2; Q9NZZ1; Q9P022; Q9P0N1	Regulation of HSF1-mediated heat shock response	1	0	100	0.307	6.64	-1.7	1.19785e-16	0.610766		119.94
Q13232	Nucleoside diphosphate kinase 3 OS=Homo sapiens (Human) OX=9606 GN=NME3 PE=1 SV=2	0	FALSE	71.595	66	9	58	9	169	19	7.84	95.68	9	other metabolic processes;other biological processes	cytosol	kinase activity;other molecular function	Pf00334	4832	ENSG00000103024	NME3	hsa:4832; Q13232; Q9BWH4	Interconversion of nucleotide di- and triphosphates	2	0	100	1.232	6.64	0.3	1.19785e-16	0.976892		67.58
Q71UM5	40S ribosomal protein S27-like OS=Homo sapiens (Human) OX=9606 GN=RPS27L PE=1 SV=3	0	FALSE	32.522	40	5	53	2	84	9.5	9.45	101.59	5	cell cycle OR cell proliferation;cell organization and biogenesis;protein metabolism;other metabolic processes;stress response;signal transduction;other biological processes	cytosol;translational apparatus;nucleus	enzyme regulator activity;nucleic acid binding activity;other molecular function	Pf01667	51065	ENSG00000185088	RPS27L	hsa:51065; Q71UM5; Q9BTJ1	Eukaryotic Translation Termination; Regulation of expression of SLITs and ROBOs; L13a-mediated translational silencing of Ceruloplasmin expression; Formation of a pool of free 40S subunits; GTP hydrolysis and joining of the 60S ribosomal subunit; Major pathway of rRNA processing in the nucleolus and cytosol; Nonsense Mediated Decay (NMD) enhanced by the Exon Junction Complex (EJC); SRP-dependent …	18	0	100	0.451	6.64	-1.15	1.19785e-16	0.694722		17.77
Q9BT23	LIM domain-containing protein 2 OS=Homo sapiens (Human) OX=9606 GN=LIMD2 PE=1 SV=1	0	FALSE	18.297	29	3	3	3	127	14.1	9.03	6.54	3	cell organization and biogenesis	plasma membrane;other membranes;cytosol;cytoskeleton;nucleus	cytoskeletal activity;other molecular function	Pf00412	80774	ENSG00000136490	LIMD2	D3DU16; hsa:80774; Q96S91; Q9BT23		0	0	100	0.01	6.64	-6.64	1.19785e-16	9.08899e-17			Acetyl [N-Term]
Q15819	Ubiquitin-conjugating enzyme E2 variant 2 OS=Homo sapiens (Human) OX=9606 GN=UBE2V2 PE=1 SV=4	0	FALSE	47.061	64	8	73	3	145	16.4	8.09	107.87	8	protein metabolism;DNA metabolism;other metabolic processes;stress response;other biological processes	nucleus;other cell component		Pf00179	7336	ENSG00000169139	UBE2V2	hsa:7336; Q15819	Antigen processing: Ubiquitination & Proteasome degradation; E3 ubiquitin ligases ubiquitinate target proteins; Recruitment and ATM-mediated phosphorylation of repair and signaling proteins at DNA double strand breaks; Processing of DNA double-strand break ends; G2/M DNA damage checkpoint; Nonhomologous End-Joining (NHEJ); Formation of Incision Complex in GG-NER	7	0	100	0.166	6.64	-2.59	1.19785e-16	0.230978		100.57
Q9HCU9	Breast cancer metastasis-suppressor 1 OS=Homo sapiens (Human) OX=9606 GN=BRMS1 PE=1 SV=1	0	FALSE	8.426	10	2	2	2	246	28.4	4.74	0	2	protein metabolism;other metabolic processes;other biological processes	nucleus;other cell component	other molecular function	Pf08598	25855	ENSG00000174744	BRMS1	hsa:25855; Q6IAI2; Q9HCU9	Potential therapeutics for SARS; HDACs deacetylate histones	2	0	100	1.401	6.64	0.49	1.19785e-16	0.937008		126.29
Q9Y6K9	NF-kappa-B essential modulator OS=Homo sapiens (Human) OX=9606 GN=IKBKG PE=1 SV=2	0	FALSE	15.996	10	2	3	2	419	48.2	5.71	7.46	2	cell organization and biogenesis;stress response;signal transduction;other biological processes	cytosol;cytoskeleton;nucleus;other cell component	signal transduction activity or receptor binding;other molecular function	Pf11577, Pf16516, Pf18414	8517	ENSG00000269335	IKBKG	hsa:8517; Q7LBY6; Q7Z7F1; Q9Y6K9	ER-Phagosome pathway; FCERI mediated NF-kB activation; Downstream TCR signaling; Activation of NF-kappaB in B cells; CLEC7A (Dectin-1) signaling; Ub-specific processing proteases; SARS-CoV-2 activates/modulates innate and adaptive immune responses; IKK complex recruitment mediated by RIP1; JNK (c-Jun kinases) phosphorylation and activation mediated by activated human TAK1; NOD1/2 Signaling Pathwa…	73	0	100	1.053	6.64	0.08	1.19785e-16	0.98803		83.27
P49768	Presenilin-1 OS=Homo sapiens (Human) OX=9606 GN=PSEN1 PE=1 SV=1	0	FALSE	19.789	7	2	10	2	467	52.6	5.31	25.92	2	cell adhesion;cell-cell signaling;cell cycle OR cell proliferation;cell organization and biogenesis;protein metabolism;other metabolic processes;stress response;transport;developmental processes;signal transduction;other biological processes	plasma membrane;other membranes;cytoskeleton;mitochondrion;ER/Golgi;nucleus;other cytoplasmic organelle;other cell component	signal transduction activity or receptor binding;transporter activity;other molecular function	Pf01080	5663	ENSG00000080815	PSEN1	B2R6D3; hsa:5663; O95465; P49768; Q14762; Q15719; Q15720; Q96P33; Q9UIF0	Neutrophil degranulation; Degradation of the extracellular matrix; Activated NOTCH1 Transmits Signal to the Nucleus; Constitutive Signaling by NOTCH1 PEST Domain Mutants; Constitutive Signaling by NOTCH1 HD+PEST Domain Mutants; NOTCH2 Activation and Transmission of Signal to the Nucleus; Nuclear signaling by ERBB4; EPH-ephrin mediated repulsion of cells; NOTCH4 Activation and Transmission of Sign…	22	0	100	0.86	6.64	-0.22	1.19785e-16	0.947654		93.14
O43505	Beta-1,4-glucuronyltransferase 1 OS=Homo sapiens (Human) OX=9606 GN=B4GAT1 PE=1 SV=1	0	FALSE	12.444	14	3	5	3	415	47.1	7.2	2.13	3	cell organization and biogenesis;protein metabolism;other metabolic processes;developmental processes	other membranes;ER/Golgi	other molecular function	Pf13896	11041	ENSG00000174684	B4GAT1	hsa:11041; O43505; Q4TTN0	Keratan sulfate biosynthesis; Defective LARGE causes MDDGA6 and MDDGB6; O-linked glycosylation	3	0	100	2.332	6.64	1.22	1.19785e-16	0.850497		120.96
Q96D96	Voltage-gated hydrogen channel 1 OS=Homo sapiens (Human) OX=9606 GN=HVCN1 PE=1 SV=1	0	FALSE	9.576	10	2	7	2	273	31.7	6.8	16.73	2	transport;other biological processes	plasma membrane;other membranes	transporter activity;other molecular function	Pf00520, Pf16799	84329	ENSG00000122986	HVCN1	A8MQ37; B4DEB3; F8WCH5; hsa:84329; Q6UW11; Q96D96; Q96IS5	Neutrophil degranulation; Sperm Motility And Taxes; ROS and RNS production in phagocytes	3	0	100	2.089	6.64	1.06	1.19785e-16	0.898658		90.13
Q9Y584	Mitochondrial import inner membrane translocase subunit Tim22 OS=Homo sapiens (Human) OX=9606 GN=TIMM22 PE=1 SV=2	0	FALSE	10.978	27	2	4	2	194	20	7.59	6.04	2	cell organization and biogenesis;transport	other membranes;mitochondrion	transporter activity;other molecular function	Pf02466	29928	ENSG00000177370; ENSG00000277649; ENSG00000278501	TIMM22	hsa:29928; Q9NWI8; Q9Y584	Mitochondrial protein import	1	0	100	3.544	6.64	1.83	1.19785e-16	0.646872		88.86	Met-loss+Acetyl [N-Term]
Q28107	SWISS-PROT:Q28107 (Bos taurus) Coagulation factor V precursor	0	TRUE	22.714	4	7	9	7	2211	248.8	5.83	12.86	7	stress response;other biological processes	non-structural extracellular;other cell component	other molecular function	Pf00754, Pf06049, Pf07732	280687		F5	bta:280687; Q28107; Q28108		0	0	100	5.568	6.64	2.48	1.19785e-16	0.413632		36.05
Q9Y3A4	Ribosomal RNA-processing protein 7 homolog A OS=Homo sapiens (Human) OX=9606 GN=RRP7A PE=1 SV=2	0	FALSE	39.961	25	6	21	6	280	32.3	9.58	27.16	6	cell organization and biogenesis;RNA metabolism OR transcription;other metabolic processes;developmental processes;other biological processes	cytoskeleton;nucleus;other cell component		Pf12923, Pf17799	27341	ENSG00000189306	RRP7A	A4FTX2; B2RBG4; hsa:27341; Q0VAD0; Q5JZ94; Q6P4B5; Q8IVR9; Q8IVY0; Q8N5Q3; Q8NEY6; Q9Y3A4; Q9Y3H5	Major pathway of rRNA processing in the nucleolus and cytosol; rRNA modification in the nucleus and cytosol	2	0	100	0.732	6.64	-0.45	1.19785e-16	0.923735		39.23
Q86SQ9	Dehydrodolichyl diphosphate synthase complex subunit DHDDS OS=Homo sapiens (Human) OX=9606 GN=DHDDS PE=1 SV=3	0	FALSE	11.03	17	3	5	3	333	38.6	8.28	4.63	3	protein metabolism;other metabolic processes	other membranes;ER/Golgi;other cell component	other molecular function	Pf01255	79947	ENSG00000117682	DHDDS	B7Z4B9; B7ZB20; D3DPK7; D3DPK8; D3DPK9; E9KL43; hsa:79947; Q5T0A4; Q86SQ9; Q8NE90; Q9BTG5; Q9BTK3; Q9H905	Synthesis of Dolichyl-phosphate; Defective DHDDS causes RP59	2	0	100	1.904	6.64	0.93	1.19785e-16	0.911554		55.32
Q7Z4R8	UPF0669 protein C6orf120 OS=Homo sapiens (Human) OX=9606 GN=C6orf120 PE=1 SV=1	0	FALSE	39.991	45	3	9	3	191	20.8	4.84	45.12	3	other biological processes	non-structural extracellular;other cytoplasmic organelle		Pf17065	387263	ENSG00000185127	C6orf120	B4DHE9; E1P5C9; hsa:387263; Q7Z4R8	Neutrophil degranulation	1	0	100	1.852	6.64	0.89	1.19785e-16	0.916574		74.38
Q6PI78	Transmembrane protein 65 OS=Homo sapiens (Human) OX=9606 GN=TMEM65 PE=1 SV=2	0	FALSE	14.78	20	4	13	4	240	25.5	8.6	14.95	4	developmental processes;other biological processes	plasma membrane;other membranes;mitochondrion;other cell component		Pf10507	157378	ENSG00000164983	TMEM65	hsa:157378; Q6PI78; Q8N5G8; Q8WVK5		0	0	100	2.359	6.64	1.24	1.19785e-16	0.930009		26.77
P17947	Transcription factor PU.1 OS=Homo sapiens (Human) OX=9606 GN=SPI1 PE=1 SV=2	0	FALSE	15.35	15	4	13	4	270	31.1	6.8	8.92	4	cell organization and biogenesis;RNA metabolism OR transcription;other metabolic processes;stress response;developmental processes;signal transduction;other biological processes	nucleus;other cell component	nucleic acid binding activity;other molecular function	Pf00178	6688	ENSG00000066336	SPI1	hsa:6688; P17947	RUNX1 regulates transcription of genes involved in differentiation of HSCs; Transcriptional regulation of granulopoiesis	7	0	100	1.424	6.64	0.51	1.19785e-16	0.95399		76.37
Q30201	Hereditary hemochromatosis protein OS=Homo sapiens (Human) OX=9606 GN=HFE PE=1 SV=1	0	FALSE	12.751	8	2	3	2	348	40.1	6.6	7.8	2	cell organization and biogenesis;other metabolic processes;stress response;transport;signal transduction;other biological processes	non-structural extracellular;plasma membrane;other membranes;nucleus;other cytoplasmic organelle;other cell component	signal transduction activity or receptor binding;other molecular function	Pf00129, Pf07654	3077	ENSG00000010704	HFE	B2CKL0; hsa:3077; O75929; O75930; O75931; Q17RT0; Q30201; Q96KU5; Q96KU6; Q96KU7; Q96KU8; Q9HC64; Q9HC68; Q9HC70; Q9HC83	Transferrin endocytosis and recycling	3	0	100	100	6.64	6.64	1.19785e-16	9.08899e-17
Q99807	5-demethoxyubiquinone hydroxylase, mitochondrial OS=Homo sapiens (Human) OX=9606 GN=COQ7 PE=1 SV=3	0	FALSE	15.256	18	3	11	3	217	24.3	8.59	12.5	3	other metabolic processes;other biological processes	other membranes;mitochondrion;nucleus;other cell component	other molecular function	Pf03232	10229	ENSG00000167186	COQ7	B2RDA9; hsa:10229; Q99807; Q9BTT7; Q9H0T5; Q9UEW5; Q9UNR5	Ubiquinol biosynthesis	1	0	100	2.196	6.64	1.13	1.19785e-16	0.878189		65.51
Q9Y4Y9	U6 snRNA-associated Sm-like protein LSm5 OS=Homo sapiens (Human) OX=9606 GN=LSM5 PE=1 SV=3	0	FALSE	14.127	47	2	12	2	91	9.9	4.54	19.5	2	RNA metabolism OR transcription;other metabolic processes;other biological processes	cytosol;nucleus;other cell component	nucleic acid binding activity;other molecular function	Pf01423	23658	ENSG00000106355	LSM5	hsa:23658; Q9Y4Y9	mRNA Splicing - Major Pathway; mRNA decay by 5' to 3' exoribonuclease	2	0	100	0.189	6.64	-2.4	1.19785e-16	0.336778		50.68	Met-loss+Acetyl [N-Term]
O43752	Syntaxin-6 OS=Homo sapiens (Human) OX=9606 GN=STX6 PE=1 SV=1	0	FALSE	43.962	42	6	20	6	255	29.2	4.93	43.78	6	cell organization and biogenesis;transport;other biological processes	plasma membrane;other membranes;cytosol;ER/Golgi;nucleus;other cytoplasmic organelle;other cell component	other molecular function	Pf05739, Pf09177	10228	ENSG00000135823	STX6	B2R652; B4DR17; hsa:10228; O43752; Q5VY08; Q6FH83	Intra-Golgi traffic; Retrograde transport at the Trans-Golgi-Network	2	0	100	1.362	6.64	0.45	1.19785e-16	0.97627		83.61	Met-loss+Acetyl [N-Term]
Q86WQ0	Nuclear receptor 2C2-associated protein OS=Homo sapiens (Human) OX=9606 GN=NR2C2AP PE=1 SV=1	0	FALSE	22.256	45	4	9	4	139	15.9	6.16	17.97	4		nucleus			126382	ENSG00000184162	NR2C2AP	A6NGP7; B4DW92; hsa:126382; Q86WQ0	Nuclear Receptor transcription pathway	1	0	100	0.151	6.64	-2.73	1.19785e-16	0.198915		0	Met-loss+Acetyl [N-Term]
P20292	Arachidonate 5-lipoxygenase-activating protein OS=Homo sapiens (Human) OX=9606 GN=ALOX5AP PE=1 SV=2	0	FALSE	17.319	25	4	48	4	161	18.1	8.44	86.14	4	cell organization and biogenesis;other metabolic processes;stress response;other biological processes	other membranes;cytosol;ER/Golgi;nucleus	enzyme regulator activity;other molecular function	Pf01124	241	ENSG00000132965	ALOX5AP	hsa:241; P20292; Q5VV04	Synthesis of 5-eicosatetraenoic acids; Synthesis of Leukotrienes (LT) and Eoxins (EX); Synthesis of Lipoxins (LX)	9	0	100	3.244	6.64	1.7	1.19785e-16	0.857769		81.15
Q9NYG2	Palmitoyltransferase ZDHHC3 OS=Homo sapiens (Human) OX=9606 GN=ZDHHC3 PE=1 SV=2	0	FALSE	10.963	11	2	2	2	299	34.1	8.18	6.74	2	protein metabolism;other metabolic processes;transport;signal transduction;other biological processes	other membranes;ER/Golgi	other molecular function	Pf01529	51304	ENSG00000163812	ZDHHC3	hsa:51304; Q53A17; Q96BL0; Q9NYG2	Maturation of spike protein	1	0	100	2.772	6.64	1.47	1.19785e-16	0.772828		80.27
Q9NRF9	DNA polymerase epsilon subunit 3 OS=Homo sapiens (Human) OX=9606 GN=POLE3 PE=1 SV=1	0	FALSE	32.696	36	4	13	4	147	16.8	4.74	17.57	4	cell organization and biogenesis;protein metabolism;DNA metabolism;other metabolic processes;stress response;other biological processes	nucleus;other cell component	nucleic acid binding activity;other molecular function	Pf00808	54107	ENSG00000148229	POLE3	hsa:54107; Q5W0U1; Q8N758; Q8NCE5; Q9NR32; Q9NRF9	Termination of translesion DNA synthesis; HDR through Homologous Recombination (HRR); Dual incision in TC-NER; Gap-filling DNA repair synthesis and ligation in TC-NER; Recognition of DNA damage by PCNA-containing replication complex; Dual Incision in GG-NER; Gap-filling DNA repair synthesis and ligation in GG-NER; Activation of the pre-replicative complex; PCNA-Dependent Long Patch Base Excision …	16	0	100	0.214	6.64	-2.22	1.19785e-16	0.394808		81.44	Met-loss+Acetyl [N-Term]
Q9Y2S6	Translation machinery-associated protein 7 OS=Homo sapiens (Human) OX=9606 GN=TMA7 PE=1 SV=1	0.001	FALSE	6.052	30	2	3	2	64	7.1	9.99	2.19	2				Pf09072	51372	ENSG00000232112	TMA7	hsa:51372; Q9P052; Q9Y2S6		0	0	100	0.161	6.64	-2.63	1.19785e-16	0.25326		79.2
P00746	Complement factor D OS=Homo sapiens (Human) OX=9606 GN=CFD PE=1 SV=5	0	FALSE	14.743	19	3	4	3	253	27	7.71	5.06	3	protein metabolism;stress response;other biological processes	non-structural extracellular;other cell component	other molecular function	Pf00089	1675	ENSG00000197766; ENSG00000274619	CFD	B4DV76; hsa:1675; P00746; Q5U5S1; Q86VJ5; Q8N4E0; Q8WZB4	Neutrophil degranulation; Platelet degranulation ; Alternative complement activation	9	0	100	0.964	6.64	-0.05	1.19785e-16	0.972875		65.94
Q8NBK3	Formylglycine-generating enzyme OS=Homo sapiens (Human) OX=9606 GN=SUMF1 PE=1 SV=3	0	FALSE	19.411	13	3	8	3	374	40.5	6.65	14.56	3	protein metabolism;other metabolic processes	ER/Golgi	other molecular function	Pf03781	285362	ENSG00000144455	SUMF1	B4DXK5; B7XD05; E9PGL0; G5E9B0; hsa:285362; Q0VAC6; Q0VAC7; Q2NL78; Q53ZE4; Q6UY39; Q8NBK3; Q96AK5; Q96DK8	Glycosphingolipid metabolism; The activation of arylsulfatases	2	0	100	4.612	6.64	2.21	1.19785e-16	0.512263		48.1
Q9BUT1	3-hydroxybutyrate dehydrogenase type 2 OS=Homo sapiens (Human) OX=9606 GN=BDH2 PE=1 SV=2	0	FALSE	23.794	26	5	11	5	245	26.7	7.65	27.5	5	other metabolic processes;other biological processes	cytosol;other cell component	other molecular function	Pf13561	56898	ENSG00000164039	BDH2	A8K295; B4DUF6; hsa:56898; Q503A0; Q6IA46; Q6UWD3; Q9BUT1; Q9H8S8; Q9NRX8	Synthesis of Ketone Bodies	1	0	100	0.104	6.64	-3.27	1.19785e-16	0.056755		96.55
Q8N6G5	Chondroitin sulfate N-acetylgalactosaminyltransferase 2 OS=Homo sapiens (Human) OX=9606 GN=CSGALNACT2 PE=1 SV=1	0	FALSE	8.34	4	2	2	2	542	62.5	5.73	2.96	2	protein metabolism;other metabolic processes	other membranes;ER/Golgi	other molecular function	Pf05679	55454	ENSG00000169826	CSGALNACT2	B3KWL7; hsa:55454; Q6MZJ5; Q6MZP6; Q8N6G5; Q8TCH4; Q9P1I6	Chondroitin sulfate biosynthesis	1	0	100	3.865	6.64	1.95	1.19785e-16	0.526001		198.58
P50151	Guanine nucleotide-binding protein G(I)/G(S)/G(O) subunit gamma-10 OS=Homo sapiens (Human) OX=9606 GN=GNG10 PE=1 SV=1	0	FALSE	14.285	44	3	5	3	68	7.2	7.85	14.25	3	signal transduction	plasma membrane;other membranes	other molecular function	Pf00631	2790	ENSG00000242616	GNG10	hsa:2790; P50151; Q3B7K2; Q4VC27	GPER1 signaling; ADORA2B mediated anti-inflammatory cytokines production; Glucagon-like Peptide-1 (GLP1) regulates insulin secretion; Vasopressin regulates renal water homeostasis via Aquaporins; G alpha (12/13) signalling events; G alpha (q) signalling events; G alpha (i) signalling events; G alpha (z) signalling events; ADP signalling through P2Y purinoceptor 12; Extra-nuclear estrogen signalin…	33	0	100	1.154	6.64	0.21	1.19785e-16	0.9952		75.54	Met-loss+Acetyl [N-Term]
Q9Y6N1	Cytochrome c oxidase assembly protein COX11, mitochondrial OS=Homo sapiens (Human) OX=9606 GN=COX11 PE=1 SV=3	0	FALSE	15.662	17	3	12	3	276	31.4	9.06	8.78	3	other metabolic processes;other biological processes	other membranes;mitochondrion;other cell component	other molecular function	Pf04442	1353	ENSG00000166260	COX11	D3DTY5; hsa:1353; I3L220; Q6FHB7; Q9BRX0; Q9UME8; Q9Y6N1	Cytoprotection by HMOX1; Respiratory electron transport; TP53 Regulates Metabolic Genes	7	0	100	1.698	6.64	0.76	1.19785e-16	0.930499		81.05
O95167	NADH dehydrogenase [ubiquinone] 1 alpha subcomplex subunit 3 OS=Homo sapiens (Human) OX=9606 GN=NDUFA3 PE=1 SV=1	0	FALSE	17.91	42	3	8	3	84	9.3	8.46	18.55	3	cell organization and biogenesis;other metabolic processes;transport	other membranes;mitochondrion	transporter activity	Pf14987	4696	ENSG00000170906; ENSG00000273642; ENSG00000274359; ENSG00000275605; ENSG00000275724; ENSG00000276061; ENSG00000276220; ENSG00000276766; ENSG00000277722; ENSG00000278365	NDUFA3	hsa:4696; O95167	Complex I biogenesis	5	0	100	1.524	6.64	0.61	1.19785e-16	0.944495		39.42
Q6NZ67	Mitotic-spindle organizing protein 2B OS=Homo sapiens (Human) OX=9606 GN=MZT2B PE=1 SV=1	0	FALSE	14.528	29	3	6	3	158	16.2	10.15	9.43	3		cytosol;cytoskeleton;nucleus		Pf12926	80097	ENSG00000152082	MZT2B	hsa:80097; Q6NZ67; Q96CG4	Recruitment of NuMA to mitotic centrosomes; Recruitment of mitotic centrosome proteins and complexes	2	0	100	0.248	6.64	-2.01	1.19785e-16	0.481626		115.61
Q99571	P2X purinoceptor 4 OS=Homo sapiens (Human) OX=9606 GN=P2RX4 PE=1 SV=2	0	FALSE	7.316	5	2	2	2	388	43.3	7.99	4.56	2	cell-cell signaling;stress response;transport;signal transduction;other biological processes	plasma membrane;other membranes;other cell component	signal transduction activity or receptor binding;transporter activity;other molecular function	Pf00864	5025	ENSG00000135124	P2RX4	E7EPF7; F6RU17; hsa:5025; O00450; O14722; Q5U089; Q5U090; Q8N4N1; Q99571; Q9UBG9	Purinergic signaling in leishmaniasis infection; Elevation of cytosolic Ca2+ levels; Platelet homeostasis	4	0	100	1.068	6.64	0.1	1.19785e-16	0.987776		0
Q99595	Mitochondrial import inner membrane translocase subunit Tim17-A OS=Homo sapiens (Human) OX=9606 GN=TIMM17A PE=1 SV=1	0	FALSE	38.353	46	3	16	3	171	18	7.87	56.42	3	cell organization and biogenesis;transport	other membranes;mitochondrion;nucleus	transporter activity	Pf02466	10440	ENSG00000134375	TIMM17A	B2RDM5; hsa:10440; Q99595; Q9BWF5	Mitochondrial protein import	1	0	100	1.489	6.64	0.57	1.19785e-16	0.947174		44.15
Q9Y5U9	Immediate early response 3-interacting protein 1 OS=Homo sapiens (Human) OX=9606 GN=IER3IP1 PE=1 SV=1	0	FALSE	22.358	34	2	18	2	82	9	8.22	48.13	2	transport;developmental processes;other biological processes	other membranes;ER/Golgi;other cell component		Pf08571	51124	ENSG00000134049	IER3IP1	hsa:51124; Q9Y5U9		0	0	100	2.961	6.64	1.57	1.19785e-16	0.81996		120.04
Q2TB10	Zinc finger protein 800 OS=Homo sapiens (Human) OX=9606 GN=ZNF800 PE=1 SV=1	0	FALSE	15.363	7	3	5	3	664	75.2	9.47	8.04	3	developmental processes;other biological processes	nucleus	nucleic acid binding activity;other molecular function	Pf00096, Pf16622, Pf16624	168850	ENSG00000048405	ZNF800	hsa:168850; Q2TB10; Q9HBN0		0	0	100	3.116	6.64	1.64	1.19785e-16	0.778367		38.96
P62699	Protein yippee-like 5 OS=Homo sapiens (Human) OX=9606 GN=YPEL5 PE=1 SV=1	0	FALSE	18.734	45	4	6	4	121	13.8	7.31	12.27	4	cell cycle OR cell proliferation	non-structural extracellular;cytoskeleton;nucleus;other cell component	other molecular function	Pf03226	51646	ENSG00000119801	YPEL5	D6W568; hsa:51646; P62699; Q65Z97; Q8R174; Q9D6M1; Q9UMX7; Q9Y3C9	Neutrophil degranulation	2	0	100	0.709	6.64	-0.5	1.19785e-16	0.905725		24.54
P05771	Protein kinase C beta type OS=Homo sapiens (Human) OX=9606 GN=PRKCB PE=1 SV=4	0	FALSE	23.517	13	6	12	5	671	76.8	7.01	16.13	6	cell-cell signaling;cell cycle OR cell proliferation;cell organization and biogenesis;protein metabolism;RNA metabolism OR transcription;other metabolic processes;transport;signal transduction;other biological processes	plasma membrane;other membranes;cytosol;cytoskeleton;nucleus;other cell component	kinase activity;other molecular function	Pf00069, Pf00130, Pf00168, Pf00433	5579	ENSG00000166501	PRKCB	C5IFJ8; D3DWF5; hsa:5579; O43744; P05127; P05771; Q15138; Q93060; Q9UE49; Q9UE50; Q9UEH8; Q9UJ30; Q9UJ33	Activation of NF-kappaB in B cells; G alpha (z) signalling events; Disinhibition of SNARE formation; WNT5A-dependent internalization of FZD4; VEGFR2 mediated cell proliferation; Trafficking of GluR2-containing AMPA receptors; Depolymerization of the Nuclear Lamina; RUNX1 regulates transcription of genes involved in differentiation of myeloid cells; RHO GTPases Activate NADPH Oxidases	47	0	100	2.899	6.64	1.54	1.19785e-16	0.778367		22.11
Q9BY49	Peroxisomal trans-2-enoyl-CoA reductase OS=Homo sapiens (Human) OX=9606 GN=PECR PE=1 SV=2	0	FALSE	9.299	16	3	3	3	303	32.5	8.81	2.46	3	other metabolic processes	other membranes;cytosol;mitochondrion;other cytoplasmic organelle	signal transduction activity or receptor binding;other molecular function	Pf13561	55825	ENSG00000115425	PECR	B2RE42; hsa:55825; Q53TC4; Q6IAK9; Q9BY49; Q9NRD4; Q9NY60; Q9P1A4	Peroxisomal protein import; Alpha-oxidation of phytanate	6	0	100	1.883	6.64	0.91	1.19785e-16	0.909502		20.23
P10153	Non-secretory ribonuclease OS=Homo sapiens (Human) OX=9606 GN=RNASE2 PE=1 SV=2	0	FALSE	21.657	20	3	12	3	161	18.3	8.73	22.98	3	RNA metabolism OR transcription;other metabolic processes;stress response;other biological processes	non-structural extracellular;other cytoplasmic organelle	nucleic acid binding activity;other molecular function	Pf00074	6036	ENSG00000169385	RNASE2	hsa:6036; P10153; Q52M39; Q9H2B7; Q9UCG7	Neutrophil degranulation	1	0	100	1.817	6.64	0.86	1.19785e-16	0.920829		97.01
P83876	Thioredoxin-like protein 4A OS=Homo sapiens (Human) OX=9606 GN=TXNL4A PE=1 SV=1	0	FALSE	29.519	57	5	17	5	142	16.8	5.85	23.5	5	cell cycle OR cell proliferation;cell organization and biogenesis;RNA metabolism OR transcription;other metabolic processes;other biological processes	other membranes;cytosol;nucleus		Pf02966	10907	ENSG00000141759	TXNL4A	B2RC18; hsa:10907; O14834; P83876	mRNA Splicing - Major Pathway; mRNA Splicing - Minor Pathway	3	0	100	0.477	6.64	-1.07	1.19785e-16	0.742559		78.02	Met-loss+Acetyl [N-Term]
Q96G21	U3 small nucleolar ribonucleoprotein protein IMP4 OS=Homo sapiens (Human) OX=9606 GN=IMP4 PE=1 SV=1	0	FALSE	9.537	13	4	5	4	291	33.7	9.47	3.51	4	RNA metabolism OR transcription;other metabolic processes;other biological processes	nucleus;other cell component	nucleic acid binding activity	Pf04427	92856	ENSG00000136718	IMP4	hsa:92856; Q3ZTT3; Q96G21	Major pathway of rRNA processing in the nucleolus and cytosol; rRNA modification in the nucleus and cytosol	2	0	100	1.234	6.64	0.3	1.19785e-16	0.954354		12.39
Q6NW29	RWD domain-containing protein 4 OS=Homo sapiens (Human) OX=9606 GN=RWDD4 PE=1 SV=3	0.001	FALSE	5.945	10	2	3	2	188	21.2	5.31	3.85	2				Pf05773	201965	ENSG00000182552	RWDD4	B2RDE9; B4DDP2; hsa:201965; Q6NW29; Q75LA9; Q8WVW2		0	0	100	0.01	6.64	-6.64	1.19785e-16	9.08899e-17
P13498	Cytochrome b-245 light chain OS=Homo sapiens (Human) OX=9606 GN=CYBA PE=1 SV=3	0	FALSE	6.975	13	2	8	2	195	21	9.54	8.83	2	cell organization and biogenesis;other metabolic processes;stress response;transport;other biological processes	plasma membrane;other membranes;cytoskeleton;ER/Golgi;nucleus;other cytoplasmic organelle;other cell component	other molecular function	Pf05038	1535	ENSG00000051523	CYBA	hsa:1535; P13498; Q14090; Q9BR72	Neutrophil degranulation; VEGFA-VEGFR2 Pathway; Cross-presentation of particulate exogenous antigens (phagosomes); RAC1 GTPase cycle; RAC2 GTPase cycle; RAC3 GTPase cycle; Detoxification of Reactive Oxygen Species; WNT5:FZD7-mediated leishmania damping; ROS and RNS production in phagocytes; RHO GTPases Activate NADPH Oxidases	14	0	100	0.288	6.64	-1.79	1.19785e-16	0.531097		27.53
Q6P161	39S ribosomal protein L54, mitochondrial OS=Homo sapiens (Human) OX=9606 GN=MRPL54 PE=1 SV=1	0	FALSE	13.876	49	3	3	3	138	15.8	9.6	6.6	3	protein metabolism;other metabolic processes	other membranes;mitochondrion;translational apparatus	other molecular function	Pf08561	116541	ENSG00000183617	MRPL54	hsa:116541; Q6P161	Mitochondrial translation initiation; Mitochondrial translation elongation; Mitochondrial translation termination	3	0	100	1.263	6.64	0.34	1.19785e-16	0.96281		42.28
Q5BJF2	Sigma intracellular receptor 2 OS=Homo sapiens (Human) OX=9606 GN=TMEM97 PE=1 SV=1	0	FALSE	20.124	13	3	21	3	176	20.8	9.38	25.8	3	other biological processes	plasma membrane;other membranes;ER/Golgi;nucleus;other cytoplasmic organelle		Pf05241	27346	ENSG00000109084	TMEM97	B4DS02; hsa:27346; Q07823; Q5BJF2		0	0	100	1.85	6.64	0.89	1.19785e-16	0.947654		87.81
Q8N1F8	Serine/threonine-protein kinase 11-interacting protein OS=Homo sapiens (Human) OX=9606 GN=STK11IP PE=1 SV=4	0	FALSE	10.752	3	3	4	3	1088	120.2	5.36	8.94	3	other biological processes	non-structural extracellular;other cytoplasmic organelle;other cell component	other molecular function	Pf15904	114790	ENSG00000144589	STK11IP	C9JQV3; hsa:114790; Q8N1F8; Q8NAW9; Q8WXE4; Q96CN3; Q96PY9	Neutrophil degranulation	1	0	100	3.647	6.64	1.87	1.19785e-16	0.582647		62.52
Q9UBK9	Protein UXT OS=Homo sapiens (Human) OX=9606 GN=UXT PE=1 SV=1	0	FALSE	11.025	20	3	4	3	157	18.2	7.59	8.81	3	cell cycle OR cell proliferation;cell organization and biogenesis;RNA metabolism OR transcription;transport;other biological processes	cytoskeleton;nucleus;other cell component	cytoskeletal activity;other molecular function	Pf02996	8409	ENSG00000126756	UXT	A0A0C4DFR8; B2R561; hsa:8409; Q5JZG3; Q9UBK9; Q9Y6E5	Transcriptional Regulation by E2F6	1	0	100	0.225	6.64	-2.15	1.19785e-16	0.37476		55.51
Q96CG3	TRAF-interacting protein with FHA domain-containing protein A OS=Homo sapiens (Human) OX=9606 GN=TIFA PE=1 SV=1	0	FALSE	6.491	15	3	4	3	184	21.4	5.11	2.33	3	cell organization and biogenesis;stress response;signal transduction;other biological processes	cytosol;other cell component		Pf00498	92610	ENSG00000145365	TIFA	hsa:92610; Q96CG3	TAK1-dependent IKK and NF-kappa-B activation ; Alpha-protein kinase 1 signaling pathway	4	0	100	0.01	6.64	-6.64	1.19785e-16	9.08899e-17
Q9Y3D5	28S ribosomal protein S18c, mitochondrial OS=Homo sapiens (Human) OX=9606 GN=MRPS18C PE=1 SV=1	0	FALSE	26.198	26	2	8	2	142	15.8	9.55	23.46	2	protein metabolism;other metabolic processes	other membranes;mitochondrion;translational apparatus	nucleic acid binding activity;other molecular function	Pf01084	51023	ENSG00000163319	MRPS18C	hsa:51023; Q9Y3D5	Mitochondrial translation initiation; Mitochondrial translation elongation; Mitochondrial translation termination	3	0	100	1.075	6.64	0.1	1.19785e-16	0.98803		46.94
O14737	Programmed cell death protein 5 OS=Homo sapiens (Human) OX=9606 GN=PDCD5 PE=1 SV=3	0	FALSE	25.098	37	4	8	4	125	14.3	6.04	18.1	4	other biological processes	cytosol;nucleus	enzyme regulator activity;cytoskeletal activity;nucleic acid binding activity;other molecular function	Pf01984	9141	ENSG00000105185	PDCD5	B4DE64; hsa:9141; O14737; Q53YC9; Q6IB70		0	0	100	0.085	6.64	-3.56	1.19785e-16	0.0268552		56.73	Met-loss+Acetyl [N-Term]
Q8TCC3	39S ribosomal protein L30, mitochondrial OS=Homo sapiens (Human) OX=9606 GN=MRPL30 PE=1 SV=1	0	FALSE	20.185	22	3	23	3	161	18.5	9.99	34.71	3	protein metabolism;other metabolic processes	other membranes;mitochondrion;translational apparatus	other molecular function	Pf00327	51263	ENSG00000185414	MRPL30	A6NIC6; D3DVI0; D3DVI3; hsa:51263; Q0D2Q7; Q6ZTP4; Q8TCC3; Q96Q69; Q9P0N0	Mitochondrial translation initiation; Mitochondrial translation elongation; Mitochondrial translation termination	3	0	31.966	1.936	5	0.95	1.52774e-13	0.924944	0	57.63
P14927	Cytochrome b-c1 complex subunit 7 OS=Homo sapiens (Human) OX=9606 GN=UQCRB PE=1 SV=2	0	FALSE	36.265	50	6	36	6	111	13.5	8.78	75.13	6	other metabolic processes;transport	other membranes;mitochondrion		Pf02271	7381	ENSG00000156467	UQCRB	E5RJU0; hsa:7381; P14927; Q6FGD1	Respiratory electron transport	5	0	24.151	1.507	4.59	0.59	6.46723e-13	0.975792	49.17	87.72
P62306	Small nuclear ribonucleoprotein F OS=Homo sapiens (Human) OX=9606 GN=SNRPF PE=1 SV=1	0	FALSE	22.695	50	3	28	3	86	9.7	4.67	63.01	3	cell organization and biogenesis;RNA metabolism OR transcription;other metabolic processes	cytosol;nucleus;other cell component	nucleic acid binding activity	Pf01423	6636	ENSG00000139343	SNRPF	A2VCR2; B2R498; hsa:6636; P62306; Q15356; Q6IBQ1; Q6P4I0	snRNP Assembly; RNA Polymerase II Transcription Termination; mRNA Splicing - Major Pathway; SARS-CoV-2 modulates host translation machinery; mRNA Splicing - Minor Pathway; SLBP independent Processing of Histone Pre-mRNAs; SLBP Dependent Processing of Replication-Dependent Histone Pre-mRNAs	8	0	14.902	0.655	3.9	-0.61	2.64427e-15	0.834612	57.36	36.47	Met-loss+Acetyl [N-Term]
A8MWD9	Putative small nuclear ribonucleoprotein G-like protein 15 OS=Homo sapiens (Human) OX=9606 GN=SNRPGP15 PE=5 SV=2	0	FALSE	11.429	17	2	22	2	76	8.5	8.84	43.51	2	cell organization and biogenesis;RNA metabolism OR transcription;other metabolic processes	nucleus;other cell component	nucleic acid binding activity	Pf01423			SNRPGP15	A8MWD9		0	0	13.43	1.192	3.75	0.25	2.64427e-15	0.959194	142.53	118.24
O75380	NADH dehydrogenase [ubiquinone] iron-sulfur protein 6, mitochondrial OS=Homo sapiens (Human) OX=9606 GN=NDUFS6 PE=1 SV=1	0	FALSE	26.906	44	4	11	4	124	13.7	8.28	20.52	4	other metabolic processes;transport	other membranes;mitochondrion	transporter activity;other molecular function	Pf10276	4726	ENSG00000145494	NDUFS6	hsa:4726; O75380	Complex I biogenesis	5	0	13.302	1.488	3.73	0.57	1.48298e-05	0.949413	0	56.16
Q86V81	THO complex subunit 4 OS=Homo sapiens (Human) OX=9606 GN=ALYREF PE=1 SV=3	0	FALSE	81.329	37	7	71	7	257	26.9	11.15	179.91	7	DNA metabolism;RNA metabolism OR transcription;other metabolic processes;transport;other biological processes	cytosol;nucleus;other cell component	nucleic acid binding activity	Pf00076, Pf13865	10189		ALYREF	hsa:10189; O43672; Q86V81	mRNA Splicing - Major Pathway; Transport of the SLBP independent Mature mRNA; Transport of the SLBP Dependant Mature mRNA; Transport of Mature mRNA Derived from an Intronless Transcript; Transport of Mature mRNA derived from an Intron-Containing Transcript; mRNA 3'-end processing; RNA Polymerase II Transcription Termination	7	0	12.737	0.678	3.67	-0.56	3.16698e-14	0.891774	130.77	63.52	Met-loss+Acetyl [N-Term]
P02768-1	SWISS-PROT:P02768-1 Tax_Id=9606 Gene_Symbol=ALB Isoform 1 of Serum albumin precursor	0	TRUE	76.008	16	10	270	5	609	69.3	6.28	397.84	10	stress response;other biological processes	non-structural extracellular;ER/Golgi;other cell component	nucleic acid binding activity;other molecular function	Pf00273	213	ENSG00000163631	ALB	E7ESS9; hsa:213; O95574; P02768; P04277; Q13140; Q645G4; Q68DN5; Q6UXK4; Q86YG0; Q8IUK7; Q9P157; Q9P1I7; Q9UHS3; Q9UJZ0	Cytoprotection by HMOX1; Scavenging of heme from plasma; Platelet degranulation ; Regulation of Insulin-like Growth Factor (IGF) transport and uptake by Insulin-like Growth Factor Binding Proteins (IGFBPs); Post-translational protein phosphorylation; Aspirin ADME; Ciprofloxacin ADME; Recycling of bile acids and salts; Prednisone ADME; Heme degradation; HDL remodeling; Heme biosynthesis	17	0	12.53	1.841	3.65	0.88	4.36728e-10	0.916104	133.21	73.16
Q6P5R6	60S ribosomal protein L22-like 1 OS=Homo sapiens (Human) OX=9606 GN=RPL22L1 PE=1 SV=2	0	FALSE	35.029	46	4	18	3	122	14.6	9.38	45.27	4	protein metabolism;other metabolic processes	translational apparatus;other cell component	nucleic acid binding activity;other molecular function	Pf01776	200916	ENSG00000163584	RPL22L1	hsa:200916; Q32Q77; Q6P5R6	Regulation of expression of SLITs and ROBOs; L13a-mediated translational silencing of Ceruloplasmin expression; Formation of a pool of free 40S subunits; GTP hydrolysis and joining of the 60S ribosomal subunit; Major pathway of rRNA processing in the nucleolus and cytosol; Nonsense Mediated Decay (NMD) enhanced by the Exon Junction Complex (EJC); SRP-dependent cotranslational protein targeting to…	13	0	12.513	0.439	3.65	-1.19	3.47478e-05	0.805019	0	34.92
Q96B49	Mitochondrial import receptor subunit TOM6 homolog OS=Homo sapiens (Human) OX=9606 GN=TOMM6 PE=1 SV=1	0	FALSE	11.979	58	2	16	2	74	8	4.89	18.27	2	cell organization and biogenesis;transport	other membranes;mitochondrion		Pf15184	100188893	ENSG00000214736	TOMM6	B2DG15; hsa:100188893; Q96B49; Q9UH52	PINK1-PRKN Mediated Mitophagy; Mitochondrial protein import	2	0	11.792	1.802	3.56	0.85	1.7101e-07	0.913518	91.28	133.33	Met-loss+Acetyl [N-Term]
O43676	NADH dehydrogenase [ubiquinone] 1 beta subcomplex subunit 3 OS=Homo sapiens (Human) OX=9606 GN=NDUFB3 PE=1 SV=3	0	FALSE	14.276	36	4	32	4	98	11.4	9.2	44.4	4	cell organization and biogenesis;other metabolic processes;transport	other membranes;mitochondrion	transporter activity	Pf08122	4709	ENSG00000119013	NDUFB3	hsa:4709; O43676; Q6IB80	Complex I biogenesis	4	0	11.6	1.988	3.54	0.99	9.75064e-06	0.932697	0	75.41
Q7Z7F7	39S ribosomal protein L55, mitochondrial OS=Homo sapiens (Human) OX=9606 GN=MRPL55 PE=1 SV=1	0	FALSE	32.855	30	3	24	3	128	15.1	11.15	60.47	3	protein metabolism;other metabolic processes	other membranes;mitochondrion;translational apparatus;other cell component	other molecular function	Pf09776	128308	ENSG00000162910	MRPL55	hsa:128308; Q5TBY3; Q5TBY6; Q6UWI8; Q7Z7F7	Mitochondrial translation initiation; Mitochondrial translation elongation; Mitochondrial translation termination	3	0	10.92	1.621	3.45	0.7	1.54213e-09	0.96673	0	67.71
Q9UKR5	Ergosterol biosynthetic protein 28 homolog OS=Homo sapiens (Human) OX=9606 GN=ERG28 PE=1 SV=1	0	FALSE	29.931	39	5	35	5	140	15.9	9.83	47.07	5	other metabolic processes	other membranes;ER/Golgi	other molecular function	Pf03694	11161	ENSG00000133935	ERG28	hsa:11161; Q9P093; Q9UKR5; Q9UPI2		0	0	10.322	2.068	3.37	1.05	0.00016446	0.919466	20.79	75.8
P01112	GTPase HRas OS=Homo sapiens (Human) OX=9606 GN=HRAS PE=1 SV=1	0	FALSE	100.618	67	11	128	2	189	21.3	5.31	223.17	11	cell cycle OR cell proliferation;other metabolic processes;stress response;transport;signal transduction;other biological processes	plasma membrane;other membranes;cytosol;ER/Golgi;nucleus;other cell component	enzyme regulator activity;other molecular function	Pf00071	3265	ENSG00000174775; ENSG00000276536	HRAS	B5BUA0; hsa:3265; P01112; Q14080; Q6FHV9; Q9BR65; Q9UCE2	FCERI mediated MAPK activation; Regulation of RAS by GAPs; Signaling by BRAF and RAF1 fusions; EPHB-mediated forward signaling; Signaling by SCF-KIT; Downstream signal transduction; Tie2 Signaling; DAP12 signaling; Signaling by phosphorylated juxtamembrane, extracellular and kinase domain KIT mutants; Signaling by PDGFRA transmembrane, juxtamembrane and kinase domain mutants; Signaling by PDGFRA …	137	1	9.785	1.736	3.29	0.8	4.47141e-07	0.938753	565.56	81.06
Q9NRW3	DNA dC->dU-editing enzyme APOBEC-3C OS=Homo sapiens (Human) OX=9606 GN=APOBEC3C PE=1 SV=2	0	FALSE	38.707	38	5	34	4	190	22.8	7.59	66.63	5	DNA metabolism;RNA metabolism OR transcription;other metabolic processes;stress response;other biological processes	nucleus;other cell component	other molecular function	Pf18782	27350	ENSG00000244509	APOBEC3C	B2R884; hsa:27350; Q5JZ92; Q7Z2N7; Q96F12; Q9NRW3	Formation of the Editosome	2	1	9.583	0.853	3.26	-0.23	4.72069e-06	0.931088	83.84	47.19
Q9Y5S9	RNA-binding protein 8A OS=Homo sapiens (Human) OX=9606 GN=RBM8A PE=1 SV=1	0	FALSE	47.999	58	7	53	7	174	19.9	5.72	130.17	7	RNA metabolism OR transcription;other metabolic processes;transport;other biological processes	cytosol;nucleus;other cell component	nucleic acid binding activity	Pf00076	9939	ENSG00000265241	RBM8A	B3KQI9; hsa:9939; Q6FHD1; Q6IQ40; Q9GZX8; Q9NZI4; Q9Y5S9	mRNA Splicing - Major Pathway; RNA Polymerase II Transcription Termination; Regulation of expression of SLITs and ROBOs; Nonsense Mediated Decay (NMD) enhanced by the Exon Junction Complex (EJC); Transport of Mature mRNA derived from an Intron-Containing Transcript; mRNA 3'-end processing	6	0	8.956	0.863	3.16	-0.21	6.9238e-08	0.916574	83.21	62.7	Met-loss+Acetyl [N-Term]
Q96NT0	Coiled-coil domain-containing protein 115 OS=Homo sapiens (Human) OX=9606 GN=CCDC115 PE=1 SV=1	0	FALSE	24.17	29	3	18	3	180	19.7	6.95	36.66	3	cell organization and biogenesis;protein metabolism;other metabolic processes;other biological processes	other membranes;ER/Golgi;other cytoplasmic organelle	other molecular function		84317	ENSG00000136710	CCDC115	B4DJ47; hsa:84317; Q96NT0; Q9BR88	RHOA GTPase cycle	1	0	8.654	1.486	3.11	0.57	8.32103e-05	0.954998	78.58	58.27
P17275	Transcription factor jun-B OS=Homo sapiens (Human) OX=9606 GN=JUNB PE=1 SV=1	0	FALSE	18.327	16	4	7	4	347	35.9	9.22	14.48	4	cell cycle OR cell proliferation;RNA metabolism OR transcription;stress response;developmental processes;other biological processes	nucleus;other cell component	nucleic acid binding activity;other molecular function	Pf00170, Pf03957	3726	ENSG00000171223	JUNB	hsa:3726; P17275; Q96GH3	Interleukin-4 and Interleukin-13 signaling; NGF-stimulated transcription; SMAD2/SMAD3:SMAD4 heterotrimer regulates transcription; Nuclear events stimulated by ALK signaling in cancer	15	0	8.215	2.056	3.04	1.04	8.91987e-08	0.909502	0	0
O75251	NADH dehydrogenase [ubiquinone] iron-sulfur protein 7, mitochondrial OS=Homo sapiens (Human) OX=9606 GN=NDUFS7 PE=1 SV=3	0	FALSE	51.374	43	7	36	7	213	23.5	9.99	96.3	7	cell organization and biogenesis;other metabolic processes;transport	plasma membrane;other membranes;mitochondrion;other cell component	transporter activity;other molecular function	Pf01058	374291	ENSG00000115286	NDUFS7	B3KRI2; hsa:374291; O75251; Q2T9H7; Q9BV17	Complex I biogenesis	5	0	8.005	1.758	3	0.81	1.86197e-07	0.971667	89.69	96.85
P11684	Uteroglobin OS=Homo sapiens (Human) OX=9606 GN=SCGB1A1 PE=1 SV=1	0	FALSE	9.747	42	3	20	3	91	10	5.06	18.16	3	cell cycle OR cell proliferation;stress response;developmental processes;signal transduction;other biological processes	non-structural extracellular;ER/Golgi;nucleus;other cell component	enzyme regulator activity;other molecular function	Pf01099	7356	ENSG00000149021	SCGB1A1	B2R5F2; hsa:7356; P11684; Q6FHH3; Q9UCM2; Q9UCM4		1	0	7.488		2.9		2.65539e-05		49.79
P63173	60S ribosomal protein L38 OS=Homo sapiens (Human) OX=9606 GN=RPL38 PE=1 SV=2	0	FALSE	60.688	50	5	91	5	70	8.2	10.1	181.22	5	cell organization and biogenesis;protein metabolism;other metabolic processes;developmental processes;other biological processes	cytosol;translational apparatus;other cell component	nucleic acid binding activity;other molecular function	Pf01781	6169	ENSG00000172809	RPL38	B2R5A8; hsa:6169; P23411; P63173	Major pathway of rRNA processing in the nucleolus and cytosol; L13a-mediated translational silencing of Ceruloplasmin expression; GTP hydrolysis and joining of the 60S ribosomal subunit; Regulation of expression of SLITs and ROBOs; Response of EIF2AK4 (GCN2) to amino acid deficiency; Formation of a pool of free 40S subunits; Nonsense Mediated Decay (NMD) enhanced by the Exon Junction Complex (EJC…	16	0	7.058	0.276	2.82	-1.86	7.31723e-09	0.593062	124.8	119.25
P51649	Succinate-semialdehyde dehydrogenase, mitochondrial OS=Homo sapiens (Human) OX=9606 GN=ALDH5A1 PE=1 SV=2	0	FALSE	63.389	36	12	30	12	535	57.2	8.28	58.02	12	other metabolic processes;developmental processes	mitochondrion	other molecular function	Pf00171	7915	ENSG00000112294	ALDH5A1	B2RD26; G5E949; hsa:7915; P51649; Q546H9; Q8N3W6	Degradation of GABA	2	0	7.007	3.842	2.81	1.94	0.000987381	0.68453	25.64	94.98
P63172	Dynein light chain Tctex-type 1 OS=Homo sapiens (Human) OX=9606 GN=DYNLT1 PE=1 SV=1	0	FALSE	45.536	58	4	24	4	113	12.4	5.08	54.43	4	cell cycle OR cell proliferation;cell organization and biogenesis;transport;developmental processes;other biological processes	non-structural extracellular;cytoskeleton;ER/Golgi;other cell component	other molecular function	Pf03645	6993	ENSG00000146425	DYNLT1	hsa:6993; P63172; Q15763; Q5VTU4	Neutrophil degranulation	5	0	6.953	0.54	2.8	-0.89	0.00310808	0.863309	142.09	106.18	Acetyl [N-Term]
Q9NQT4	Exosome complex component RRP46 OS=Homo sapiens (Human) OX=9606 GN=EXOSC5 PE=1 SV=1	0	FALSE	60.346	59	8	40	8	235	25.2	7.59	93.61	8	DNA metabolism;RNA metabolism OR transcription;other metabolic processes;stress response	cytosol;nucleus;other cytoplasmic organelle;other cell component	nucleic acid binding activity;other molecular function	Pf01138, Pf03725	56915	ENSG00000077348	EXOSC5	hsa:56915; Q32Q81; Q8NG16; Q96I89; Q9NQT4	ATF4 activates genes in response to endoplasmic reticulum stress; KSRP (KHSRP) binds and destabilizes mRNA; Major pathway of rRNA processing in the nucleolus and cytosol; Tristetraprolin (TTP, ZFP36) binds and destabilizes mRNA; Butyrate Response Factor 1 (BRF1) binds and destabilizes mRNA; mRNA decay by 3' to 5' exoribonuclease	6	0	6.802	0.658	2.77	-0.6	0.000158384	0.850497	129.79	41.18	Acetyl [N-Term]
Q9UL33	Trafficking protein particle complex subunit 2-like protein OS=Homo sapiens (Human) OX=9606 GN=TRAPPC2L PE=1 SV=1	0	FALSE	28.379	45	6	18	6	140	16.1	6.77	27.63	6	cell organization and biogenesis;transport	cytosol;ER/Golgi;nucleus;other cytoplasmic organelle;other cell component		Pf04628	51693	ENSG00000167515	TRAPPC2L	B2R4M9; hsa:51693; Q6ZTA7; Q9NZZ4; Q9UL33	COPII-mediated vesicle transport; RAB GEFs exchange GTP for GDP on RABs	2	0	6.627	0.892	2.73	-0.16	9.28239e-05	0.947174	81.03	60.16	Met-loss+Acetyl [N-Term]
Q8N2F6	Armadillo repeat-containing protein 10 OS=Homo sapiens (Human) OX=9606 GN=ARMC10 PE=1 SV=1	0	FALSE	70.57	36	9	53	9	343	37.5	6.61	100.69	9	other biological processes	other membranes;mitochondrion;ER/Golgi	other molecular function	Pf04826	83787	ENSG00000170632	ARMC10	A8K703; B4DWJ8; F5GX65; hsa:83787; Q75K91; Q75MG6; Q75ML8; Q8IZC1; Q8IZC2; Q8IZC3; Q8N2F6; Q9BTM6		0	0	6.566	2.077	2.72	1.05	0.00024217	0.924944	126.64	47.87
Q9Y333	U6 snRNA-associated Sm-like protein LSm2 OS=Homo sapiens (Human) OX=9606 GN=LSM2 PE=1 SV=1	0	FALSE	68.535	76	6	54	6	95	10.8	6.52	124.15	6	cell organization and biogenesis;RNA metabolism OR transcription;other metabolic processes	cytosol;nucleus;other cell component	nucleic acid binding activity;other molecular function	Pf01423	57819	ENSG00000172850; ENSG00000204392; ENSG00000224979; ENSG00000225998; ENSG00000231502; ENSG00000236826	LSM2	hsa:57819; Q6FGG1; Q9Y333	mRNA Splicing - Major Pathway; mRNA decay by 5' to 3' exoribonuclease	3	0	6.459	0.297	2.69	-1.75	4.78513e-06	0.525117	0	103.48
O75348	V-type proton ATPase subunit G 1 OS=Homo sapiens (Human) OX=9606 GN=ATP6V1G1 PE=1 SV=3	0	FALSE	46.446	65	7	29	7	118	13.7	8.79	57.23	7	cell organization and biogenesis;transport;other biological processes	plasma membrane;other membranes;cytosol;other cytoplasmic organelle;other cell component	transporter activity;other molecular function	Pf03179	9550	ENSG00000136888	ATP6V1G1	hsa:9550; O75348; Q6IB33	Amino acids regulate mTORC1; ROS and RNS production in phagocytes; Insulin receptor recycling; Transferrin endocytosis and recycling; Ion channel transport	7	0	6.437	1.432	2.69	0.52	0.00042051	0.959761	0	94.88	Met-loss+Acetyl [N-Term]
O60925	Prefoldin subunit 1 OS=Homo sapiens (Human) OX=9606 GN=PFDN1 PE=1 SV=2	0	FALSE	29.849	58	6	13	6	122	14.2	6.81	23.78	6	other biological processes	other cell component	other molecular function	Pf01920	5201	ENSG00000113068	PFDN1	B2RD02; hsa:5201; O60925; Q53F95; Q96EX6	Prefoldin mediated transfer of substrate to CCT/TriC	3	0	6.364	0.163	2.67	-2.61	0.00647054	0.293294	34.97	121.33	Met-loss+Acetyl [N-Term]
Q96KR6	Protein FAM210B, mitochondrial OS=Homo sapiens (Human) OX=9606 GN=FAM210B PE=1 SV=2	0	FALSE	6.831	13	2	6	2	192	20.4	10.43	4.62	2	other biological processes	other membranes;mitochondrion		Pf06916	116151	ENSG00000124098	FAM210B	B2RBQ9; E1P5Y7; hsa:116151; Q8WVN2; Q96KR6; Q9BYL6; Q9H418		0	0	6.305	4.413	2.66	2.14	0.00481007	0.508399	23.66	89.76
O95298	NADH dehydrogenase [ubiquinone] 1 subunit C2 OS=Homo sapiens (Human) OX=9606 GN=NDUFC2 PE=1 SV=1	0	FALSE	22.802	38	6	70	6	119	14.2	8.98	50.15	6	cell organization and biogenesis;other metabolic processes;transport;other biological processes	plasma membrane;other membranes;mitochondrion;other cytoplasmic organelle;other cell component	transporter activity	Pf06374	4718	ENSG00000151366	NDUFC2	E9PNU8; E9PRB2; hsa:4718; O95298; Q549M5; Q6FIH8; Q9UBJ9	Neutrophil degranulation; Complex I biogenesis	6	0	6.291	2.152	2.65	1.11	2.17671e-05	0.919466	335.13	68.23
P67870	Casein kinase II subunit beta OS=Homo sapiens (Human) OX=9606 GN=CSNK2B PE=1 SV=1	0	FALSE	71.975	57	10	60	10	215	24.9	5.55	120.54	10	cell-cell signaling;cell organization and biogenesis;protein metabolism;other metabolic processes;developmental processes;signal transduction;other biological processes	non-structural extracellular;cytosol;nucleus;other cell component	signal transduction activity or receptor binding;enzyme regulator activity;kinase activity;other molecular function	Pf01214	1460	ENSG00000204435; ENSG00000206406; ENSG00000224398; ENSG00000224774; ENSG00000228875; ENSG00000230700; ENSG00000232960	CSNK2B	B0UXA9; hsa:1460; P07312; P13862; P67870; Q4VX47	Condensation of Prometaphase Chromosomes; Neutrophil degranulation; KEAP1-NFE2L2 pathway; Regulation of PTEN stability and activity; Regulation of TP53 Activity through Phosphorylation; RUNX1 interacts with co-factors whose precise effect on RUNX1 targets is not known; Cooperation of PDCL (PhLP1) and TRiC/CCT in G-protein beta folding; WNT mediated activation of DVL; Signal transduction by L1; Re…	19	0	6.283	0.58	2.65	-0.79	1.08107e-07	0.81996	111.98	46.18	Met-loss+Acetyl [N-Term]
O95639	Cleavage and polyadenylation specificity factor subunit 4 OS=Homo sapiens (Human) OX=9606 GN=CPSF4 PE=1 SV=1	0	FALSE	35.209	38	8	40	8	269	30.2	8.31	78.19	8	RNA metabolism OR transcription;other metabolic processes	nucleus;other cell component	nucleic acid binding activity;other molecular function	Pf00098, Pf00642, Pf15663	10898	ENSG00000160917	CPSF4	D6W5S8; hsa:10898; O95639; Q6FGE6; Q86TF8; Q9BTW6	Transport of Mature mRNA Derived from an Intronless Transcript; tRNA processing in the nucleus; mRNA 3'-end processing; RNA Polymerase II Transcription Termination; Processing of Intronless Pre-mRNAs; Inhibition of Host mRNA Processing and RNA Silencing	8	0	6.205	1.459	2.63	0.55	7.58085e-05	0.992768	61.85	27.39	Acetyl [N-Term]
O14979	Heterogeneous nuclear ribonucleoprotein D-like OS=Homo sapiens (Human) OX=9606 GN=HNRNPDL PE=1 SV=3	0	FALSE	115.182	30	15	216	13	420	46.4	9.57	442.36	15	RNA metabolism OR transcription;other metabolic processes;other biological processes	cytosol;nucleus	nucleic acid binding activity	Pf00076	9987	ENSG00000152795	HNRNPDL	hsa:9987; O14979; Q6SPF2; Q7KZ74; Q7KZ75; Q96IM0; Q96S43	Gene and protein expression by JAK-STAT signaling after Interleukin-12 stimulation	1	0	5.972	2.31	2.58	1.21	4.11367e-07	0.919466	115.72	80.52
Q9BYD1	39S ribosomal protein L13, mitochondrial OS=Homo sapiens (Human) OX=9606 GN=MRPL13 PE=1 SV=1	0	FALSE	88.005	79	13	90	13	178	20.7	9.16	190.66	13	protein metabolism;other metabolic processes;other biological processes	other membranes;mitochondrion;translational apparatus	nucleic acid binding activity;other molecular function	Pf00572	28998	ENSG00000172172	MRPL13	B2R4R8; hsa:28998; Q9BYD1; Q9UI04	Mitochondrial translation initiation; Mitochondrial translation elongation; Mitochondrial translation termination	3	0	5.908	2.085	2.56	1.06	4.25915e-06	0.947654	115.52	87.87
P51636	Caveolin-2 OS=Homo sapiens (Human) OX=9606 GN=CAV2 PE=1 SV=2	0	FALSE	37.009	37	4	15	4	162	18.3	5.27	17.83	4	cell cycle OR cell proliferation;cell organization and biogenesis;transport;signal transduction;other biological processes	plasma membrane;other membranes;ER/Golgi;nucleus;other cell component	signal transduction activity or receptor binding;other molecular function	Pf01146	858	ENSG00000105971	CAV2	A4D0U2; hsa:858; P51636; Q9UGM7	Extra-nuclear estrogen signaling	6	0	5.903	0.53	2.56	-0.91	5.82184e-05	0.86919	187.18	76.2
Q9Y5J5	Pleckstrin homology-like domain family A member 3 OS=Homo sapiens (Human) OX=9606 GN=PHLDA3 PE=1 SV=1	0	FALSE	13.64	30	4	6	4	127	13.9	9.67	8.77	4	stress response;signal transduction;other biological processes	plasma membrane;other membranes;other cell component	other molecular function		23612	ENSG00000174307	PHLDA3	B2R5A4; hsa:23612; Q53HD6; Q8NBW9; Q9Y5J5		0	0	5.899	0.01	2.56	-6.64	0.00763612	9.08899e-17	132.84		Met-loss+Acetyl [N-Term]
Q9BV40	Vesicle-associated membrane protein 8 OS=Homo sapiens (Human) OX=9606 GN=VAMP8 PE=1 SV=1	0	FALSE	45.674	53	6	63	6	100	11.4	7.34	99.9	6	cell organization and biogenesis;other metabolic processes;stress response;transport;other biological processes	plasma membrane;other membranes;cytosol;other cytoplasmic organelle;other cell component	other molecular function	Pf00957	8673	ENSG00000118640	VAMP8	hsa:8673; O60625; Q53SP9; Q6IB09; Q9BV40	Neutrophil degranulation; ER-Phagosome pathway; Cargo recognition for clathrin-mediated endocytosis; Lysosome Vesicle Biogenesis; Golgi Associated Vesicle Biogenesis	8	0	5.807	1.099	2.54	0.14	0.00782883	0.951351	141.31	92.81	Acetyl [N-Term]
Q14141	Septin-6 OS=Homo sapiens (Human) OX=9606 GN=SEPTIN6 PE=1 SV=4	0	FALSE	58.025	29	11	67	3	434	49.7	6.67	123.3	11	cell cycle OR cell proliferation;cell organization and biogenesis;other biological processes	plasma membrane;other membranes;cytoskeleton;ER/Golgi;other cell component	other molecular function	Pf00735	23157	ENSG00000125354	SEPTIN6	hsa:23157; Q14141; Q5JTK0; Q969W5; Q96A13; Q96GR1; Q96P86; Q96P87		1	0	5.663	0.915	2.5	-0.13	0.000493718	0.947654	0	72
P02458	Collagen alpha-1(II) chain OS=Homo sapiens (Human) OX=9606 GN=COL2A1 PE=1 SV=3	0	FALSE	14.561	3	3	8	3	1487	141.7	6.92	9.34	3	cell organization and biogenesis;protein metabolism;other metabolic processes;developmental processes;signal transduction;other biological processes	non-structural extracellular;extracellular matrix;ER/Golgi	signal transduction activity or receptor binding;extracellular structural activity;other molecular function	Pf00093, Pf01391, Pf01410	1280	ENSG00000139219	COL2A1	A6NGA0; hsa:1280; P02458; Q12985; Q14009; Q14044; Q14045; Q14046; Q14047; Q14056; Q14058; Q16672; Q1JQ82; Q2V4X7; Q6LBY1; Q6LBY2; Q6LBY3; Q96IT5; Q99227; Q9UE38; Q9UE39; Q9UE40; Q9UE41; Q9UE42; Q9UE43	Immunoregulatory interactions between a Lymphoid and a non-Lymphoid cell; Collagen degradation; Signaling by PDGF; Assembly of collagen fibrils and other multimeric structures; Integrin cell surface interactions; ECM proteoglycans; NCAM1 interactions; Collagen chain trimerization; Non-integrin membrane-ECM interactions; MET activates PTK2 signaling	22	0	5.584	3.401	2.48	1.77	0.000482683	0.712101	111.37	91.07
P61803	Dolichyl-diphosphooligosaccharide--protein glycosyltransferase subunit DAD1 OS=Homo sapiens (Human) OX=9606 GN=DAD1 PE=1 SV=3	0	FALSE	21.02	36	4	77	4	113	12.5	7.08	117.72	4	protein metabolism;other metabolic processes;developmental processes;other biological processes	other membranes;ER/Golgi	enzyme regulator activity	Pf02109	1603	ENSG00000129562	DAD1	D3DS25; hsa:1603; O08552; O70364; P46966; P46968; P61803; Q6FGA3; Q96GB7	Asparagine N-linked glycosylation; Maturation of spike protein	3	0	5.554	3.05	2.47	1.61	5.1202e-06	0.898001	133.76	93.47	Met-loss [N-Term]; Met-loss+Acetyl [N-Term]
Q9BWJ5	Splicing factor 3B subunit 5 OS=Homo sapiens (Human) OX=9606 GN=SF3B5 PE=1 SV=1	0	FALSE	19.167	50	4	10	4	86	10.1	6.35	14.58	4	cell organization and biogenesis;protein metabolism;RNA metabolism OR transcription;other metabolic processes;other biological processes	nucleus;other cell component	nucleic acid binding activity;other molecular function	Pf07189	83443	ENSG00000169976	SF3B5	B2R568; hsa:83443; Q7RTV1; Q9BWJ5	mRNA Splicing - Major Pathway; mRNA Splicing - Minor Pathway	3	0	5.502	0.397	2.46	-1.33	0.0114835	0.748337	7.27	69.67
Q9BV81	ER membrane protein complex subunit 6 OS=Homo sapiens (Human) OX=9606 GN=EMC6 PE=1 SV=1	0	FALSE	6.481	20	2	16	2	110	12	10.07	16.54	2	cell organization and biogenesis;other metabolic processes	other membranes;ER/Golgi		Pf07019	83460	ENSG00000127774	EMC6	hsa:83460; Q9BV81		0	0	5.483	1.577	2.46	0.66	0.000613607	0.931088	0	44.99
O75446	Histone deacetylase complex subunit SAP30 OS=Homo sapiens (Human) OX=9606 GN=SAP30 PE=1 SV=1	0	FALSE	15.852	18	3	11	3	220	23.3	9.17	17.11	3	RNA metabolism OR transcription;other biological processes	nucleus	nucleic acid binding activity;other molecular function	Pf13866, Pf13867	8819	ENSG00000164105	SAP30	D3DP38; hsa:8819; O75446	Potential therapeutics for SARS; HDACs deacetylate histones; NoRC negatively regulates rRNA expression	5	0	5.401	1.068	2.43	0.09	0.00396357	0.966351	6.32	51.58
O43920	NADH dehydrogenase [ubiquinone] iron-sulfur protein 5 OS=Homo sapiens (Human) OX=9606 GN=NDUFS5 PE=1 SV=3	0	FALSE	39.261	61	7	69	7	106	12.5	9.14	110.04	7	cell organization and biogenesis;other metabolic processes;transport	other membranes;mitochondrion	transporter activity	Pf10200	4725	ENSG00000168653	NDUFS5	hsa:4725; O43920	Complex I biogenesis	5	0	5.275	2.55	2.4	1.35	0.00013269	0.917103	0	98.4	Met-loss [N-Term]
Q15007	Pre-mRNA-splicing regulator WTAP OS=Homo sapiens (Human) OX=9606 GN=WTAP PE=1 SV=2	0	FALSE	28.613	16	5	9	5	396	44.2	5.19	23.16	5	cell cycle OR cell proliferation;RNA metabolism OR transcription;other metabolic processes;other biological processes	other membranes;nucleus;other cell component	other molecular function	Pf17098	9589	ENSG00000146457	WTAP	hsa:9589; Q15007; Q5TCL8; Q5TCL9; Q96T28; Q9BYJ7; Q9H4E2	Processing of Capped Intron-Containing Pre-mRNA	1	0	4.958	0.972	2.31	-0.04	0.0221281	0.949413	21.48	83.5
Q6P2C8	Mediator of RNA polymerase II transcription subunit 27 OS=Homo sapiens (Human) OX=9606 GN=MED27 PE=1 SV=1	0	FALSE	23.329	22	5	9	5	311	35.4	9.31	13.54	5	cell organization and biogenesis;protein metabolism;RNA metabolism OR transcription;other metabolic processes;other biological processes	cytosol;nucleus;other cell component	other molecular function	Pf11571	9442	ENSG00000160563	MED27	hsa:9442; O95401; Q4F964; Q5VTA4; Q5VTA5; Q6P2C8; Q9BU57; Q9NYR4; V9GYV9	PPARA activates gene expression; Transcriptional regulation of white adipocyte differentiation; Generic Transcription Pathway	3	0	4.951	0.804	2.31	-0.32	0.000292137	0.935732	32.67	92.89
P09132	Signal recognition particle 19 kDa protein OS=Homo sapiens (Human) OX=9606 GN=SRP19 PE=1 SV=3	0	FALSE	40.959	54	5	32	5	144	16.1	9.85	93.68	5	cell organization and biogenesis;transport	cytosol;translational apparatus;nucleus;other cell component	nucleic acid binding activity	Pf01922	6728	ENSG00000153037	SRP19	B2R4E9; D6RCQ5; hsa:6728; P09132; Q05D77; Q96FG6	SRP-dependent cotranslational protein targeting to membrane	1	0	4.823	0.4	2.27	-1.32	0.00863568	0.677638	59.96	76.6
Q9NVT9	Armadillo repeat-containing protein 1 OS=Homo sapiens (Human) OX=9606 GN=ARMC1 PE=1 SV=1	0	FALSE	41.857	53	9	35	9	282	31.3	5.74	53.06	9	cell organization and biogenesis	other membranes;cytosol;mitochondrion	other molecular function	Pf00514	55156	ENSG00000104442	ARMC1	B4E2W7; hsa:55156; Q9H018; Q9H820; Q9NVT9		0	0	4.702	1.104	2.23	0.14	0.00153716	0.96673	79.87	79.93	Acetyl [N-Term]
P16949	Stathmin OS=Homo sapiens (Human) OX=9606 GN=STMN1 PE=1 SV=3	0	FALSE	22.37	36	5	16	5	149	17.3	5.97	28.16	5	cell cycle OR cell proliferation;cell organization and biogenesis;developmental processes;signal transduction;other biological processes	other membranes;cytosol;cytoskeleton;other cell component	cytoskeletal activity	Pf00836	3925	ENSG00000117632	STMN1	A2A2D1; B2R4E7; B7Z8N4; D3DPJ5; hsa:3925; P16949	Nuclear signaling by ERBB4	7	0	4.635	0.329	2.21	-1.6	0.00308125	0.511606	110.58	118.83	Met-loss+Acetyl [N-Term]
P61587	Rho-related GTP-binding protein RhoE OS=Homo sapiens (Human) OX=9606 GN=RND3 PE=1 SV=1	0	FALSE	9.293	14	3	3	3	244	27.4	8.48	4.3	3	cell adhesion;cell organization and biogenesis;signal transduction	plasma membrane;other membranes;ER/Golgi;other cell component	other molecular function	Pf00071	390	ENSG00000115963	RND3	D3DP95; hsa:390; P52199; P61587	RND3 GTPase cycle	1	0	4.627	1.428	2.21	0.51	0.0281297	0.933723	70.22	0
Q14353	Guanidinoacetate N-methyltransferase OS=Homo sapiens (Human) OX=9606 GN=GAMT PE=1 SV=1	0	FALSE	52.338	51	6	15	6	236	26.3	6.14	43.1	6	other metabolic processes;other biological processes	cytosol;nucleus;other cell component	other molecular function		2593	ENSG00000130005	GAMT	A8K0A0; hsa:2593; Q14353; Q53Y34; Q8WVJ1	Transcriptional Regulation by MECP2; Creatine metabolism	4	0	4.612	0.438	2.21	-1.19	0.0108182	0.785151	319.84	272.04	Met-loss+Acetyl [N-Term]
O75817	Ribonuclease P protein subunit p20 OS=Homo sapiens (Human) OX=9606 GN=POP7 PE=1 SV=2	0	FALSE	11.143	18	2	10	2	140	15.6	8.94	19.75	2	RNA metabolism OR transcription;other metabolic processes	nucleus;other cell component	nucleic acid binding activity;other molecular function	Pf12328	10248	ENSG00000172336	POP7	A4D2E0; hsa:10248; O75817; Q9BV74	tRNA processing in the nucleus	1	0	4.604	0.455	2.2	-1.14	0.031637	0.755696	126.72	64.34
Q96BJ3	Axin interactor, dorsalization-associated protein OS=Homo sapiens (Human) OX=9606 GN=AIDA PE=1 SV=1	0	FALSE	27.451	29	6	18	6	306	35	6.55	25.36	6	developmental processes;other biological processes	other membranes;other cell component	other molecular function	Pf08910, Pf14186	64853	ENSG00000186063	AIDA	A8K1F0; hsa:64853; Q49A81; Q5JRA4; Q658P1; Q96BJ3; Q9H9E8		0	0	4.593	0.359	2.2	-1.48	0.00491246	0.585891	188.96	20.29
Q8WUY1	Protein THEM6 OS=Homo sapiens (Human) OX=9606 GN=THEM6 PE=1 SV=2	0	FALSE	61.292	58	13	79	13	208	23.9	9.55	107.53	13		non-structural extracellular		Pf13279	51337	ENSG00000130193	THEM6	B2RDN6; hsa:51337; Q8NBN2; Q8WUY1; Q9NYI2		0	0	4.523	1.688	2.18	0.76	1.60884e-05	0.978522	143.47	102.31
Q96IX5	ATP synthase membrane subunit DAPIT, mitochondrial OS=Homo sapiens (Human) OX=9606 GN=ATP5MD PE=1 SV=1	0	FALSE	38.372	47	4	59	4	58	6.5	9.76	103.94	4	other metabolic processes	other membranes;mitochondrion		Pf14960	84833	ENSG00000173915	ATP5MK	B2R4N2; D3DR92; hsa:84833; Q96IX5		0	0	4.501	2.174	2.17	1.12	0.00354658	0.93566	153.82	34.35	Met-loss [N-Term]
P00374	Dihydrofolate reductase OS=Homo sapiens (Human) OX=9606 GN=DHFR PE=1 SV=2	0	FALSE	76.054	66	11	29	11	187	21.4	7.42	61.73	11	cell organization and biogenesis;other metabolic processes;stress response;developmental processes;other biological processes	cytosol;mitochondrion	nucleic acid binding activity;other molecular function	Pf00186	1719	ENSG00000228716	DHFR	B4DDD2; hsa:1719; P00374; Q14130; Q6IRW8	G1/S-Specific Transcription; Metabolism of folate and pterines; Tetrahydrobiopterin (BH4) synthesis, recycling, salvage and regulation	9	0	4.374	0.541	2.13	-0.89	0.000613607	0.772828	132.73	135.82	Met-loss [N-Term]
Q9BSR8	Protein YIPF4 OS=Homo sapiens (Human) OX=9606 GN=YIPF4 PE=1 SV=1	0	FALSE	9.858	13	3	13	3	244	27.1	4.65	22.41	3	cell organization and biogenesis;transport	plasma membrane;other membranes;ER/Golgi;other cell component		Pf04893	84272	ENSG00000119820	YIPF4	hsa:84272; Q9BSR8		0	0	4.279	2.155	2.1	1.11	0.000969601	0.919466	213.35	53.29
O14880	Microsomal glutathione S-transferase 3 OS=Homo sapiens (Human) OX=9606 GN=MGST3 PE=1 SV=1	0	FALSE	71.791	51	6	43	6	152	16.5	9.38	129.98	6	other metabolic processes;other biological processes	other membranes;ER/Golgi;nucleus;other cell component	other molecular function	Pf01124	4259	ENSG00000143198	MGST3	B2R592; hsa:4259; O14880; Q6ICN4	Aflatoxin activation and detoxification; Glutathione conjugation	5	0	4.277	5.413	2.1	2.44	0.000159461	0.554183	127.54	58.63
Q9BRQ6	MICOS complex subunit MIC25 OS=Homo sapiens (Human) OX=9606 GN=CHCHD6 PE=1 SV=1	0	FALSE	30.73	27	5	12	5	235	26.4	8.85	23.97	5	cell organization and biogenesis;stress response	other membranes;cytosol;mitochondrion		Pf05300	84303	ENSG00000159685	CHCHD6	D6R9U0; D6RIB4; H8Y0Y7; hsa:84303; Q9BRQ6	Cristae formation	1	0	4.243	2.06	2.09	1.04	0.0159109	0.902408	14.63	41.37
Q9Y3C4	EKC/KEOPS complex subunit TPRKB OS=Homo sapiens (Human) OX=9606 GN=TPRKB PE=1 SV=1	0	FALSE	81.487	69	9	23	9	175	19.6	6.79	60.09	9	RNA metabolism OR transcription;other metabolic processes	cytosol;nucleus;other cell component	other molecular function	Pf08617	51002	ENSG00000144034	TPRKB	D6W5H6; hsa:51002; Q8IWR6; Q8IWR7; Q9H3K4; Q9Y3C4	tRNA modification in the nucleus and cytosol	1	0	4.239	0.139	2.08	-2.84	0.0460756	0.145694	158.39	129.2	Acetyl [N-Term]
B0FP48	Uroplakin-3b-like protein 1 OS=Homo sapiens (Human) OX=9606 GN=UPK3BL1 PE=2 SV=1	0	FALSE	15.636	14	3	5	3	263	28.4	8.21	8.04	3		other membranes			100134938	ENSG00000267368	UPK3BL1	B0FP48; hsa:100134938; T2F9S8		0	0	4.186	0.366	2.07	-1.45	0.00391517	0.698065	76.39	144.24
O75531	Barrier-to-autointegration factor OS=Homo sapiens (Human) OX=9606 GN=BANF1 PE=1 SV=1	0	FALSE	25.913	40	2	31	2	89	10.1	6.09	86.21	2	cell cycle OR cell proliferation;cell organization and biogenesis;DNA metabolism;other metabolic processes;stress response;other biological processes	cytosol;nucleus;other cell component	nucleic acid binding activity;other molecular function	Pf02961	8815	ENSG00000175334	BANF1	hsa:8815; O60558; O75531; Q6FGG7	Vpr-mediated nuclear import of PICs; 2-LTR circle formation; Integration of viral DNA into host genomic DNA; Autointegration results in viral DNA circles; APOBEC3G mediated resistance to HIV-1 infection; Nuclear Envelope Breakdown; Initiation of Nuclear Envelope (NE) Reformation	11	0	4.147	0.22	2.05	-2.18	0.050628	0.284899	0	77.12
Q96EX1	Small integral membrane protein 12 OS=Homo sapiens (Human) OX=9606 GN=SMIM12 PE=1 SV=3	0	FALSE	12.15	38	4	15	4	92	10.8	8.44	21.43	4		other membranes		Pf15990	113444	ENSG00000163866	SMIM12	D3DPR5; hsa:113444; Q49AP7; Q52LP9; Q8NCB4; Q96EX1		0	0	4.086	1.539	2.03	0.62	0.0116791	0.949413	0	74.25
Q96FJ2	Dynein light chain 2, cytoplasmic OS=Homo sapiens (Human) OX=9606 GN=DYNLL2 PE=1 SV=1	0	FALSE	31.541	34	4	38	1	89	10.3	7.37	83.2	4	other biological processes	plasma membrane;other membranes;cytosol;cytoskeleton;other cell component	other molecular function	Pf01221	140735	ENSG00000264364	DYNLL2	B2R5B4; hsa:140735; Q96FJ2	Separation of Sister Chromatids; MHC class II antigen presentation; HSP90 chaperone cycle for steroid hormone receptors (SHR) in the presence of ligand; HCMV Early Events; Intraflagellar transport; Resolution of Sister Chromatid Cohesion; RHO GTPases Activate Formins; COPI-mediated anterograde transport; COPI-independent Golgi-to-ER retrograde traffic; Aggrephagy; EML4 and NUDC in mitotic spindle…	18	3	4.082	0.429	2.03	-1.22	0.00250309	0.635806	106.51	69.3
Q5HYI7	Metaxin-3 OS=Homo sapiens (Human) OX=9606 GN=MTX3 PE=1 SV=2	0	FALSE	35.61	28	9	35	9	312	35.1	7.8	64.89	9	cell organization and biogenesis;transport	other cell component		Pf10568, Pf17171	345778	ENSG00000177034	MTX3	B4DL65; E9PB57; hsa:345778; Q5HYI7; Q7Z380; Q8NB92		0	0	4.071	1.637	2.03	0.71	0.00750244	0.954354	117.74	39.89
Q13951	Core-binding factor subunit beta OS=Homo sapiens (Human) OX=9606 GN=CBFB PE=1 SV=2	0	FALSE	44.042	42	7	22	7	182	21.5	6.6	41.55	7	protein metabolism;RNA metabolism OR transcription;other metabolic processes;other biological processes	nucleus	nucleic acid binding activity;other molecular function	Pf02312	865	ENSG00000067955	CBFB	A8K347; hsa:865; Q13124; Q13951; Q9HCT2	RUNX1 regulates transcription of genes involved in differentiation of HSCs; Regulation of RUNX2 expression and activity; Regulation of RUNX3 expression and activity; Transcriptional regulation of granulopoiesis; RUNX1 regulates genes involved in megakaryocyte differentiation and platelet function; RUNX1 interacts with co-factors whose precise effect on RUNX1 targets is not known; Estrogen-depende…	27	0	4.07	0.219	2.03	-2.19	0.00956753	0.294554	66.86	82.17
P15954	Cytochrome c oxidase subunit 7C, mitochondrial OS=Homo sapiens (Human) OX=9606 GN=COX7C PE=1 SV=1	0	FALSE	8.163	51	3	8	3	63	7.2	10.27	3.71	3	other metabolic processes;transport	other membranes;mitochondrion		Pf02935	1350	ENSG00000127184	COX7C	hsa:1350; P15954; Q6NR81	Respiratory electron transport; TP53 Regulates Metabolic Genes; Cytoprotection by HMOX1	6	0	4.061	0.866	2.02	-0.21	0.00786436	0.931088	136.6	70.99
Q86WU2	Probable D-lactate dehydrogenase, mitochondrial OS=Homo sapiens (Human) OX=9606 GN=LDHD PE=1 SV=1	0	FALSE	14.139	15	4	5	4	507	54.8	6.65	5.29	4	other metabolic processes	other membranes;mitochondrion	other molecular function	Pf01565, Pf02913	197257	ENSG00000166816	LDHD	hsa:197257; Q86WU2; Q8IZK5	Mitochondrial protein import	2	0	4.054	0.24	2.02	-2.06	0.0105398	0.434627	86.75	0
O95169	NADH dehydrogenase [ubiquinone] 1 beta subcomplex subunit 8, mitochondrial OS=Homo sapiens (Human) OX=9606 GN=NDUFB8 PE=1 SV=1	0	FALSE	37.849	39	6	25	6	186	21.8	6.8	52.99	6	cell organization and biogenesis;other metabolic processes;transport	other membranes;mitochondrion;ER/Golgi	transporter activity	Pf05821	4714	ENSG00000166136	NDUFB8	A8K0L4; hsa:4714; O95169; Q5W143; Q5W144; Q5W145; Q9UG53; Q9UJR4; Q9UQF3	Mitochondrial protein import; Complex I biogenesis	6	0	4.05	1.994	2.02	1	0.012155	0.923735	41.25	71.74
Q9P2X0	Dolichol-phosphate mannosyltransferase subunit 3 OS=Homo sapiens (Human) OX=9606 GN=DPM3 PE=1 SV=2	0	FALSE	14.083	24	2	20	2	92	10.1	5.94	39.82	2	protein metabolism;other metabolic processes;other biological processes	other membranes;ER/Golgi;other cell component	enzyme regulator activity	Pf08285	54344	ENSG00000179085	DPM3	hsa:54344; Q5SR62; Q5SR63; Q9BXN4; Q9BXN5; Q9P2X0	Synthesis of dolichyl-phosphate mannose; Defective DPM1 causes DPM1-CDG; Defective DPM3 causes DPM3-CDG; Defective DPM2 causes DPM2-CDG	5	0	4.044	1.547	2.02	0.63	0.0046155	0.959761	104.19	44.14
Q3B726	DNA-directed RNA polymerase I subunit RPA43 OS=Homo sapiens (Human) OX=9606 GN=POLR1F PE=1 SV=1	0	FALSE	23.096	28	5	12	5	338	37.4	6.98	19.58	5	RNA metabolism OR transcription;other metabolic processes;other biological processes	nucleus		Pf17875	221830	ENSG00000105849	POLR1F	A0PJ45; B7Z724; hsa:221830; Q3B726	B-WICH complex positively regulates rRNA expression; NoRC negatively regulates rRNA expression; RNA Polymerase I Transcription Initiation; RNA Polymerase I Promoter Escape; RNA Polymerase I Transcription Termination	7	0	4.036	0.894	2.01	-0.16	0.012155	0.951866	23.41	63.25	Met-loss+Acetyl [N-Term]
Q13405	39S ribosomal protein L49, mitochondrial OS=Homo sapiens (Human) OX=9606 GN=MRPL49 PE=1 SV=1	0	FALSE	37.622	40	6	42	6	166	19.2	9.45	82.27	6	protein metabolism;other metabolic processes	other membranes;mitochondrion;translational apparatus	other molecular function	Pf05046	740	ENSG00000149792	MRPL49	B2R4G6; hsa:740; Q13405	Mitochondrial translation initiation; Mitochondrial translation elongation; Mitochondrial translation termination	3	0	3.975	1.916	1.99	0.94	0.013408	0.944621	65.98	68.45
P09661	U2 small nuclear ribonucleoprotein A' OS=Homo sapiens (Human) OX=9606 GN=SNRPA1 PE=1 SV=2	0	FALSE	113.886	64	16	288	16	255	28.4	8.62	580.41	16	cell organization and biogenesis;RNA metabolism OR transcription;other metabolic processes;other biological processes	nucleus	nucleic acid binding activity	Pf14580	6627	ENSG00000131876	SNRPA1	B2R5I6; hsa:6627; P09661; Q8TBD2	mRNA Splicing - Major Pathway; Gene and protein expression by JAK-STAT signaling after Interleukin-12 stimulation	3	0	3.954	0.899	1.98	-0.15	0.000246431	0.941391	131.25	26.05	Met-loss [N-Term]
Q7L9L4	MOB kinase activator 1B OS=Homo sapiens (Human) OX=9606 GN=MOB1B PE=1 SV=3	0	FALSE	68.875	43	9	48	1	216	25.1	6.73	102.95	9	signal transduction;other biological processes	cytosol;nucleus;other cell component	enzyme regulator activity;other molecular function	Pf03637	92597	ENSG00000173542	MOB1B	B2R8U6; B4DRY3; hsa:92597; Q7L9L4; Q8IY23	Signaling by Hippo	2	7	3.916	0.139	1.97	-2.85	0.00692055	0.167002	76.29	73.65	Met-loss+Acetyl [N-Term]
Q96FX8	p53 apoptosis effector related to PMP-22 OS=Homo sapiens (Human) OX=9606 GN=PERP PE=1 SV=1	0	FALSE	10.588	22	2	3	2	193	21.4	7.03	3.75	2	cell adhesion;cell organization and biogenesis;protein metabolism;other metabolic processes;signal transduction;other biological processes	plasma membrane;other membranes;mitochondrion;ER/Golgi;other cell component		Pf00822	64065	ENSG00000112378	PERP	B2RB73; E1P590; hsa:64065; Q8IWS3; Q8N1J6; Q8NC16; Q96FX8; Q9H1C5; Q9H230	Formation of the cornified envelope; TP53 regulates transcription of several additional cell death genes whose specific roles in p53-dependent apoptosis remain uncertain	4	0	3.915	100	1.97	6.64	0.00598406	9.08899e-17	215.16
P56134	ATP synthase subunit f, mitochondrial OS=Homo sapiens (Human) OX=9606 GN=ATP5MF PE=1 SV=3	0	FALSE	35.74	43	4	89	4	94	10.9	9.67	181.45	4	other metabolic processes;transport	other membranes;mitochondrion;nucleus		Pf10206	9551	ENSG00000241468	ATP5MF	C9J8H9; F8W7V3; hsa:9551; O76079; P56134; Q6IBB3; Q96L83; Q9BTI8	Cristae formation; Formation of ATP by chemiosmotic coupling	4	0	3.88	2.609	1.96	1.38	0.00212859	0.909502	170.39	67.42	Met-loss+Acetyl [N-Term]
Q9NX63	MICOS complex subunit MIC19 OS=Homo sapiens (Human) OX=9606 GN=CHCHD3 PE=1 SV=1	0	FALSE	124.976	39	13	175	13	227	26.1	8.28	346.67	13	cell organization and biogenesis	other membranes;mitochondrion;nucleus	other molecular function	Pf05300	54927	ENSG00000106554	CHCHD3	hsa:54927; Q9NX63	Mitochondrial protein import; Cristae formation	2	0	3.87	2.321	1.95	1.22	5.53621e-05	0.919466	114.55	44.12
P58546	Myotrophin OS=Homo sapiens (Human) OX=9606 GN=MTPN PE=1 SV=2	0	FALSE	73.724	76	6	16	6	118	12.9	5.52	53.8	6	cell organization and biogenesis;other metabolic processes;developmental processes;other biological processes	cytosol;cytoskeleton;nucleus;other cell component	nucleic acid binding activity	Pf12796	136319	ENSG00000105887	MTPN	hsa:136319; P58546		0	0	3.87	0.332	1.95	-1.59	0.00812326	0.529598	0	68.58	Met-loss+Acetyl [N-Term]
P53680	AP-2 complex subunit sigma OS=Homo sapiens (Human) OX=9606 GN=AP2S1 PE=1 SV=2	0	FALSE	11.329	19	3	15	3	142	17	6.18	16.91	3	cell organization and biogenesis;transport;other biological processes	plasma membrane;other membranes;cytosol;other cytoplasmic organelle;other cell component	other molecular function	Pf01217	1175	ENSG00000042753	AP2S1	B2R4Z4; hsa:1175; O75977; P53680; Q6PK67	MHC class II antigen presentation; LDL clearance; Potential therapeutics for SARS; Recycling pathway of L1; Cargo recognition for clathrin-mediated endocytosis; WNT5A-dependent internalization of FZD4; EPH-ephrin mediated repulsion of cells; Nef Mediated CD4 Down-regulation; Retrograde neurotrophin signalling; Nef Mediated CD8 Down-regulation; WNT5A-dependent internalization of FZD2, FZD5 and ROR…	18	0	3.856	1.058	1.95	0.08	0.00673422	0.989115	98.37	83.61
Q6I9Y2	THO complex subunit 7 homolog OS=Homo sapiens (Human) OX=9606 GN=THOC7 PE=1 SV=3	0	FALSE	29.252	39	7	30	7	204	23.7	5.67	48.11	7	RNA metabolism OR transcription;other metabolic processes;transport;other biological processes	cytosol;nucleus;other cell component	nucleic acid binding activity	Pf05615	80145	ENSG00000163634	THOC7	hsa:80145; Q6I9Y2; Q6P1L3; Q8WUF2; Q9H5H0	Transport of Mature mRNA derived from an Intron-Containing Transcript; mRNA 3'-end processing; RNA Polymerase II Transcription Termination	3	0	3.846	1.075	1.94	0.1	0.0709671	0.965713	51.5	17.86	Met-loss+Acetyl [N-Term]
Q9NYL4	Peptidyl-prolyl cis-trans isomerase FKBP11 OS=Homo sapiens (Human) OX=9606 GN=FKBP11 PE=1 SV=1	0	FALSE	22.965	19	3	9	3	201	22.2	9.39	17.77	3	protein metabolism;other metabolic processes;other biological processes	ER/Golgi	other molecular function	Pf00254	51303	ENSG00000134285	FKBP11	B4DWB7; hsa:51303; Q9NYL4		0	0	3.807	100	1.93	6.64	0.00185938	9.08899e-17	90.49
Q9BQ15	SOSS complex subunit B1 OS=Homo sapiens (Human) OX=9606 GN=NABP2 PE=1 SV=1	0	FALSE	10.829	29	3	4	3	211	22.3	9.06	5.46	3	cell cycle OR cell proliferation;DNA metabolism;other metabolic processes;stress response;signal transduction;other biological processes	cytosol;nucleus;other cell component	nucleic acid binding activity;other molecular function	Pf01336	79035	ENSG00000139579	NABP2	A6NDF8; hsa:79035; Q6XYC8; Q9BQ15	RNA polymerase II transcribes snRNA genes	2	0	3.775	1.121	1.92	0.17	0.00485326	0.987955	23.64	33.19
Q8N490	Probable hydrolase PNKD OS=Homo sapiens (Human) OX=9606 GN=PNKD PE=1 SV=2	0	FALSE	16.405	18	5	9	5	385	42.8	9.09	11.62	5	other metabolic processes;other biological processes	other membranes;cytosol;mitochondrion;nucleus	other molecular function	Pf00753, Pf16123	25953	ENSG00000127838	PNKD	A8K1F2; hsa:25953; Q8N490; Q96A48; Q9BU26; Q9NSX4; Q9ULN6; Q9Y4T1		1	0	3.77	2.172	1.91	1.12	0.0884719	0.891774	26.16	62.5
P62341	Thioredoxin reductase-like selenoprotein T OS=Homo sapiens (Human) OX=9606 GN=SELENOT PE=1 SV=2	0	FALSE	33.392	32	5	32	5	195	22.3	8.6	60.9	5	cell-cell signaling;protein metabolism;other metabolic processes;transport;other biological processes	other membranes;ER/Golgi	other molecular function	Pf10262	51714	ENSG00000198843	SELENOT	hsa:51714; O95904; P62341; Q8IY80; Q9CZ45; Q9NZJ3		1	0	3.765	1.914	1.91	0.94	0.0681739	0.911808	103.73	101.62
P51151	Ras-related protein Rab-9A OS=Homo sapiens (Human) OX=9606 GN=RAB9A PE=1 SV=1	0	FALSE	59.864	44	7	50	7	201	22.8	5.47	115.09	7	transport;signal transduction;other biological processes	plasma membrane;other membranes;cytosol;ER/Golgi;other cytoplasmic organelle;other cell component	other molecular function	Pf00071	9367	ENSG00000123595	RAB9A	A8K390; hsa:9367; P51151; Q6ICN1	RAB GEFs exchange GTP for GDP on RABs; RAB geranylgeranylation; Retrograde transport at the Trans-Golgi-Network; RHOBTB3 ATPase cycle	6	0	3.763	1.105	1.91	0.14	0.0159076	0.966403	61.34	77.78
P23528	Cofilin-1 OS=Homo sapiens (Human) OX=9606 GN=CFL1 PE=1 SV=3	0	FALSE	230.087	75	19	664	15	166	18.5	8.09	1723.91	19	cell cycle OR cell proliferation;cell organization and biogenesis;signal transduction;other biological processes	plasma membrane;other membranes;cytosol;cytoskeleton;nucleus;other cell component	cytoskeletal activity	Pf00241	1072	ENSG00000172757	CFL1	B3KUQ1; hsa:1072; P23528; Q53Y87; Q9UCA2	Platelet degranulation ; Regulation of actin dynamics for phagocytic cup formation; Gene and protein expression by JAK-STAT signaling after Interleukin-12 stimulation; EPHB-mediated forward signaling; Sema3A PAK dependent Axon repulsion; RHO GTPases Activate ROCKs	15	3	3.758	0.19	1.91	-2.4	0.000412455	0.427426	127.7	79.24	Met-loss+Acetyl [N-Term]
P61225	Ras-related protein Rap-2b OS=Homo sapiens (Human) OX=9606 GN=RAP2B PE=1 SV=1	0	FALSE	85.647	76	12	156	6	183	20.5	4.81	232.1	12	cell adhesion;stress response;signal transduction;other biological processes	non-structural extracellular;plasma membrane;other membranes;cytosol;other cytoplasmic organelle;other cell component	other molecular function	Pf00071	5912	ENSG00000181467	RAP2B	hsa:5912; P17964; P61225; Q96EG5; Q9CXG0	Neutrophil degranulation	1	6	3.754	1.511	1.91	0.6	0.000246948	0.999915	131.88	73.86
Q9UK45	U6 snRNA-associated Sm-like protein LSm7 OS=Homo sapiens (Human) OX=9606 GN=LSM7 PE=1 SV=1	0	FALSE	19.851	65	4	12	4	103	11.6	5.27	23.76	4	RNA metabolism OR transcription;other metabolic processes	cytosol;nucleus;other cell component	nucleic acid binding activity	Pf01423	51690	ENSG00000130332	LSM7	hsa:51690; Q9UK45	mRNA Splicing - Major Pathway; mRNA decay by 5' to 3' exoribonuclease	3	0	3.745	0.26	1.91	-1.94	0.00801665	0.447648	97.64	64.1
P02792	Ferritin light chain OS=Homo sapiens (Human) OX=9606 GN=FTL PE=1 SV=2	0	FALSE	52.506	38	6	24	6	175	20	5.78	48.27	6	transport;other biological processes	non-structural extracellular;cytosol;other cytoplasmic organelle;other cell component	other molecular function	Pf00210	2512	ENSG00000087086	FTL	B2R4B9; hsa:2512; P02792; Q6IBT7; Q7Z2W1; Q86WI9; Q8WU07; Q96AU9; Q96CU0; Q9BTZ8	Neutrophil degranulation; Scavenging by Class A Receptors; Golgi Associated Vesicle Biogenesis; Iron uptake and transport	8	0	3.702	1.054	1.89	0.08	0.0583508	0.975792	0	117.18
P01966	SWISS-PROT:P01966 (Bos taurus) Hemoglobin subunit alpha	0	TRUE	89.144	78	8	73	4	142	15.2	8.44	223.54	8	other metabolic processes;transport;other biological processes	cytosol;other cell component	other molecular function	Pf00042	100140149; 512439	ENSBTAG00000051412	HBA	A3KN13; bta:100140149; bta:512439; P01966; Q3SZE0; Q9TTR9; Q9TTS0; Q9TTS1	Cytoprotection by HMOX1; Scavenging of heme from plasma; Erythrocytes take up carbon dioxide and release oxygen; Heme signaling; Erythrocytes take up oxygen and release carbon dioxide	5	3	3.691	2.94	1.88	1.56	0.000126173	0.90578	123.62	78.66
O43805	Sjoegren syndrome nuclear autoantigen 1 OS=Homo sapiens (Human) OX=9606 GN=SSNA1 PE=1 SV=2	0.001	FALSE	5.739	20	2	3	2	119	13.6	5.38	1.98	2	cell cycle OR cell proliferation;cell organization and biogenesis;transport;developmental processes;signal transduction;other biological processes	cytosol;cytoskeleton;nucleus;other cell component	cytoskeletal activity;other molecular function		8636	ENSG00000176101	SSNA1	hsa:8636; O43805; Q5VSG0; Q6FG70; Q9BVW8	Recruitment of NuMA to mitotic centrosomes; Regulation of PLK1 Activity at G2/M Transition; Loss of Nlp from mitotic centrosomes; Recruitment of mitotic centrosome proteins and complexes; Anchoring of the basal body to the plasma membrane; AURKA Activation by TPX2	8	0	3.683	0.902	1.88	-0.15	0.0861491	0.935763	0	102.47
O95297	Myelin protein zero-like protein 1 OS=Homo sapiens (Human) OX=9606 GN=MPZL1 PE=1 SV=1	0	FALSE	21.298	22	5	5	5	269	29.1	8.72	10.9	5	cell-cell signaling;signal transduction	plasma membrane;other membranes	other molecular function	Pf07686	9019	ENSG00000197965	MPZL1	B2REB9; B2REC0; hsa:9019; O95297; Q5R332; Q8IX11; Q9BWZ3; Q9NYK4; Q9UL20		0	0	3.643	1.62	1.87	0.7	0.0233417	0.931088	54.44	17.83
Q13185	Chromobox protein homolog 3 OS=Homo sapiens (Human) OX=9606 GN=CBX3 PE=1 SV=4	0	FALSE	83.677	52	8	110	6	183	20.8	5.33	256.01	8	cell organization and biogenesis;stress response;other biological processes	other membranes;cytoskeleton;nucleus;other cell component	other molecular function	Pf00385, Pf01393	11335	ENSG00000122565	CBX3	hsa:11335; Q13185; Q96CD7; Q99409; Q9BVS3; Q9P0Z6	RNA Polymerase I Promoter Escape; Transcriptional Regulation by E2F6; ERCC6 (CSB) and EHMT2 (G9a) positively regulate rRNA expression	6	2	3.611	0.754	1.85	-0.41	0.000249563	0.902408	114.4	55.98
P60981	Destrin OS=Homo sapiens (Human) OX=9606 GN=DSTN PE=1 SV=3	0	FALSE	70.692	74	12	96	12	165	18.5	7.85	138.47	12	cell organization and biogenesis;other biological processes	cytoskeleton;other cell component	cytoskeletal activity	Pf00241	11034	ENSG00000125868	DSTN	B2R6N2; B4DYA6; hsa:11034; P18282; P60981; Q5W166; Q6IAW2		1	0	3.6	0.279	1.85	-1.84	0.000704266	0.443814	138.36	98.95	Met-loss+Acetyl [N-Term]
Q6ISB3	Grainyhead-like protein 2 homolog OS=Homo sapiens (Human) OX=9606 GN=GRHL2 PE=1 SV=1	0	FALSE	12.295	10	4	5	4	625	71.1	6.44	1.83	4	cell adhesion;cell cycle OR cell proliferation;cell organization and biogenesis;RNA metabolism OR transcription;developmental processes;other biological processes	other membranes;nucleus;other cell component	nucleic acid binding activity;other molecular function	Pf04516	79977	ENSG00000083307	GRHL2	A1L303; hsa:79977; Q6ISB3; Q6NT03; Q9H8B8		1	0	3.562	1.874	1.83	0.91	0.0543226	0.909502	36.97	55.39
Q12824	SWI/SNF-related matrix-associated actin-dependent regulator of chromatin subfamily B member 1 OS=Homo sapiens (Human) OX=9606 GN=SMARCB1 PE=1 SV=2	0	FALSE	37.784	32	7	32	7	385	44.1	6.23	44.45	7	cell cycle OR cell proliferation;cell organization and biogenesis;DNA metabolism;RNA metabolism OR transcription;other metabolic processes;developmental processes;other biological processes	nucleus;other cell component	nucleic acid binding activity;other molecular function	Pf04855	6598	ENSG00000099956; ENSG00000275837	SMARCB1	hsa:6598; O75784; O95474; Q12824; Q17S11; Q38GA1; Q76N08; Q9UBH2	RUNX1 interacts with co-factors whose precise effect on RUNX1 targets is not known; RMTs methylate histone arginines	7	0	3.546	1.727	1.83	0.79	0.00689283	0.924944	55.91	47	Acetyl [N-Term]
Q96EY8	Corrinoid adenosyltransferase OS=Homo sapiens (Human) OX=9606 GN=MMAB PE=1 SV=1	0	FALSE	56.912	49	9	54	9	250	27.4	8.6	103.9	9	other metabolic processes	mitochondrion	other molecular function	Pf01923	326625	ENSG00000139428	MMAB	C5HU05; hsa:326625; Q96EY8; Q9BSH0	Cobalamin (Cbl) metabolism; Defective MMAB causes MMA, cblB type	3	0	3.545	1.727	1.83	0.79	0.0135305	0.960331	124.73	75.71
Q7Z7K0	COX assembly mitochondrial protein homolog OS=Homo sapiens (Human) OX=9606 GN=CMC1 PE=1 SV=1	0	FALSE	16.707	38	4	10	4	106	12.5	8.63	25.29	4		mitochondrion	other molecular function	Pf08583	152100	ENSG00000187118	CMC1	hsa:152100; Q68DJ7; Q7Z7K0		1	0	3.51	1.016	1.81	0.02	0.10936	0.971977	15.89	46.39	Met-loss+Acetyl [N-Term]
O96011	Peroxisomal membrane protein 11B OS=Homo sapiens (Human) OX=9606 GN=PEX11B PE=1 SV=1	0	FALSE	88.467	56	13	85	13	259	28.4	9.85	185.92	13	cell organization and biogenesis;signal transduction	other membranes;cytosol;mitochondrion;nucleus;other cytoplasmic organelle;other cell component	other molecular function	Pf05648	8799	ENSG00000131779	PEX11B	B3KN85; B4DXH9; hsa:8799; O96011; Q96ET2	Class I peroxisomal membrane protein import	1	0	3.489	2.31	1.8	1.21	0.00064961	0.92424	92.94	78.73
P60033	CD81 antigen OS=Homo sapiens (Human) OX=9606 GN=CD81 PE=1 SV=1	0	FALSE	46.238	28	4	39	4	236	25.8	5.29	149.15	4	transport;other biological processes	non-structural extracellular;plasma membrane;other membranes;other cell component	signal transduction activity or receptor binding;other molecular function	Pf00335	975	ENSG00000110651	CD81	hsa:975; P18582; P60033; Q5U0J6	Regulation of Complement cascade; Immunoregulatory interactions between a Lymphoid and a non-Lymphoid cell	6	0	3.479	2.38	1.8	1.25	0.0521519	0.928024	103.03	75.66
Q9NR56	Muscleblind-like protein 1 OS=Homo sapiens (Human) OX=9606 GN=MBNL1 PE=1 SV=2	0	FALSE	58.037	36	11	76	7	388	41.8	8.9	98.79	11	RNA metabolism OR transcription;other metabolic processes;developmental processes;other biological processes	cytosol;nucleus;other cell component	nucleic acid binding activity;other molecular function	Pf00642, Pf14608	4154	ENSG00000152601	MBNL1	E9PBW7; hsa:4154; O43311; O43797; Q86UV8; Q86UV9; Q96P92; Q96RE3; Q9NR56		1	4	3.465	0.958	1.79	-0.06	0.00123726	0.933723	99.8	85.27	Met-loss+Acetyl [N-Term]
Q9H773	dCTP pyrophosphatase 1 OS=Homo sapiens (Human) OX=9606 GN=DCTPP1 PE=1 SV=1	0	FALSE	24.944	46	6	6	6	170	18.7	5.03	10	6	DNA metabolism;other metabolic processes;stress response	cytosol;mitochondrion;nucleus	other molecular function	Pf12643	79077	ENSG00000179958	DCTPP1	hsa:79077; Q9H773	Interconversion of nucleotide di- and triphosphates	2	0	3.465	0.418	1.79	-1.26	0.030788	0.727	86.92	89.63
Q96GC5	39S ribosomal protein L48, mitochondrial OS=Homo sapiens (Human) OX=9606 GN=MRPL48 PE=1 SV=2	0	FALSE	32.206	22	4	31	4	212	23.9	8.98	63.2	4	protein metabolism;other metabolic processes	other membranes;mitochondrion;translational apparatus		Pf00338	51642	ENSG00000175581	MRPL48	B4DN34; hsa:51642; Q49AK7; Q4U2Q4; Q96GC5; Q9P091; Q9Y5J0	Mitochondrial translation initiation; Mitochondrial translation elongation; Mitochondrial translation termination	3	0	3.463	1.751	1.79	0.81	0.033272	0.953873	68.32	78.98
Q13601	KRR1 small subunit processome component homolog OS=Homo sapiens (Human) OX=9606 GN=KRR1 PE=1 SV=4	0	FALSE	39.558	24	7	36	7	381	43.6	9.77	48.81	7	RNA metabolism OR transcription;other metabolic processes;other biological processes	nucleus;other cell component		Pf17903	11103	ENSG00000111615	KRR1	A0FIK6; A0JLP0; B2R989; E7EUQ0; hsa:11103; Q13601; Q8NEA8; Q8TC37; Q96AT5	Major pathway of rRNA processing in the nucleolus and cytosol; rRNA modification in the nucleus and cytosol	2	0	3.456	1.663	1.79	0.73	0.00703375	0.93566	94.67	116.09	Met-loss+Acetyl [N-Term]
Q86VI3	Ras GTPase-activating-like protein IQGAP3 OS=Homo sapiens (Human) OX=9606 GN=IQGAP3 PE=1 SV=2	0	FALSE	53.111	9	10	26	6	1631	184.6	7.65	37.46	10	cell cycle OR cell proliferation;cell organization and biogenesis;protein metabolism;other metabolic processes;signal transduction;other biological processes	plasma membrane;other membranes;cytosol;other cell component	enzyme regulator activity;cytoskeletal activity;other molecular function	Pf00307, Pf00612, Pf00616, Pf03836	128239	ENSG00000183856	IQGAP3	hsa:128239; Q5T3H8; Q86VI3	RHOA GTPase cycle; CDC42 GTPase cycle; RAC1 GTPase cycle; RHOC GTPase cycle; RHOQ GTPase cycle; RHO GTPases activate IQGAPs; RHOB GTPase cycle; RHOJ GTPase cycle	9	0	3.456	1.02	1.79	0.03	0.0946909	0.997096	122.39	0
O76027	Annexin A9 OS=Homo sapiens (Human) OX=9606 GN=ANXA9 PE=1 SV=3	0	FALSE	76.523	53	13	24	13	345	38.3	5.77	40.43	13	cell adhesion;cell-cell signaling;signal transduction	cytosol;other cell component	other molecular function	Pf00191	8416	ENSG00000143412	ANXA9	hsa:8416; O76027; Q5SZF1; Q6FI55; Q9BS00; Q9HBJ6		0	0	3.446		1.78		0.0303026		89.87
P82912	28S ribosomal protein S11, mitochondrial OS=Homo sapiens (Human) OX=9606 GN=MRPS11 PE=1 SV=2	0	FALSE	38.92	37	6	31	6	194	20.6	10.81	78.52	6	cell organization and biogenesis;protein metabolism;RNA metabolism OR transcription;other metabolic processes	other membranes;mitochondrion;translational apparatus	nucleic acid binding activity;other molecular function	Pf00411	64963	ENSG00000181991	MRPS11	B2RD52; hsa:64963; P82912; Q969D7; Q96GI3; Q9BYC3	Mitochondrial translation initiation; Mitochondrial translation elongation; Mitochondrial translation termination	3	0	3.41	1.966	1.77	0.98	0.0259678	0.934006	102.51	46.5
P34059	N-acetylgalactosamine-6-sulfatase OS=Homo sapiens (Human) OX=9606 GN=GALNS PE=1 SV=1	0	FALSE	15.814	10	4	10	4	522	58	6.74	9.42	4		non-structural extracellular;other cytoplasmic organelle	other molecular function	Pf00884, Pf14707	2588	ENSG00000141012	GALNS	hsa:2588; P34059; Q86VK3	Neutrophil degranulation; Keratan sulfate degradation; MPS IV - Morquio syndrome A	4	0	3.403	2.51	1.77	1.33	0.0174172	0.838752	21.14	41.55
O14521	Succinate dehydrogenase [ubiquinone] cytochrome b small subunit, mitochondrial OS=Homo sapiens (Human) OX=9606 GN=SDHD PE=1 SV=1	0	FALSE	16.885	27	3	26	3	159	17	8.63	34.87	3	other metabolic processes;stress response;other biological processes	other membranes;mitochondrion	other molecular function	Pf05328	6392	ENSG00000204370	SDHD	A6ND90; B3KQQ8; E9PIC0; E9PIG3; E9PQI9; hsa:6392; O14521; Q53XW5; Q6IRW2	Respiratory electron transport; Citric acid cycle (TCA cycle)	6	0	3.402	3.01	1.77	1.59	0.0719681	0.82325	172.93	60.83
Q9H8H3	Methyltransferase-like protein 7A OS=Homo sapiens (Human) OX=9606 GN=METTL7A PE=1 SV=1	0	FALSE	17.372	17	3	9	3	244	28.3	8.38	17.03	3	other metabolic processes	non-structural extracellular;other membranes;ER/Golgi;other cell component	other molecular function	Pf08241	25840	ENSG00000185432	TMT1A	hsa:25840; Q9H7R3; Q9H8H3; Q9UHZ7; Q9Y422	Neutrophil degranulation	1	0	3.382	2.017	1.76	1.01	0.0115017	0.909502	86.08	60.66
Q9NX40	OCIA domain-containing protein 1 OS=Homo sapiens (Human) OX=9606 GN=OCIAD1 PE=1 SV=1	0	FALSE	73.656	42	10	107	10	245	27.6	7.49	196.62	10	transport;other biological processes	ER/Golgi;other cytoplasmic organelle		Pf07051	54940	ENSG00000109180	OCIAD1	C9K030; G8JLN7; hsa:54940; Q9BZE8; Q9NX40		0	0	3.378	3.395	1.76	1.76	0.00112298	0.862064	101.3	56.44
Q9UL26	Ras-related protein Rab-22A OS=Homo sapiens (Human) OX=9606 GN=RAB22A PE=1 SV=2	0	FALSE	69.602	76	12	63	10	194	21.8	8.15	99.57	12	cell organization and biogenesis;transport	plasma membrane;other membranes;cytoskeleton;other cytoplasmic organelle;other cell component	other molecular function	Pf00071	57403	ENSG00000124209	RAB22A	B3KR86; E1P605; hsa:57403; Q8TF12; Q9H4E6; Q9UL26	RAB geranylgeranylation	1	0	3.372	0.965	1.75	-0.05	0.0858918	0.95525	116.31	68.29
P51970	NADH dehydrogenase [ubiquinone] 1 alpha subcomplex subunit 8 OS=Homo sapiens (Human) OX=9606 GN=NDUFA8 PE=1 SV=3	0	FALSE	60.072	44	7	76	7	172	20.1	7.65	167.23	7	cell organization and biogenesis;other metabolic processes;transport	other membranes;mitochondrion	transporter activity;other molecular function	Pf06747	4702	ENSG00000119421	NDUFA8	B1AM93; hsa:4702; P51970; Q9Y6N0	Complex I biogenesis	5	0	3.369	2.815	1.75	1.49	0.00845253	0.909502	63.44	93.52	Met-loss [N-Term]
P46781	40S ribosomal protein S9 OS=Homo sapiens (Human) OX=9606 GN=RPS9 PE=1 SV=3	0	FALSE	87.747	46	16	417	16	194	22.6	10.65	638.58	16	protein metabolism;other metabolic processes;other biological processes	cytosol;translational apparatus;nucleus;other cell component	nucleic acid binding activity;other molecular function	Pf00163, Pf01479	6203	ENSG00000170889; ENSG00000274005; ENSG00000274626; ENSG00000274646; ENSG00000274950; ENSG00000275323; ENSG00000277079; ENSG00000277359; ENSG00000278081; ENSG00000278270	RPS9	A9C4C1; hsa:6203; P46781; Q4QRK7; Q9BVZ0	Regulation of expression of SLITs and ROBOs; L13a-mediated translational silencing of Ceruloplasmin expression; Translation initiation complex formation; Formation of a pool of free 40S subunits; Formation of the ternary complex, and subsequently, the 43S complex; Ribosomal scanning and start codon recognition; GTP hydrolysis and joining of the 60S ribosomal subunit; Major pathway of rRNA process…	20	0	3.366	0.373	1.75	-1.42	0.00158004	0.729063	127.36	29.03
P51991	Heterogeneous nuclear ribonucleoprotein A3 OS=Homo sapiens (Human) OX=9606 GN=HNRNPA3 PE=1 SV=2	0	FALSE	320.844	51	26	656	24	378	39.6	9.01	1427.36	26	RNA metabolism OR transcription;other metabolic processes;transport	nucleus;other cell component	transporter activity;nucleic acid binding activity	Pf00076	220988	ENSG00000170144	HNRNPA3	D3DPF4; hsa:220988; P51991; Q53RW7; Q6URK5	mRNA Splicing - Major Pathway; Processing of Capped Intron-Containing Pre-mRNA	2	0	3.357	2.313	1.75	1.21	0.00163002	0.919466	120.73	75.5	Acetyl [N-Term]
Q15005	Signal peptidase complex subunit 2 OS=Homo sapiens (Human) OX=9606 GN=SPCS2 PE=1 SV=3	0	FALSE	101.81	52	14	160	14	226	25	8.47	307.06	14	protein metabolism;other metabolic processes;transport	other membranes;ER/Golgi		Pf06703	9789	ENSG00000118363	SPCS2	hsa:9789; Q15005; Q15507; Q3KQT0; Q641R4; Q6FG65; Q6IRX0; Q6P1P4; Q96HU9	SRP-dependent cotranslational protein targeting to membrane; Synthesis, secretion, and inactivation of Glucagon-like Peptide-1 (GLP-1); Synthesis, secretion, and inactivation of Glucose-dependent Insulinotropic Polypeptide (GIP); Synthesis, secretion, and deacylation of Ghrelin	4	0	3.333	2.58	1.74	1.37	0.00196013	0.909502	117.67	57.84	Met-loss+Acetyl [N-Term]
Q9GZZ1	N-alpha-acetyltransferase 50 OS=Homo sapiens (Human) OX=9606 GN=NAA50 PE=1 SV=1	0	FALSE	94.372	66	14	68	14	169	19.4	8.81	145.4	14	cell cycle OR cell proliferation;cell organization and biogenesis;protein metabolism;other metabolic processes	cytosol;nucleus;other cell component	other molecular function	Pf00583	80218	ENSG00000121579	NAA50	D3DN74; hsa:80218; Q68DQ1; Q9GZZ1		1	0	3.332	0.185	1.74	-2.44	0.0113948	0.259304	86.73	96.94
Q9NZ43	Vesicle transport protein USE1 OS=Homo sapiens (Human) OX=9606 GN=USE1 PE=1 SV=2	0	FALSE	13.233	14	3	7	3	259	29.4	9.07	11.45	3	cell organization and biogenesis;protein metabolism;other metabolic processes;transport	other membranes;ER/Golgi	other molecular function	Pf09753	55850	ENSG00000053501	USE1	hsa:55850; Q8NCK1; Q9BRT4; Q9NZ43	COPI-dependent Golgi-to-ER retrograde traffic	1	0	3.316	1.741	1.73	0.8	0.146547	0.931088	0	30.91
Q9NSC5	Homer protein homolog 3 OS=Homo sapiens (Human) OX=9606 GN=HOMER3 PE=1 SV=2	0	FALSE	21.414	16	5	15	5	361	39.8	5.45	14.95	5	transport;signal transduction;other biological processes	plasma membrane;other membranes;cytosol;other cell component	signal transduction activity or receptor binding;other molecular function	Pf00568	9454	ENSG00000051128	HOMER3	B2RA10; E9PCW9; hsa:9454; O14580; O95350; Q9NSB9; Q9NSC0; Q9NSC1; Q9NSC5	Neurexins and neuroligins	2	0	3.301	1.562	1.72	0.64	0.0207104	0.939211	26.62	60.66
Q96HD1	Protein disulfide isomerase CRELD1 OS=Homo sapiens (Human) OX=9606 GN=CRELD1 PE=1 SV=3	0	FALSE	27.325	16	6	9	6	420	45.4	4.87	19.94	6	developmental processes	other membranes	other molecular function	Pf07645, Pf11938	78987	ENSG00000163703	CRELD1	A8MX90; B2RAA9; hsa:78987; Q6I9X5; Q8NFT4; Q96HD1; Q9Y409		0	0	3.264	3.6	1.71	1.85	0.129964	0.683504	11.31	53.43
Q9BV57	1,2-dihydroxy-3-keto-5-methylthiopentene dioxygenase OS=Homo sapiens (Human) OX=9606 GN=ADI1 PE=1 SV=1	0	FALSE	32.688	59	8	13	8	179	21.5	5.68	20.79	8	other metabolic processes	plasma membrane;other membranes;cytosol;nucleus;other cell component	other molecular function	Pf03079	55256	ENSG00000182551	ADI1	D6W4Y3; hsa:55256; Q53HW3; Q53QD3; Q57YV7; Q68CK2; Q6ZSF7; Q7Z512; Q96P85; Q9BV57; Q9NV57	Methionine salvage pathway	2	0	3.263	0.24	1.71	-2.06	0.135835	0.414922	36.46	89.99
P33316	Deoxyuridine 5'-triphosphate nucleotidohydrolase, mitochondrial OS=Homo sapiens (Human) OX=9606 GN=DUT PE=1 SV=4	0	FALSE	103.371	50	10	86	10	252	26.5	9.36	210.77	10	DNA metabolism;other metabolic processes;developmental processes;other biological processes	cytosol;mitochondrion;nucleus	signal transduction activity or receptor binding;other molecular function	Pf00692	1854	ENSG00000128951	DUT	A8K650; B4DPR5; hsa:1854; O14785; P33316; Q16708; Q16860; Q6FHN1; Q6NSA3; Q96Q81		1	0	3.245	1.101	1.7	0.14	0.00149624	0.951351	52.84	108.3
Q10589	Bone marrow stromal antigen 2 OS=Homo sapiens (Human) OX=9606 GN=BST2 PE=1 SV=1	0	FALSE	20.376	18	4	25	4	180	19.8	5.6	45.08	4	stress response;other biological processes	plasma membrane;other membranes;ER/Golgi;other cytoplasmic organelle;other cell component	enzyme regulator activity;other molecular function	Pf16716	684	ENSG00000130303	BST2	A8K4Y4; hsa:684; Q10589; Q53G07	Neutrophil degranulation; Interferon alpha/beta signaling; SARS-CoV-1 activates/modulates innate immune responses	5	0	3.237	2.919	1.69	1.55	0.152485	0.837441	0	62.39
P05423	DNA-directed RNA polymerase III subunit RPC4 OS=Homo sapiens (Human) OX=9606 GN=POLR3D PE=1 SV=2	0	FALSE	10.32	11	3	3	3	398	44.4	6.98	4.64	3	RNA metabolism OR transcription;other metabolic processes;stress response;other biological processes	cytosol;nucleus	nucleic acid binding activity;other molecular function	Pf05132	661	ENSG00000168495	POLR3D	hsa:661; P05423; Q6FI28; Q9BPV7; Q9BPZ1; Q9BXB3	RNA Polymerase III Abortive And Retractive Initiation; RNA Polymerase III Transcription Initiation From Type 1 Promoter; RNA Polymerase III Transcription Initiation From Type 2 Promoter; RNA Polymerase III Transcription Initiation From Type 3 Promoter; RNA Polymerase III Transcription Termination; Cytosolic sensors of pathogen-associated DNA ; RNA Polymerase III Chain Elongation	10	0	3.228	0.374	1.69	-1.42	0.0936927	0.7691	60.6	0
P16401	Histone H1.5 OS=Homo sapiens (Human) OX=9606 GN=H1-5 PE=1 SV=3	0	FALSE	164.703	40	17	196	13	226	22.6	10.92	441.61	17	cell organization and biogenesis;other biological processes	nucleus;other cell component	nucleic acid binding activity;other molecular function	Pf00538	3009	ENSG00000184357	H1-5	hsa:3009; P16401; Q14529; Q3MJ42	Apoptosis induced DNA fragmentation; Formation of Senescence-Associated Heterochromatin Foci (SAHF)	2	3	3.227	0.231	1.69	-2.12	0.0003775	0.51446	120.96	144.18	Met-loss [N-Term]; Met-loss+Acetyl [N-Term]
P08621	U1 small nuclear ribonucleoprotein 70 kDa OS=Homo sapiens (Human) OX=9606 GN=SNRNP70 PE=1 SV=2	0	FALSE	131.588	43	17	159	17	437	51.5	9.94	334.7	17	RNA metabolism OR transcription;other metabolic processes;other biological processes	nucleus	nucleic acid binding activity	Pf00076, Pf12220	6625	ENSG00000104852	SNRNP70	B3KUA3; hsa:6625; P08621; P78493; P78494; Q15364; Q15686; Q15687; Q15689; Q99377; Q9UE45; Q9UE46; Q9UE47; Q9UE48; Q9UFQ6	mRNA Splicing - Major Pathway	2	0	3.223	0.953	1.69	-0.07	0.00261694	0.923735	94.34	128.88	Met-loss+Acetyl [N-Term]
Q9BVT8	Transmembrane and ubiquitin-like domain-containing protein 1 OS=Homo sapiens (Human) OX=9606 GN=TMUB1 PE=1 SV=1	0	FALSE	20.664	25	4	17	4	246	26.2	5.72	36.16	4	protein metabolism;other metabolic processes;stress response	plasma membrane;other membranes;cytoskeleton;nucleus;other cytoplasmic organelle		Pf00240	83590	ENSG00000164897	TMUB1	D3DX06; hsa:83590; Q53AQ2; Q9BVT8		0	0	3.221	2.387	1.69	1.26	0.132156	0.855773	0	57.83
Q92665	28S ribosomal protein S31, mitochondrial OS=Homo sapiens (Human) OX=9606 GN=MRPS31 PE=1 SV=3	0	FALSE	114.674	50	17	105	17	395	45.3	9.29	204.32	17	protein metabolism;other metabolic processes	other membranes;mitochondrion;translational apparatus;nucleus	other molecular function	Pf15433	10240	ENSG00000102738	MRPS31	B2RCS3; hsa:10240; Q5VYC8; Q8WTV8; Q92665	Mitochondrial translation initiation; Mitochondrial translation elongation; Mitochondrial translation termination	3	0	3.195	2.547	1.68	1.35	0.00647054	0.907739	62.18	43.57
Q13438	Protein OS-9 OS=Homo sapiens (Human) OX=9606 GN=OS9 PE=1 SV=1	0	FALSE	54.004	21	8	13	8	667	75.5	4.87	25.53	8	protein metabolism;other metabolic processes;stress response;transport;signal transduction;other biological processes	other membranes;ER/Golgi	other molecular function	Pf07915	10956	ENSG00000135506	OS9	A6NDD1; A6NFR7; A6NLB2; A8K5Q9; B4DE28; B4DPX1; B4E1I6; E7ENT8; E7EW91; F8VUH2; G3XA88; hsa:10956; O00579; Q13438; Q6IBL2; Q8IZ58; Q9BW99	ABC-family proteins mediated transport; Hedgehog ligand biogenesis; Hh mutants are degraded by ERAD; Defective CFTR causes cystic fibrosis; ER Quality Control Compartment (ERQC)	5	0	3.192	4.218	1.67	2.08	0.0936927	0.605577	63.52	57.36
Q96CB8	Integrator complex subunit 12 OS=Homo sapiens (Human) OX=9606 GN=INTS12 PE=1 SV=1	0	FALSE	14.455	11	4	11	4	462	48.8	9.69	20.81	4	RNA metabolism OR transcription;other metabolic processes;other biological processes	nucleus	other molecular function	Pf00628	57117	ENSG00000138785	INTS12	B2RC48; hsa:57117; Q3B6Z3; Q96CB8; Q9HD71	RNA polymerase II transcribes snRNA genes	1	0	3.141	4.237	1.65	2.08	0.107828	0.550477	0	95.87	Met-loss+Acetyl [N-Term]
P49721	Proteasome subunit beta type-2 OS=Homo sapiens (Human) OX=9606 GN=PSMB2 PE=1 SV=1	0	FALSE	119.385	86	16	202	16	201	22.8	7.02	307.69	16	protein metabolism;other metabolic processes;other biological processes	cytosol;nucleus;other cell component		Pf00227	5690	ENSG00000126067	PSMB2	D3DPS0; hsa:5690; P31145; P49721; Q9BWZ9	UCH proteinases; Regulation of RUNX3 expression and activity; Regulation of expression of SLITs and ROBOs; FCERI mediated NF-kB activation; Downstream TCR signaling; Antigen processing: Ubiquitination & Proteasome degradation; Activation of NF-kappaB in B cells; Oxygen-dependent proline hydroxylation of Hypoxia-inducible Factor Alpha; ER-Phagosome pathway; Cross-presentation of soluble exogenous …	61	0	3.139	0.345	1.65	-1.54	0.00334089	0.692991	140.87	80.81	Acetyl [N-Term]
Q96E11	Ribosome-recycling factor, mitochondrial OS=Homo sapiens (Human) OX=9606 GN=MRRF PE=1 SV=1	0	FALSE	72.355	48	10	64	10	262	29.3	9.79	119.84	10	cell organization and biogenesis;protein metabolism;other metabolic processes	mitochondrion	translation activity	Pf01765	92399	ENSG00000148187	MRRF	A8K6D8; A8K6Z4; B7Z4X5; B7Z6P7; hsa:92399; Q5RKT1; Q5T7T0; Q5T7T1; Q5T7T2; Q5T7T3; Q5T7T4; Q5T7T5; Q96E11	Mitochondrial translation termination	1	0	3.13	1.963	1.65	0.97	0.0513399	0.934006	108.1	43.89
Q9Y3Q3	Transmembrane emp24 domain-containing protein 3 OS=Homo sapiens (Human) OX=9606 GN=TMED3 PE=1 SV=1	0	FALSE	49.084	43	8	49	8	217	24.8	5.6	70.65	8	cell organization and biogenesis;transport	other membranes;ER/Golgi;other cell component		Pf01105	23423	ENSG00000166557	TMED3	A8K069; B4DN05; hsa:23423; Q2T9F8; Q9Y3Q3	COPI-dependent Golgi-to-ER retrograde traffic; COPI-mediated anterograde transport	2	0	3.125	2.097	1.64	1.07	0.0585664	0.914235	128.39	51.31
Q12846	Syntaxin-4 OS=Homo sapiens (Human) OX=9606 GN=STX4 PE=1 SV=2	0	FALSE	107.586	59	14	83	14	297	34.2	6.28	218.4	14	cell organization and biogenesis;stress response;transport;other biological processes	non-structural extracellular;plasma membrane;other membranes;cytosol;ER/Golgi;other cytoplasmic organelle;other cell component	enzyme regulator activity;other molecular function	Pf00804, Pf05739	6810	ENSG00000103496	STX4	A8MXY0; hsa:6810; Q12846; Q15525; Q6FHE8	ER-Phagosome pathway; Translocation of SLC2A4 (GLUT4) to the plasma membrane; trans-Golgi Network Vesicle Budding; Disinhibition of SNARE formation; Other interleukin signaling	6	0	3.124	2.506	1.64	1.33	0.0213407	0.919059	111.14	60.88
Q9UI09	NADH dehydrogenase [ubiquinone] 1 alpha subcomplex subunit 12 OS=Homo sapiens (Human) OX=9606 GN=NDUFA12 PE=1 SV=1	0	FALSE	77.259	79	11	76	11	145	17.1	9.63	169.71	11	cell organization and biogenesis;other metabolic processes;stress response;transport;other biological processes	other membranes;cytosol;mitochondrion	transporter activity	Pf05071	55967	ENSG00000184752	NDUFA12	F8VQS7; hsa:55967; Q53XX0; Q9BRV6; Q9UI09	Complex I biogenesis	4	0	3.12	2.266	1.64	1.18	0.012155	0.934097	99.61	45.14	Acetyl [N-Term]
Q9NPA0	ER membrane protein complex subunit 7 OS=Homo sapiens (Human) OX=9606 GN=EMC7 PE=1 SV=1	0	FALSE	62.7	40	6	43	6	242	26.5	9.25	106.89	6	cell organization and biogenesis	other membranes;ER/Golgi	other molecular function	Pf09430	56851	ENSG00000134153	EMC7	B2RC00; hsa:56851; Q96ED5; Q9NPA0		0	0	3.109	1.837	1.64	0.88	0.000724357	0.965713	106.52	73.42
O95721	Synaptosomal-associated protein 29 OS=Homo sapiens (Human) OX=9606 GN=SNAP29 PE=1 SV=1	0	FALSE	40.163	42	9	31	9	258	29	5.81	45.92	9	cell-cell signaling;cell organization and biogenesis;other metabolic processes;transport	plasma membrane;other membranes;cytosol;cytoskeleton;ER/Golgi;other cytoplasmic organelle;other cell component	other molecular function		9342	ENSG00000099940	SNAP29	hsa:9342; O95721	Intra-Golgi traffic; Neutrophil degranulation	4	0	3.076	0.411	1.62	-1.28	0.0392036	0.730008	93.59	37.18
P60059	Protein transport protein Sec61 subunit gamma OS=Homo sapiens (Human) OX=9606 GN=SEC61G PE=1 SV=1	0	FALSE	16.727	37	2	48	2	68	7.7	9.99	94.1	2	transport	other membranes;cytosol;ER/Golgi	transporter activity;translation activity	Pf00584	23480	ENSG00000132432	SEC61G	B2R4J0; hsa:23480; P38384; P60059; Q6IB25	ER-Phagosome pathway; Insertion of tail-anchored proteins into the endoplasmic reticulum membrane; SRP-dependent cotranslational protein targeting to membrane	3	0	3.065	2.703	1.62	1.43	0.115638	0.881894	262.7	130.96	Acetyl [N-Term]
P62633	Cellular nucleic acid-binding protein OS=Homo sapiens (Human) OX=9606 GN=CNBP PE=1 SV=1	0	FALSE	77.043	45	7	53	7	177	19.5	7.71	97.29	7	DNA metabolism;other metabolic processes;other biological processes	cytosol;ER/Golgi;nucleus;other cell component	nucleic acid binding activity;other molecular function	Pf00098	7555	ENSG00000169714	CNBP	A8K7V4; B2RAV9; B4DP17; D3DNB9; D3DNC0; D3DNC1; E9PDR7; hsa:7555; P20694; P62633; Q4JGY0; Q4JGY1; Q5QJR0; Q5U0E9; Q6PJI7; Q96NV3	SARS-CoV-2 activates/modulates innate and adaptive immune responses	1	0	3.039	0.127	1.6	-2.98	0.0254583	0.109089	98.84	90.96	Met-loss+Acetyl [N-Term]
Q9NY35	Claudin domain-containing protein 1 OS=Homo sapiens (Human) OX=9606 GN=CLDND1 PE=1 SV=1	0	FALSE	18.143	18	4	8	4	253	28.6	5.82	5.22	4		plasma membrane;other membranes		Pf13903	56650	ENSG00000080822	CLDND1	B3KQR1; D3DN36; F2Z2D9; hsa:56650; Q502Y8; Q6UVX2; Q9BUZ9; Q9NY35; Q9NZZ5; Q9Y4S9		0	0	3.036	2.206	1.6	1.14	0.140223	0.850497	100.79	74.12
P17028	Zinc finger protein 24 OS=Homo sapiens (Human) OX=9606 GN=ZNF24 PE=1 SV=4	0	FALSE	11.252	15	3	3	3	368	42.1	6.21	2.41	3	RNA metabolism OR transcription;developmental processes;other biological processes	nucleus	nucleic acid binding activity;other molecular function	Pf00096, Pf02023	7572	ENSG00000172466	ZNF24	hsa:7572; O14754; P17028; Q53YE4; Q6ICR5; Q8IZN4		0	0	3.03	2.363	1.6	1.24	0.180819	0.805019	77.1	186.54
Q9UBB5	Methyl-CpG-binding domain protein 2 OS=Homo sapiens (Human) OX=9606 GN=MBD2 PE=1 SV=1	0	FALSE	53.941	34	10	43	9	411	43.2	10.04	86.72	10	cell-cell signaling;cell organization and biogenesis;protein metabolism;other metabolic processes;developmental processes;signal transduction;other biological processes	cytosol;nucleus;other cell component	nucleic acid binding activity;other molecular function	Pf01429, Pf14048, Pf16564	8932	ENSG00000134046	MBD2	hsa:8932; O95242; Q9UBB5; Q9UIS8	NoRC negatively regulates rRNA expression; RNA Polymerase I Promoter Opening	3	1	3.025	2.023	1.6	1.02	0.0543226	0.919059	100.34	120.06
P18085	ADP-ribosylation factor 4 OS=Homo sapiens (Human) OX=9606 GN=ARF4 PE=1 SV=3	0	FALSE	126.467	84	13	264	7	180	20.5	7.14	584.12	13	cell organization and biogenesis;transport;developmental processes;other biological processes	plasma membrane;other membranes;cytosol;ER/Golgi;other cell component	signal transduction activity or receptor binding;enzyme regulator activity;other molecular function	Pf00025	378	ENSG00000168374	ARF4	B2R7J7; hsa:378; P18085; P21371	COPI-mediated anterograde transport; COPI-dependent Golgi-to-ER retrograde traffic; VxPx cargo-targeting to cilium	4	0	2.971	0.441	1.57	-1.18	0.0145034	0.792737	126.4	103.75
P28072	Proteasome subunit beta type-6 OS=Homo sapiens (Human) OX=9606 GN=PSMB6 PE=1 SV=4	0	FALSE	55.089	43	7	108	7	239	25.3	4.92	226.52	7	protein metabolism;other metabolic processes	cytosol;mitochondrion;nucleus;other cell component	other molecular function	Pf00227	5694	ENSG00000142507	PSMB6	hsa:5694; P28072; Q96J55	FCERI mediated NF-kB activation; Downstream TCR signaling; Antigen processing: Ubiquitination & Proteasome degradation; Activation of NF-kappaB in B cells; Oxygen-dependent proline hydroxylation of Hypoxia-inducible Factor Alpha; ER-Phagosome pathway; Cross-presentation of soluble exogenous antigens (endosomes); SCF-beta-TrCP mediated degradation of Emi1; APC/C:Cdc20 mediated degradation of Secur…	61	0	2.968	0.233	1.57	-2.1	0.00210845	0.344026	116.72	37.7
P28065	Proteasome subunit beta type-9 OS=Homo sapiens (Human) OX=9606 GN=PSMB9 PE=1 SV=2	0	FALSE	86.117	78	10	69	10	219	23.3	5.03	136.58	10	protein metabolism;other metabolic processes;other biological processes	cytosol;nucleus;other cell component	other molecular function	Pf00227	5698	ENSG00000239836; ENSG00000240065; ENSG00000240118; ENSG00000240508; ENSG00000242711; ENSG00000243067; ENSG00000243594; ENSG00000243958	PSMB9	B0V0T1; hsa:5698; P28065; Q16523; Q5JNW4	Ub-specific processing proteases; FCERI mediated NF-kB activation; Downstream TCR signaling; Antigen processing: Ubiquitination & Proteasome degradation; Activation of NF-kappaB in B cells; Oxygen-dependent proline hydroxylation of Hypoxia-inducible Factor Alpha; ER-Phagosome pathway; Cross-presentation of soluble exogenous antigens (endosomes); SCF-beta-TrCP mediated degradation of Emi1; APC/C:C…	60	0	2.967	0.216	1.57	-2.21	0.0769568	0.349279	97.63	90.58
Q15717	ELAV-like protein 1 OS=Homo sapiens (Human) OX=9606 GN=ELAVL1 PE=1 SV=2	0	FALSE	129.945	52	13	237	12	326	36.1	9.17	488.01	13	cell organization and biogenesis;transport;other biological processes	cytosol;ER/Golgi;nucleus;other cell component	nucleic acid binding activity;other molecular function	Pf00076	1994	ENSG00000066044	ELAVL1	B4DVB8; hsa:1994; Q15717; Q53XN6; Q9BTT1	HuR (ELAVL1) binds and stabilizes mRNA	10	0	2.962	1.161	1.57	0.22	0.00647054	0.978522	127.77	70.42
P01137	Transforming growth factor beta-1 proprotein OS=Homo sapiens (Human) OX=9606 GN=TGFB1 PE=1 SV=2	0	FALSE	89.985	46	13	35	13	390	44.3	8.53	87.68	13	cell organization and biogenesis;protein metabolism;other metabolic processes;stress response;transport;developmental processes;signal transduction;other biological processes	non-structural extracellular;extracellular matrix;plasma membrane;other membranes;ER/Golgi;nucleus;other cell component	signal transduction activity or receptor binding;other molecular function	Pf00019, Pf00688	7040		TGFB1	A8K792; hsa:7040; P01137; Q9UCG4	Platelet degranulation ; Cell surface interactions at the vascular wall; Transcriptional regulation of white adipocyte differentiation; UCH proteinases; ECM proteoglycans; Regulation of RUNX3 expression and activity; Interleukin-4 and Interleukin-13 signaling; Syndecan interactions; Downregulation of TGF-beta receptor signaling; Molecules associated with elastic fibres; SMAD2/3 Phosphorylation Mo…	51	0	2.957	3.731	1.56	1.9	0.191565	0.771239	0	97.73
Q9HCN8	Stromal cell-derived factor 2-like protein 1 OS=Homo sapiens (Human) OX=9606 GN=SDF2L1 PE=1 SV=2	0	FALSE	107.457	60	6	40	6	221	23.6	7.03	161.11	6	protein metabolism;other metabolic processes;stress response;other biological processes	other membranes;ER/Golgi;other cell component	other molecular function	Pf02815	23753	ENSG00000128228	SDF2L1	A2RUD3; hsa:23753; Q9BRI5; Q9HCN8		1	0	2.95	2.295	1.56	1.2	0.0574955	0.933366	65.86	87.74
O43674	NADH dehydrogenase [ubiquinone] 1 beta subcomplex subunit 5, mitochondrial OS=Homo sapiens (Human) OX=9606 GN=NDUFB5 PE=1 SV=1	0	FALSE	41.936	28	7	67	7	189	21.7	9.63	101.8	7	cell organization and biogenesis;other metabolic processes;transport	other membranes;mitochondrion;nucleus	transporter activity	Pf09781	4711	ENSG00000136521	NDUFB5	hsa:4711; O43674; Q561V6	Complex I biogenesis	5	0	2.943	1.404	1.56	0.49	0.0770044	0.999432	123.43	46.94
P07910	Heterogeneous nuclear ribonucleoproteins C1/C2 OS=Homo sapiens (Human) OX=9606 GN=HNRNPC PE=1 SV=4	0	FALSE	147.359	52	18	821	10	306	33.7	5.08	1384.36	18	RNA metabolism OR transcription;other metabolic processes;other biological processes	cytosol;cytoskeleton;nucleus;other cell component	nucleic acid binding activity;other molecular function	Pf00076	3183	ENSG00000092199	HNRNPC	D3DS19; D3DS22; hsa:3183; P07910; P22628; Q53EX2; Q59FD3; Q5FWE8; Q86SF8; Q86U45; Q96HK7; Q96HM4; Q96IY5; Q9BTS3	SUMOylation of RNA binding proteins; mRNA Splicing - Major Pathway; Processing of Capped Intron-Containing Pre-mRNA; RHOBTB2 GTPase cycle; RHOBTB1 GTPase cycle	6	8	2.942	1.687	1.56	0.75	0.00689283	0.959194	122.23	106.28	Met-loss+Acetyl [N-Term]
Q9GZU7	Carboxy-terminal domain RNA polymerase II polypeptide A small phosphatase 1 OS=Homo sapiens (Human) OX=9606 GN=CTDSP1 PE=1 SV=1	0	FALSE	15.295	18	4	11	3	261	29.2	6	14.94	4	protein metabolism;other metabolic processes;other biological processes	nucleus	other molecular function	Pf03031	58190	ENSG00000144579	CTDSP1	C9IYG0; hsa:58190; Q7Z5Q3; Q7Z5Q4; Q9GZU7		2	1	2.925	1.942	1.55	0.96	0.199628	0.916104	45.63	48.01
Q9Y5L4	Mitochondrial import inner membrane translocase subunit Tim13 OS=Homo sapiens (Human) OX=9606 GN=TIMM13 PE=1 SV=1	0	FALSE	32.754	69	5	16	5	95	10.5	8.18	29.42	5	cell organization and biogenesis;transport;other biological processes	other membranes;mitochondrion;nucleus	other molecular function	Pf02953	26517	ENSG00000099800	TIMM13	hsa:26517; P62206; Q9UHL8; Q9WTL1; Q9Y5L4	Mitochondrial protein import	1	0	2.914	0.423	1.54	-1.24	0.198653	0.622348	113.87	86.32	Acetyl [N-Term]
P08754	Guanine nucleotide-binding protein G(i) subunit alpha OS=Homo sapiens (Human) OX=9606 GN=GNAI3 PE=1 SV=3	0	FALSE	152.958	58	15	382	9	354	40.5	5.69	626.7	15	cell cycle OR cell proliferation;cell organization and biogenesis;other metabolic processes;transport;developmental processes;signal transduction;other biological processes	plasma membrane;other membranes;cytoskeleton;ER/Golgi;nucleus;other cell component	signal transduction activity or receptor binding;other molecular function	Pf00503	2773	ENSG00000065135	GNAI3	hsa:2773; P08754; P17539; Q5TZX1	G alpha (i) signalling events; G alpha (z) signalling events; Adenylate cyclase inhibitory pathway; ADP signalling through P2Y purinoceptor 12; Extra-nuclear estrogen signaling; GPER1 signaling; ADORA2B mediated anti-inflammatory cytokines production	17	0	2.91	2.175	1.54	1.12	0.00447564	0.935763	96.59	48.52
P61224	Ras-related protein Rap-1b OS=Homo sapiens (Human) OX=9606 GN=RAP1B PE=1 SV=1	0	FALSE	156.34	80	15	531	5	184	20.8	5.78	1175.15	15	cell cycle OR cell proliferation;cell organization and biogenesis;transport;signal transduction;other biological processes	plasma membrane;other membranes;cytosol;other cytoplasmic organelle;other cell component	other molecular function	Pf00071	5908	ENSG00000127314	RAP1B	B2R5Z2; B4DQI8; B4DW74; B4DW94; hsa:5908; P09526; P61224; Q502X3; Q5TZR4; Q6DCA1; Q6LES0	Neutrophil degranulation; Gene and protein expression by JAK-STAT signaling after Interleukin-12 stimulation; Signaling by BRAF and RAF1 fusions; Signaling by moderate kinase activity BRAF mutants; Paradoxical activation of RAF signaling by kinase inactive BRAF; Signaling downstream of RAS mutants; Signaling by RAF1 mutants; Rap1 signalling; MAP2K and MAPK activation; Signaling by high-kinase act…	25	10	2.908	1.147	1.54	0.2	0.00864413	0.975792	141.01	62.95
Q8NFH3	Nucleoporin Nup43 OS=Homo sapiens (Human) OX=9606 GN=NUP43 PE=1 SV=1	0	FALSE	58.576	41	9	41	9	380	42.1	5.63	113.42	9	cell cycle OR cell proliferation;transport;other biological processes	cytosol;nucleus;other cell component		Pf00400	348995	ENSG00000120253	NUP43	B4E2F0; hsa:348995; Q8NFH3; Q9H8S0	Separation of Sister Chromatids; Viral Messenger RNA Synthesis; Transcriptional regulation by small RNAs; ISG15 antiviral mechanism; Transport of Ribonucleoproteins into the Host Nucleus; NS1 Mediated Effects on Host Pathways; Vpr-mediated nuclear import of PICs; tRNA processing in the nucleus; HCMV Late Events; Resolution of Sister Chromatid Cohesion; RHO GTPases Activate Formins; HCMV Early Eve…	35	0	2.907	1.065	1.54	0.09	0.0047658	0.947174	77.32	26.67
Q8TBE9	N-acylneuraminate-9-phosphatase OS=Homo sapiens (Human) OX=9606 GN=NANP PE=1 SV=1	0	FALSE	22.397	26	4	6	4	248	27.8	6.4	7.98	4	other metabolic processes	cytosol	other molecular function	Pf13419	140838	ENSG00000170191	NANP	B3KP12; hsa:140838; Q5JYN8; Q8TBE9; Q8TE97; Q9Y3N0	Sialic acid metabolism	1	0	2.905	0.288	1.54	-1.79	0.0599899	0.542941	90.56	0
Q9H7L9	Sin3 histone deacetylase corepressor complex component SDS3 OS=Homo sapiens (Human) OX=9606 GN=SUDS3 PE=1 SV=2	0.001	FALSE	5.596	5	2	3	2	328	38.1	5.66	2.07	2	cell organization and biogenesis;protein metabolism;other metabolic processes;other biological processes	cytosol;nucleus	other molecular function	Pf08598	64426	ENSG00000111707	SUDS3	hsa:64426; Q4KMQ5; Q8N6H0; Q9H7L9; Q9H8D2	Ub-specific processing proteases; HDACs deacetylate histones; NoRC negatively regulates rRNA expression; Potential therapeutics for SARS	4	0	2.899	0.711	1.54	-0.49	0.0665074	0.909502	92.87	73.39
P61081	NEDD8-conjugating enzyme Ubc12 OS=Homo sapiens (Human) OX=9606 GN=UBE2M PE=1 SV=1	0	FALSE	63.681	54	10	80	10	183	20.9	7.69	146.69	10	protein metabolism;other metabolic processes;other biological processes	cytosol;nucleus	other molecular function	Pf00179	9040	ENSG00000130725	UBE2M	hsa:9040; O76069; P61081; Q8VC50	Antigen processing: Ubiquitination & Proteasome degradation; Dectin-1 mediated noncanonical NF-kB signaling; NIK-->noncanonical NF-kB signaling; Neddylation; TGF-beta receptor signaling activates SMADs	5	0	2.877	0.151	1.52	-2.73	0.0109036	0.274268	32.59	64.55
O14653	Golgi SNAP receptor complex member 2 OS=Homo sapiens (Human) OX=9606 GN=GOSR2 PE=1 SV=2	0	FALSE	45.029	53	7	21	7	212	24.8	8.06	44.37	7	cell organization and biogenesis;transport	other membranes;cytosol;ER/Golgi;nucleus;other cytoplasmic organelle	other molecular function	Pf12352	9570	ENSG00000108433	GOSR2	D3DXJ5; D3DXJ6; hsa:9570; O14653; Q8N4B8; Q96DA5; Q9BZZ4	COPI-mediated anterograde transport; Intra-Golgi traffic; COPII-mediated vesicle transport; XBP1(S) activates chaperone genes; Cargo concentration in the ER	5	0	2.87	1.425	1.52	0.51	0.094039	0.961822	78.38	72.52	Acetyl [N-Term]
P0DN79	Cystathionine beta-synthase-like protein OS=Homo sapiens (Human) OX=9606 GN=CBSL PE=1 SV=1	0	FALSE	63.624	34	11	34	11	551	60.5	6.65	70.61	11	DNA metabolism;other metabolic processes;stress response;developmental processes;other biological processes	nucleus;other cell component	other molecular function	Pf00291, Pf00571	102724560; 875	ENSG00000160200	CBS	B2R993; D3DSK4; hsa:102724560; hsa:875; P35520; Q99425; Q9BWC5	Metabolism of ingested SeMet, Sec, MeSec into H2Se; Cysteine formation from homocysteine	13	0	2.84	0.553	1.51	-0.86	0.219999	0.851336	0	134.85	Met-loss [N-Term]
Q9HD33	39S ribosomal protein L47, mitochondrial OS=Homo sapiens (Human) OX=9606 GN=MRPL47 PE=1 SV=2	0	FALSE	53.379	36	11	68	11	250	29.4	10.37	127.03	11	protein metabolism;other metabolic processes	other membranes;mitochondrion;translational apparatus	other molecular function	Pf06984	57129	ENSG00000136522	MRPL47	hsa:57129; Q6XRG1; Q8N5D1; Q9HD33	Mitochondrial translation initiation; Mitochondrial translation elongation; Mitochondrial translation termination	3	0	2.835	1.707	1.5	0.77	0.0938157	0.980269	84.68	67.97
Q9Y5A9	YTH domain-containing family protein 2 OS=Homo sapiens (Human) OX=9606 GN=YTHDF2 PE=1 SV=2	0	FALSE	21.398	7	4	23	2	579	62.3	8.79	18.04	4	cell cycle OR cell proliferation;cell organization and biogenesis;RNA metabolism OR transcription;other metabolic processes;stress response;developmental processes;other biological processes	cytosol;cytoskeleton;nucleus;other cell component	nucleic acid binding activity	Pf04146	51441	ENSG00000198492	YTHDF2	A6NKG4; A8K966; B4E1G7; D3DPM8; hsa:51441; Q5VSZ9; Q8TDH0; Q9BUJ5; Q9Y5A9		0	0	2.83	0.116	1.5	-3.11	0.225558	0.101677	128.97	0	Met-loss+Acetyl [N-Term]
Q8NFH5	Nucleoporin NUP35 OS=Homo sapiens (Human) OX=9606 GN=NUP35 PE=1 SV=1	0	FALSE	37.332	29	6	26	6	326	34.8	9.09	65.29	6	cell organization and biogenesis;transport;other biological processes	plasma membrane;other membranes;cytosol;nucleus	nucleic acid binding activity;other molecular function	Pf05172	129401	ENSG00000163002	NUP35	B4DP57; B4DYB4; hsa:129401; Q4ZFZ9; Q53S95; Q8NFH5; Q8TDJ1	HCMV Early Events; SARS-CoV-2 activates/modulates innate and adaptive immune responses; ISG15 antiviral mechanism; HCMV Late Events; Transport of the SLBP independent Mature mRNA; Transport of the SLBP Dependant Mature mRNA; Transport of Mature mRNA Derived from an Intronless Transcript; Transport of Mature mRNA derived from an Intron-Containing Transcript; Rev-mediated nuclear export of HIV RNA;…	29	0	2.812	1.137	1.49	0.18	0.106849	0.983592	123.81	75.09
Q9BUB7	Transmembrane protein 70, mitochondrial OS=Homo sapiens (Human) OX=9606 GN=TMEM70 PE=1 SV=2	0	FALSE	39.659	24	5	48	5	260	29	8.91	118.75	5	cell organization and biogenesis	other membranes;mitochondrion;nucleus	other molecular function	Pf06979	54968	ENSG00000175606	TMEM70	E9PDY9; hsa:54968; Q9BUB7; Q9NWY5		0	0	2.805	2.346	1.49	1.23	0.150648	0.909502	245.16	53.57
Q9Y221	60S ribosome subunit biogenesis protein NIP7 homolog OS=Homo sapiens (Human) OX=9606 GN=NIP7 PE=1 SV=1	0	FALSE	51.134	76	9	22	9	180	20.4	8.51	32.94	9	cell organization and biogenesis;other biological processes	cytosol;nucleus;other cell component		Pf03657, Pf17833	51388	ENSG00000132603	NIP7	B2RD04; hsa:51388; Q9NZZ0; Q9Y221	Major pathway of rRNA processing in the nucleolus and cytosol	1	0	2.801	0.51	1.49	-0.97	0.0396844	0.853825	112.57	62.04
P56378	ATP synthase subunit ATP5MPL, mitochondrial OS=Homo sapiens (Human) OX=9606 GN=ATP5MPL PE=1 SV=1	0	FALSE	13.214	33	2	22	2	58	6.7	10.08	22.42	2	other metabolic processes	other membranes;mitochondrion		Pf08039	9556	ENSG00000156411	ATP5MJ	B2R588; G3V5Q3; hsa:9556; P56378; Q86TT7		0	0	2.795	1.562	1.48	0.64	0.0424872	0.984196	76.55	89.14
Q9NPF5	DNA methyltransferase 1-associated protein 1 OS=Homo sapiens (Human) OX=9606 GN=DMAP1 PE=1 SV=1	0	FALSE	16.71	10	4	7	4	467	53	9.5	4.77	4	cell organization and biogenesis;protein metabolism;DNA metabolism;RNA metabolism OR transcription;other metabolic processes;stress response;other biological processes	cytosol;nucleus;other cell component	other molecular function	Pf05499, Pf16282	55929	ENSG00000178028	DMAP1	A8K001; D3DPY8; hsa:55929; Q0JSM4; Q5TG41; Q7Z3H7; Q9H0S8; Q9NPF5; Q9P2C2	HATs acetylate histones	1	0	2.785	1.051	1.48	0.07	0.192765	0.986142	58.89	0
Q9Y2R9	28S ribosomal protein S7, mitochondrial OS=Homo sapiens (Human) OX=9606 GN=MRPS7 PE=1 SV=2	0	FALSE	99.966	54	14	91	14	242	28.1	9.99	165.2	14	cell organization and biogenesis;protein metabolism;other metabolic processes	other membranes;mitochondrion;translational apparatus	nucleic acid binding activity;other molecular function	Pf00177	51081	ENSG00000125445	MRPS7	B2R9N5; hsa:51081; Q53GD6; Q9Y2R9	Mitochondrial translation initiation; Mitochondrial translation elongation; Mitochondrial translation termination	3	0	2.781	1.984	1.48	0.99	0.00757747	0.949413	80.1	87.64
Q5UCC4	ER membrane protein complex subunit 10 OS=Homo sapiens (Human) OX=9606 GN=EMC10 PE=1 SV=1	0	FALSE	10.436	11	2	6	2	262	27.3	6.13	15.45	2	cell organization and biogenesis;developmental processes;other biological processes	non-structural extracellular;other membranes;ER/Golgi			284361	ENSG00000161671	EMC10	hsa:284361; Q5UCC4; Q5UCC6; Q69YT5; Q6UWP3; Q86YL4; Q8N541		1	0	2.762	2.246	1.47	1.17	0.261732	0.879707	109.59	30.13
Q16873	Leukotriene C4 synthase OS=Homo sapiens (Human) OX=9606 GN=LTC4S PE=1 SV=1	0.001	FALSE	4.859	15	2	2	2	150	16.6	10.18	1.92	2	other metabolic processes;other biological processes	other membranes;ER/Golgi;nucleus;other cell component	enzyme regulator activity;other molecular function	Pf01124	4056	ENSG00000213316; ENSG00000283887	LTC4S	hsa:4056; Q16873; Q8N6P0; Q9UC73; Q9UD18	Synthesis of 5-eicosatetraenoic acids; Synthesis of Leukotrienes (LT) and Eoxins (EX); Synthesis of Lipoxins (LX); Biosynthesis of maresin conjugates in tissue regeneration (MCTR); Biosynthesis of protectin and resolvin conjugates in tissue regeneration (PCTR and RCTR)	9	0	2.761	2.174	1.47	1.12	0.113783	0.882005	0	63.83
Q9UKM9	RNA-binding protein Raly OS=Homo sapiens (Human) OX=9606 GN=RALY PE=1 SV=1	0	FALSE	85.007	41	14	182	14	306	32.4	9.17	328.11	14	RNA metabolism OR transcription;other metabolic processes;other biological processes	nucleus	other molecular function	Pf00076	22913	ENSG00000125970	RALY	hsa:22913; Q14621; Q2M365; Q5QPL8; Q9BQX6; Q9UJE3; Q9UKM9		0	0	2.745	2.134	1.46	1.09	0.0135183	0.931088	136.63	100.41
P49720	Proteasome subunit beta type-3 OS=Homo sapiens (Human) OX=9606 GN=PSMB3 PE=1 SV=2	0	FALSE	118.478	57	11	206	11	205	22.9	6.55	384.92	11	protein metabolism;other metabolic processes	cytosol;nucleus;other cell component		Pf00227	5691	ENSG00000275903; ENSG00000277791	PSMB3	hsa:5691; P31147; P49720; Q0P6J7; Q96E27	FCERI mediated NF-kB activation; Downstream TCR signaling; Antigen processing: Ubiquitination & Proteasome degradation; Activation of NF-kappaB in B cells; Oxygen-dependent proline hydroxylation of Hypoxia-inducible Factor Alpha; ER-Phagosome pathway; Cross-presentation of soluble exogenous antigens (endosomes); SCF-beta-TrCP mediated degradation of Emi1; APC/C:Cdc20 mediated degradation of Secur…	61	0	2.744	0.398	1.46	-1.33	0.0132318	0.761478	123.65	125.79	Met-loss+Acetyl [N-Term]
P62312	U6 snRNA-associated Sm-like protein LSm6 OS=Homo sapiens (Human) OX=9606 GN=LSM6 PE=1 SV=1	0	FALSE	24.455	56	6	44	6	80	9.1	9.58	50.72	6	RNA metabolism OR transcription;other metabolic processes	cytosol;nucleus;other cell component	other molecular function	Pf01423	11157	ENSG00000164167	LSM6	hsa:11157; P62312; Q4W5J5; Q9Y4Y8	mRNA Splicing - Major Pathway; mRNA decay by 5' to 3' exoribonuclease	2	0	2.74	0.303	1.45	-1.72	0.115638	0.476425	119.78	43.81
Q8N684	Cleavage and polyadenylation specificity factor subunit 7 OS=Homo sapiens (Human) OX=9606 GN=CPSF7 PE=1 SV=1	0	FALSE	58.262	30	11	48	11	471	52	8	91.53	11	cell organization and biogenesis;RNA metabolism OR transcription;other metabolic processes;other biological processes	nucleus;other cell component	nucleic acid binding activity	Pf00076	79869	ENSG00000149532	CPSF7	B3KU04; C9K0Q4; hsa:79869; Q7Z3H9; Q8N684; Q9H025; Q9H9V1	mRNA 3'-end processing; RNA Polymerase II Transcription Termination; RHOBTB1 GTPase cycle; Processing of Intronless Pre-mRNAs	5	0	2.738	1.856	1.45	0.89	0.0047658	0.947174	44.51	104.97
Q9NZE8	39S ribosomal protein L35, mitochondrial OS=Homo sapiens (Human) OX=9606 GN=MRPL35 PE=1 SV=3	0	FALSE	9.519	17	4	23	4	188	21.5	11.3	24.58	4	protein metabolism;other metabolic processes	other membranes;mitochondrion;translational apparatus	other molecular function	Pf01632	51318	ENSG00000132313	MRPL35	A6NKV6; B2RB93; hsa:51318; Q658U7; Q8WWA2; Q9NZE8	Mitochondrial translation initiation; Mitochondrial translation elongation; Mitochondrial translation termination	3	0	2.703	1.56	1.43	0.64	0.0861491	0.961822	96.05	38.62
Q96HP4	Oxidoreductase NAD-binding domain-containing protein 1 OS=Homo sapiens (Human) OX=9606 GN=OXNAD1 PE=1 SV=1	0	FALSE	21.864	21	4	8	4	312	34.8	8.37	14.4	4			other molecular function	Pf00175	92106	ENSG00000154814	OXNAD1	hsa:92106; Q2HYC7; Q59FA4; Q96HP4		0	0	2.702	1.849	1.43	0.89	0.261219	0.914228	0	61.78
P53350	Serine/threonine-protein kinase PLK1 OS=Homo sapiens (Human) OX=9606 GN=PLK1 PE=1 SV=1	0	FALSE	11.651	6	4	6	4	603	68.2	8.91	9.19	4	cell cycle OR cell proliferation;cell organization and biogenesis;protein metabolism;other metabolic processes;stress response;signal transduction;other biological processes	cytosol;cytoskeleton;nucleus;other cell component	cytoskeletal activity;kinase activity;other molecular function	Pf00069, Pf00659	5347	ENSG00000166851	PLK1	hsa:5347; P53350; Q15153; Q99746	APC/C:Cdh1 mediated degradation of Cdc20 and other APC/C:Cdh1 targeted proteins in late mitosis/early G1; Separation of Sister Chromatids; The role of GTSE1 in G2/M progression after G2 checkpoint; Resolution of Sister Chromatid Cohesion; Recruitment of NuMA to mitotic centrosomes; RHO GTPases Activate Formins; EML4 and NUDC in mitotic spindle formation; Regulation of PLK1 Activity at G2/M Transi…	30	0	2.693		1.43		0.256029		63.42		Met-loss [N-Term]
P57729	Ras-related protein Rab-38 OS=Homo sapiens (Human) OX=9606 GN=RAB38 PE=1 SV=1	0	FALSE	34.735	30	6	30	4	211	23.7	7.77	48.79	6	cell organization and biogenesis;transport;signal transduction;other biological processes	plasma membrane;other membranes;cytosol;mitochondrion;ER/Golgi;other cytoplasmic organelle;other cell component	other molecular function	Pf00071	23682	ENSG00000123892	RAB38	hsa:23682; P57729; Q53XK7	RAB GEFs exchange GTP for GDP on RABs; RAB geranylgeranylation	3	0	2.691	0.226	1.43	-2.15	0.0349303	0.394808	124.86	71.63
O14950	Myosin regulatory light chain 12B OS=Homo sapiens (Human) OX=9606 GN=MYL12B PE=1 SV=2	0	FALSE	132.303	63	10	141	4	172	19.8	4.84	310.49	10	other biological processes	cytosol;cytoskeleton;other cell component	cytoskeletal activity;other molecular function	Pf08976, Pf13405	103910; 10627	ENSG00000118680	MYL12B	D3DUH6; hsa:103910; O14950; Q13182; Q7Z5Z4	RHO GTPases activate CIT; EPHA-mediated growth cone collapse; Sema4D induced cell migration and growth-cone collapse; Smooth Muscle Contraction; RHO GTPases activate PKNs; RHO GTPases Activate ROCKs; RHO GTPases activate PAKs	9	9	2.676	0.752	1.42	-0.41	0.0456696	0.916574	114.01	110.21
Q96BQ5	Coiled-coil domain-containing protein 127 OS=Homo sapiens (Human) OX=9606 GN=CCDC127 PE=1 SV=1	0	FALSE	23.322	35	7	28	7	260	30.8	9.2	21.39	7					133957	ENSG00000164366	CCDC127	hsa:133957; Q96BQ5		0	0	2.674	2.192	1.42	1.13	0.0858444	0.923735	24.39	59.32
O00746	Nucleoside diphosphate kinase, mitochondrial OS=Homo sapiens (Human) OX=9606 GN=NME4 PE=1 SV=1	0	FALSE	18.222	42	5	7	5	187	20.6	10.29	6.81	5	other metabolic processes;transport	other membranes;mitochondrion	kinase activity;other molecular function	Pf00334	4833	ENSG00000103202	NME4	A2IDD0; hsa:4833; O00746; Q5U0M9	Interconversion of nucleotide di- and triphosphates	2	0	2.674	1.583	1.42	0.66	0.170739	0.944621	134.38	34.71
P62328	Thymosin beta-4 OS=Homo sapiens (Human) OX=9606 GN=TMSB4X PE=1 SV=2	0	FALSE	20.676	77	4	7	4	44	5.1	5.06	12.94	4	cell organization and biogenesis;signal transduction;other biological processes	cytosol;cytoskeleton;nucleus;other cell component	cytoskeletal activity;other molecular function	Pf01290	7114	ENSG00000205542	TMSB4X	hsa:7114; P01253; P01254; P62328; Q546P5; Q63576; Q9UE55	Platelet degranulation	5	0	2.669	0.455	1.42	-1.14	0.243621	0.800036	0	35.48	Met-loss+Acetyl [N-Term]
O14641	Segment polarity protein dishevelled homolog DVL-2 OS=Homo sapiens (Human) OX=9606 GN=DVL2 PE=1 SV=1	0	FALSE	8.875	5	3	4	3	736	78.9	6.02	1.93	3	cell-cell signaling;cell cycle OR cell proliferation;developmental processes;signal transduction;other biological processes	plasma membrane;other membranes;cytosol;nucleus;other cell component	signal transduction activity or receptor binding;other molecular function	Pf00595, Pf00610, Pf00778, Pf02377, Pf12316	1856	ENSG00000004975	DVL2	D3DTN3; hsa:1856; O14641; Q53XM0	Asymmetric localization of PCP proteins; Degradation of DVL; RHO GTPases Activate Formins; Cargo recognition for clathrin-mediated endocytosis; WNT mediated activation of DVL; Disassembly of the destruction complex and recruitment of AXIN to the membrane; Negative regulation of TCF-dependent signaling by DVL-interacting proteins; WNT5:FZD7-mediated leishmania damping; Signaling by Hippo; WNT5A-de…	29	0	2.667		1.42		0.0618469		88.4
Q9BQ95	Evolutionarily conserved signaling intermediate in Toll pathway, mitochondrial OS=Homo sapiens (Human) OX=9606 GN=ECSIT PE=1 SV=1	0	FALSE	100.737	44	12	74	12	431	49.1	6.29	107.24	12	cell organization and biogenesis;stress response;other biological processes	other membranes;cytosol;mitochondrion;nucleus;other cell component		Pf06239, Pf14784	51295	ENSG00000130159	ECSIT	E9PAN9; hsa:51295; K7EMM0; Q96HQ7; Q9BQ95; Q9NYI1	MyD88:MAL(TIRAP) cascade initiated on plasma membrane; Complex I biogenesis; TRAF6 mediated induction of NFkB and MAP kinases upon TLR7/8 or 9 activation; MyD88 cascade initiated on plasma membrane	10	0	2.657	6.035	1.41	2.59	0.0657343	0.379555	50.11	42.09
O75683	Surfeit locus protein 6 OS=Homo sapiens (Human) OX=9606 GN=SURF6 PE=1 SV=3	0	FALSE	46.143	37	11	32	11	361	41.4	10.64	55.95	11	other biological processes	nucleus;other cell component	nucleic acid binding activity	Pf04935	6838	ENSG00000148296; ENSG00000281309	SURF6	hsa:6838; O75683; Q5T8U1; Q9BRK9; Q9BTZ5; Q9UK24		0	0	2.648	2.167	1.4	1.12	0.134926	0.898762	43.28	61.33
O95563	Mitochondrial pyruvate carrier 2 OS=Homo sapiens (Human) OX=9606 GN=MPC2 PE=1 SV=1	0	FALSE	39.393	47	5	23	5	127	14.3	10.43	50.05	5	other metabolic processes;transport;other biological processes	other membranes;mitochondrion	transporter activity;other molecular function	Pf03650	25874	ENSG00000143158	MPC2	A8K261; hsa:25874; O95563; Q3SXR6; Q6FIF3	Pyruvate metabolism	2	0	2.644	3.841	1.4	1.94	0.264491	0.625718	167.38	59.69
Q9H9H4	Vacuolar protein sorting-associated protein 37B OS=Homo sapiens (Human) OX=9606 GN=VPS37B PE=1 SV=1	0	FALSE	35.894	31	4	17	4	285	31.3	7.34	35.04	4	cell organization and biogenesis;protein metabolism;other metabolic processes;transport;other biological processes	plasma membrane;other membranes;other cytoplasmic organelle;other cell component	other molecular function	Pf07200	79720	ENSG00000139722	VPS37B	hsa:79720; Q9H9H4	Late endosomal microautophagy; HCMV Late Events; Budding and maturation of HIV virion; Membrane binding and targetting of GAG proteins; Endosomal Sorting Complex Required For Transport (ESCRT)	6	0	2.642	0.484	1.4	-1.05	0.238595	0.794609	0	83.56
Q9Y676	28S ribosomal protein S18b, mitochondrial OS=Homo sapiens (Human) OX=9606 GN=MRPS18B PE=1 SV=1	0	FALSE	67.15	62	9	37	9	258	29.4	9.38	80.49	9	protein metabolism;other metabolic processes	other membranes;mitochondrion;translational apparatus;nucleus;other cell component	other molecular function	Pf01084	28973	ENSG00000203624; ENSG00000204568; ENSG00000223775; ENSG00000226111; ENSG00000227420; ENSG00000229861; ENSG00000233813	MRPS18B	A6NDQ0; hsa:28973; Q659G4; Q9BS27; Q9Y676	Mitochondrial translation initiation; Mitochondrial translation elongation; Mitochondrial translation termination	3	0	2.642	3.372	1.4	1.75	0.0646695	0.76763	109.44	44.95
Q13568	Interferon regulatory factor 5 OS=Homo sapiens (Human) OX=9606 GN=IRF5 PE=1 SV=2	0	FALSE	19.749	12	5	6	5	498	56	5.77	6.74	5	RNA metabolism OR transcription;stress response;signal transduction;other biological processes	cytosol;nucleus;other cell component	nucleic acid binding activity;other molecular function	Pf00605, Pf10401	3663	ENSG00000128604	IRF5	A4D1J8; A8DUA8; A8DUA9; E7EQ16; E7EW54; hsa:3663; Q13568; Q1A7B4; Q64GA9; Q64GB1; Q64GB2; Q6RCM8; Q9BQF0	Interferon gamma signaling; Interferon alpha/beta signaling	9	0	2.634	2.196	1.4	1.13	0.275539	0.895491	67.71	121.37
Q9UG56	Phosphatidylserine decarboxylase proenzyme, mitochondrial OS=Homo sapiens (Human) OX=9606 GN=PISD PE=1 SV=4	0	FALSE	27.705	17	7	11	7	409	46.6	9.42	11.92	7	cell organization and biogenesis;protein metabolism;other metabolic processes;other biological processes	other membranes;mitochondrion;nucleus;other cell component	other molecular function	Pf02666	23761	ENSG00000241878	PISD	B1AKM7; hsa:23761; O43207; O95535; Q6IC28; Q96GQ2; Q9UG56; Q9UGA9	Synthesis of PE	3	0	2.621	1.436	1.39	0.52	0.137661	0.951866	95.3	58.64
P20340	Ras-related protein Rab-6A OS=Homo sapiens (Human) OX=9606 GN=RAB6A PE=1 SV=3	0	FALSE	69.797	65	14	228	7	208	23.6	5.54	360.17	14	cell organization and biogenesis;protein metabolism;other metabolic processes;transport;developmental processes;other biological processes	plasma membrane;other membranes;cytosol;ER/Golgi;other cell component	cytoskeletal activity;other molecular function	Pf00071	5870	ENSG00000175582	RAB6A	A8K133; B7Z772; F5H668; hsa:5870; P20340; Q1W5D8; Q5U0A8; Q9UBE4	COPI-independent Golgi-to-ER retrograde traffic; Neutrophil degranulation; RAB GEFs exchange GTP for GDP on RABs; RAB geranylgeranylation; Pre-NOTCH Processing in Golgi; Retrograde transport at the Trans-Golgi-Network; TBC/RABGAPs	7	5	2.618	1.603	1.39	0.68	0.0235656	0.967505	120.61	65.81	Met-loss+Acetyl [N-Term]
Q8IY95	Transmembrane protein 192 OS=Homo sapiens (Human) OX=9606 GN=TMEM192 PE=1 SV=1	0	FALSE	32.894	36	6	10	6	271	30.9	7.99	24.8	6		other membranes;nucleus;other cytoplasmic organelle;other cell component	other molecular function	Pf14802	201931	ENSG00000170088	TMEM192	hsa:201931; Q7Z3A1; Q8IY95; Q8N928		0	0	2.618	1.867	1.39	0.9	0.070673	0.914228	58.46	85.14
P35249	Replication factor C subunit 4 OS=Homo sapiens (Human) OX=9606 GN=RFC4 PE=1 SV=2	0	FALSE	87.519	52	14	75	14	363	39.7	8.02	93.28	14	cell organization and biogenesis;DNA metabolism;other metabolic processes;stress response;other biological processes	nucleus;other cell component	nucleic acid binding activity;other molecular function	Pf00004, Pf08542	5984	ENSG00000163918	RFC4	B4DM41; D3DNV2; hsa:5984; P35249; Q6FHX7	Regulation of TP53 Activity through Phosphorylation; Activation of ATR in response to replication stress; Processing of DNA double-strand break ends; Presynaptic phase of homologous DNA pairing and strand exchange; G2/M DNA damage checkpoint; Termination of translesion DNA synthesis; HDR through Homologous Recombination (HRR); Dual incision in TC-NER; Gap-filling DNA repair synthesis and ligation…	28	0	2.616	0.586	1.39	-0.77	0.125416	0.807584	89.34	54.44
P63165	Small ubiquitin-related modifier 1 OS=Homo sapiens (Human) OX=9606 GN=SUMO1 PE=1 SV=1	0	FALSE	15.392	45	4	10	4	101	11.6	5.52	6.77	4	cell organization and biogenesis;protein metabolism;DNA metabolism;other metabolic processes;stress response;other biological processes	plasma membrane;other membranes;cytosol;nucleus;other cell component	other molecular function	Pf11976	7341	ENSG00000116030	SUMO1	A8MUS8; B2R4I5; hsa:7341; P55856; P63165; Q6FGG0; Q6NZ62; Q93068	Recruitment and ATM-mediated phosphorylation of repair and signaling proteins at DNA double strand breaks; Regulation of IFNG signaling; SUMOylation of DNA damage response and repair proteins; SUMOylation of ubiquitinylation proteins; SUMOylation of SUMOylation proteins; SUMOylation of chromatin organization proteins; SUMOylation of RNA binding proteins; SUMOylation of DNA replication proteins; S…	25	0	2.616	0.171	1.39	-2.55	0.0630439	0.255511	82.66	67.14	Met-loss+Acetyl [N-Term]
Q9BYC9	39S ribosomal protein L20, mitochondrial OS=Homo sapiens (Human) OX=9606 GN=MRPL20 PE=1 SV=1	0	FALSE	50.257	46	8	43	8	149	17.4	10.86	72.08	8	cell organization and biogenesis;protein metabolism;other metabolic processes	other membranes;mitochondrion;translational apparatus	nucleic acid binding activity;other molecular function	Pf00453	55052	ENSG00000242485	MRPL20	B2RE41; B7Z746; hsa:55052; Q9BYC9	Mitochondrial translation initiation; Mitochondrial translation elongation; Mitochondrial translation termination	4	0	2.612	2.361	1.39	1.24	0.139405	0.909502	93.63	59.05
P84085	ADP-ribosylation factor 5 OS=Homo sapiens (Human) OX=9606 GN=ARF5 PE=1 SV=2	0	FALSE	129.373	84	13	250	6	180	20.5	6.79	595.11	13	transport	plasma membrane;other membranes;ER/Golgi;other cell component	other molecular function	Pf00025	381	ENSG00000004059	ARF5	hsa:381; P26437; P84085	COPI-dependent Golgi-to-ER retrograde traffic; COPI-mediated anterograde transport	3	0	2.612	0.468	1.39	-1.09	0.114998	0.780563	26.18	126.08
P13164	Interferon-induced transmembrane protein 1 OS=Homo sapiens (Human) OX=9606 GN=IFITM1 PE=1 SV=3	0	FALSE	34.304	30	3	31	1	125	14	7.93	69.49	3	stress response;signal transduction;other biological processes	plasma membrane;other membranes;other cytoplasmic organelle;other cell component		Pf04505	8519	ENSG00000185885	IFITM1	hsa:8519; P13164; Q15322; Q53XZ0	Immunoregulatory interactions between a Lymphoid and a non-Lymphoid cell; Interferon alpha/beta signaling	7	3	2.607	2.479	1.38	1.31	0.104816	0.891774	132.31	90.24
Q9H9L3	Interferon-stimulated 20 kDa exonuclease-like 2 OS=Homo sapiens (Human) OX=9606 GN=ISG20L2 PE=1 SV=1	0	FALSE	10.973	8	2	11	2	353	39.1	9.94	13.22	2	RNA metabolism OR transcription;other metabolic processes;other biological processes	nucleus	other molecular function	Pf00929	81875	ENSG00000143319	ISG20L2	D3DVC6; hsa:81875; Q64KA2; Q9H9L3	Major pathway of rRNA processing in the nucleolus and cytosol	1	0	2.607	2.475	1.38	1.31	0.279379	0.786829	100.53	45.16	Met-loss+Acetyl [N-Term]
Q96PU8	Protein quaking OS=Homo sapiens (Human) OX=9606 GN=QKI PE=1 SV=1	0	FALSE	57.266	42	10	42	10	341	37.6	8.56	70.08	10	RNA metabolism OR transcription;other metabolic processes;transport;developmental processes;other biological processes	nucleus;other cell component	nucleic acid binding activity;other molecular function	Pf00013, Pf16544, Pf16551	9444	ENSG00000112531	QKI	hsa:9444; Q2I375; Q5MJQ1; Q969L9; Q96EJ3; Q96KA3; Q96PU6; Q96PU7; Q96PU8; Q9P0X6; Q9P0X7; Q9P0X8; Q9P0X9; Q9P0Y0; Q9P0Y1	Signaling by BRAF and RAF1 fusions	3	0	2.602	0.952	1.38	-0.07	0.0930925	0.93566	41.75	37.61
O95758	Polypyrimidine tract-binding protein 3 OS=Homo sapiens (Human) OX=9606 GN=PTBP3 PE=1 SV=2	0	FALSE	128.852	41	16	146	13	552	59.7	9.04	240.56	16	RNA metabolism OR transcription;other metabolic processes;other biological processes	nucleus	nucleic acid binding activity	Pf11835, Pf13893	9991	ENSG00000119314	PTBP3	B1ALY2; B1ALY3; B1ALY5; B1ALY6; B3KME7; hsa:9991; O95758; Q68DB9; Q86YB3; Q86YH9		0	0	2.593	2.557	1.37	1.35	0.00703375	0.902408	115.73	109.55	Acetyl [N-Term]
Q969Q5	Ras-related protein Rab-24 OS=Homo sapiens (Human) OX=9606 GN=RAB24 PE=1 SV=1	0	FALSE	26.07	32	6	16	6	203	23.1	6.23	33.88	6	other metabolic processes;transport	plasma membrane;other membranes;cytosol;other cytoplasmic organelle;other cell component	other molecular function	Pf00071	53917	ENSG00000169228	RAB24	A0A024R7N9; hsa:53917; Q7Z4Z7; Q969Q5	Neutrophil degranulation; RAB geranylgeranylation	2	0	2.575	1.517	1.36	0.6	0.266879	0.937008	88.83	67.21
Q10588	ADP-ribosyl cyclase/cyclic ADP-ribose hydrolase 2 OS=Homo sapiens (Human) OX=9606 GN=BST1 PE=1 SV=2	0	FALSE	16.994	18	5	7	5	318	35.7	7.8	9.3	5	signal transduction;other biological processes	non-structural extracellular;plasma membrane;other membranes;other cell component	other molecular function	Pf02267	683	ENSG00000109743	BST1	B2R6A2; hsa:683; Q10588; Q1XII0; Q5U0K0; Q96EN3	Neutrophil degranulation; Post-translational modification: synthesis of GPI-anchored proteins; Nicotinate metabolism	4	0	2.573	6.609	1.36	2.72	0.302984	0.327642	70.13	50.88
P50897	Palmitoyl-protein thioesterase 1 OS=Homo sapiens (Human) OX=9606 GN=PPT1 PE=1 SV=1	0	FALSE	221.215	56	11	247	11	306	34.2	6.52	660.89	11	cell-cell signaling;cell organization and biogenesis;protein metabolism;other metabolic processes;transport;developmental processes;other biological processes	non-structural extracellular;other membranes;cytosol;ER/Golgi;nucleus;other cytoplasmic organelle;other cell component	other molecular function	Pf02089	5538	ENSG00000131238	PPT1	B4DY24; hsa:5538; P50897; Q6FGQ4	Fatty acyl-CoA biosynthesis	1	0	2.569	2.446	1.36	1.29	0.0214459	0.914228	140.14	83.62
P22626	Heterogeneous nuclear ribonucleoproteins A2/B1 OS=Homo sapiens (Human) OX=9606 GN=HNRNPA2B1 PE=1 SV=2	0	FALSE	381.685	69	28	1542	23	353	37.4	8.95	3072.9	28	cell organization and biogenesis;RNA metabolism OR transcription;other metabolic processes;transport;other biological processes	non-structural extracellular;nucleus;other cell component	nucleic acid binding activity;other molecular function	Pf00076	3181	ENSG00000122566	HNRNPA2B1	A0A024RA27; A0A024RA61; A8K064; hsa:3181; P22626; P22627; Q9UC98; Q9UDJ2	Gene and protein expression by JAK-STAT signaling after Interleukin-12 stimulation; mRNA Splicing - Major Pathway; Processing of Capped Intron-Containing Pre-mRNA	4	5	2.568	1.781	1.36	0.83	0.0250199	0.951866	122.13	84.45
P09234	U1 small nuclear ribonucleoprotein C OS=Homo sapiens (Human) OX=9606 GN=SNRPC PE=1 SV=1	0	FALSE	20.12	25	3	11	3	159	17.4	9.67	34.56	3	cell organization and biogenesis;RNA metabolism OR transcription;other metabolic processes	nucleus	nucleic acid binding activity;other molecular function	Pf06220	6631	ENSG00000124562	SNRPC	hsa:6631; P09234; Q5TAL3	mRNA Splicing - Major Pathway	1	0	2.567	0.782	1.36	-0.35	0.101443	0.914235	25.45	57.25
O14874	[3-methyl-2-oxobutanoate dehydrogenase [lipoamide]] kinase, mitochondrial OS=Homo sapiens (Human) OX=9606 GN=BCKDK PE=1 SV=2	0	FALSE	73.959	49	10	26	10	412	46.3	8.82	52.97	10	protein metabolism;other metabolic processes;other biological processes	mitochondrion	kinase activity;other molecular function	Pf02518, Pf10436	10295	ENSG00000103507	BCKDK	A8MY43; hsa:10295; O14874; Q6FGL4; Q96G95; Q96IN5	Branched-chain amino acid catabolism	2	0	2.551	2.056	1.35	1.04	0.239877	0.919466	0	65.55
Q15599	Na(+)/H(+) exchange regulatory cofactor NHE-RF2 OS=Homo sapiens (Human) OX=9606 GN=SLC9A3R2 PE=1 SV=2	0	FALSE	15.714	18	4	6	4	337	37.4	7.93	6.36	4	cell organization and biogenesis;other biological processes	plasma membrane;other membranes;nucleus;other cell component	signal transduction activity or receptor binding;other molecular function	Pf00595, Pf09007	9351	ENSG00000065054	NHERF2	D3DU84; D3DU85; H3BSV6; hsa:9351; O00272; O00556; Q15599; Q3KQY7		0	0	2.55	0.01	1.35	-6.64	0.148015	9.08899e-17	110.78
O60830	Mitochondrial import inner membrane translocase subunit Tim17-B OS=Homo sapiens (Human) OX=9606 GN=TIMM17B PE=1 SV=1	0	FALSE	54.039	39	5	35	5	172	18.3	9.03	91.03	5	cell organization and biogenesis;transport	other membranes;mitochondrion	transporter activity	Pf02466	10245	ENSG00000126768	TIMM17B	A8K2E2; hsa:10245; J3KPV3; O60830; Q9UJV0	Mitochondrial protein import	1	0	2.548	1.964	1.35	0.97	0.149796	0.931088	144.37	83.08
Q15650	Activating signal cointegrator 1 OS=Homo sapiens (Human) OX=9606 GN=TRIP4 PE=1 SV=4	0	FALSE	15.028	7	3	6	3	581	66.1	7.85	4.61	3	cell organization and biogenesis;protein metabolism;RNA metabolism OR transcription;other metabolic processes;transport;signal transduction;other biological processes	cytosol;cytoskeleton;nucleus;other cell component	other molecular function	Pf04266, Pf06221	9325	ENSG00000103671	TRIP4	B2RAS0; hsa:9325; Q15650; Q96ED7; Q9UKH0		1	0	2.546	0.296	1.35	-1.76	0.319511	0.583404	199.75	0	Met-loss+Acetyl [N-Term]
P24158	Myeloblastin OS=Homo sapiens (Human) OX=9606 GN=PRTN3 PE=1 SV=3	0	FALSE	43.616	31	5	19	5	256	27.8	8.35	43.46	5	cell organization and biogenesis;protein metabolism;other metabolic processes;stress response;other biological processes	non-structural extracellular;plasma membrane;other membranes;cytosol;other cytoplasmic organelle;other cell component	signal transduction activity or receptor binding;other molecular function	Pf00089	5657	ENSG00000196415; ENSG00000277804	PRTN3	hsa:5657; P15637; P18078; P24158; Q4VB08; Q4VB09; Q6LBM7; Q6LBN2; Q9UD25; Q9UQD8	Neutrophil degranulation; Antimicrobial peptides; Common Pathway of Fibrin Clot Formation; Other interleukin signaling	4	0	2.545	2.478	1.35	1.31	0.276645	0.829075	0	118.87
O95707	Ribonuclease P protein subunit p29 OS=Homo sapiens (Human) OX=9606 GN=POP4 PE=1 SV=2	0	FALSE	17.308	20	4	14	4	220	25.4	10.07	26.69	4	RNA metabolism OR transcription;other metabolic processes	nucleus;other cell component	nucleic acid binding activity;other molecular function	Pf01868	10775	ENSG00000105171	POP4	hsa:10775; O95707; Q5XKL7; Q6FHW9; Q9UQQ3	tRNA processing in the nucleus	1	0	2.539	0.674	1.34	-0.57	0.161979	0.909502	71.33	32.75
P32969	60S ribosomal protein L9 OS=Homo sapiens (Human) OX=9606 GN=RPL9P8 PE=1 SV=1	0	FALSE	159.373	66	11	351	11	192	21.9	9.95	941.48	11	protein metabolism;other metabolic processes	cytosol;translational apparatus;other cell component	nucleic acid binding activity;other molecular function	Pf00347	6133	ENSG00000163682	RPL9; RPL9P7; RPL9P8; RPL9P9	hsa:6133; P32969	Regulation of expression of SLITs and ROBOs; Nonsense Mediated Decay (NMD) enhanced by the Exon Junction Complex (EJC); Eukaryotic Translation Termination; Nonsense Mediated Decay (NMD) independent of the Exon Junction Complex (EJC); L13a-mediated translational silencing of Ceruloplasmin expression; Formation of a pool of free 40S subunits; GTP hydrolysis and joining of the 60S ribosomal subunit;…	14	0	2.534	0.508	1.34	-0.98	0.0280806	0.833973	69.71	78.8
Q9NQ50	39S ribosomal protein L40, mitochondrial OS=Homo sapiens (Human) OX=9606 GN=MRPL40 PE=1 SV=1	0	FALSE	47.737	42	8	48	8	206	24.5	9.63	81.61	8	protein metabolism;other metabolic processes;other biological processes	other membranes;mitochondrion;translational apparatus;nucleus		Pf09812	64976	ENSG00000185608	MRPL40	B3KVZ7; hsa:64976; O95134; Q9NQ50	Mitochondrial translation initiation; Mitochondrial translation elongation; Mitochondrial translation termination	4	0	2.533	2.018	1.34	1.01	0.106617	0.933723	0	61.77
P18859	ATP synthase-coupling factor 6, mitochondrial OS=Homo sapiens (Human) OX=9606 GN=ATP5PF PE=1 SV=1	0	FALSE	10.998	27	3	6	3	108	12.6	9.52	2.51	3	other metabolic processes;transport	other membranes;mitochondrion	transporter activity	Pf05511	522	ENSG00000154723	ATP5PF	hsa:522; J3KQ83; P18859	Cristae formation; Formation of ATP by chemiosmotic coupling	4	0	2.522	0.603	1.33	-0.73	0.153442	0.848569	125.97	45.19
O43819	Protein SCO2 homolog, mitochondrial OS=Homo sapiens (Human) OX=9606 GN=SCO2 PE=1 SV=3	0	FALSE	63.039	50	9	64	9	266	29.8	8.85	132.48	9	cell organization and biogenesis;other metabolic processes;developmental processes;other biological processes	other membranes;cytoskeleton;mitochondrion	other molecular function	Pf02630	9997	ENSG00000284194	SCO2	hsa:9997; O43819; Q3T1B5; Q9UK87	Respiratory electron transport; TP53 Regulates Metabolic Genes; Cytoprotection by HMOX1	4	0	2.519	2.049	1.33	1.03	0.0742841	0.936304	127.03	40.75
P61970	Nuclear transport factor 2 OS=Homo sapiens (Human) OX=9606 GN=NUTF2 PE=1 SV=1	0	FALSE	57.759	69	5	44	5	127	14.5	5.38	79.58	5	transport;other biological processes	other membranes;cytosol;nucleus	other molecular function	Pf02136	10204	ENSG00000102898	NUTF2	B2R4G7; hsa:10204; P13662; P61970; Q6IB67		0	0	2.515	0.097	1.33	-3.36	0.0741683	0.0487037	163.11	58.01
Q9Y5Q8	General transcription factor 3C polypeptide 5 OS=Homo sapiens (Human) OX=9606 GN=GTF3C5 PE=1 SV=2	0	FALSE	67.952	28	12	39	12	519	59.5	6.9	74.57	12	RNA metabolism OR transcription;other metabolic processes;other biological processes	nucleus;other cell component	nucleic acid binding activity;other molecular function	Pf09734, Pf17682	9328	ENSG00000148308	GTF3C5	A6NI44; A6NJB9; hsa:9328; Q5T7U2; Q5T7U3; Q8N2U7; Q8N857; Q96GD9; Q9H4P2; Q9Y5Q8	RNA Polymerase III Abortive And Retractive Initiation; RNA Polymerase III Transcription Initiation From Type 1 Promoter; RNA Polymerase III Transcription Initiation From Type 2 Promoter	3	0	2.513	1.255	1.33	0.33	0.0687098	0.98138	71.39	85	Met-loss+Acetyl [N-Term]
Q9H6E4	Coiled-coil domain-containing protein 134 OS=Homo sapiens (Human) OX=9606 GN=CCDC134 PE=1 SV=1	0	FALSE	32.754	40	7	16	7	229	26.5	8.85	35.79	7	developmental processes;other biological processes	non-structural extracellular;cytosol;ER/Golgi;nucleus;other cell component		Pf15002	79879	ENSG00000100147	CCDC134	hsa:79879; Q9H6E4		0	0	2.503	2.2	1.32	1.14	0.156329	0.916104	7.9	65.05
P55145	Mesencephalic astrocyte-derived neurotrophic factor OS=Homo sapiens (Human) OX=9606 GN=MANF PE=1 SV=3	0	FALSE	91.099	50	12	93	12	182	20.7	8.69	179.07	12	cell organization and biogenesis;stress response;developmental processes;signal transduction;other biological processes	non-structural extracellular;cytosol;ER/Golgi;other cell component	signal transduction activity or receptor binding;other molecular function	Pf10208, Pf20145	7873	ENSG00000145050	MANF	hsa:7873; P55145; Q14CX4; Q86U67; Q96IS4	Platelet degranulation	2	0	2.502	1.417	1.32	0.5	0.180887	0.999915	63.59	90.04
Q10469	Alpha-1,6-mannosyl-glycoprotein 2-beta-N-acetylglucosaminyltransferase OS=Homo sapiens (Human) OX=9606 GN=MGAT2 PE=1 SV=1	0	FALSE	17.503	12	4	13	4	447	51.5	8.76	9.18	4	protein metabolism;other metabolic processes;other biological processes	other membranes;ER/Golgi	other molecular function	Pf05060	4247	ENSG00000168282	MGAT2	B3KPC5; B3KQM0; hsa:4247; Q10469	Reactions specific to the complex N-glycan synthesis pathway; Maturation of spike protein; Defective MGAT2 causes CDG-2a	4	0	2.501	2.822	1.32	1.5	0.133812	0.794609	15.69	76.49
Q07817	Bcl-2-like protein 1 OS=Homo sapiens (Human) OX=9606 GN=BCL2L1 PE=1 SV=1	0	FALSE	7.608	8	2	4	2	233	26	4.93	10.76	2	cell cycle OR cell proliferation;cell organization and biogenesis;stress response;transport;developmental processes;signal transduction;other biological processes	other membranes;cytosol;cytoskeleton;mitochondrion;ER/Golgi;nucleus;other cell component	other molecular function	Pf00452, Pf02180	598	ENSG00000171552	BCL2L1	E1P5L6; hsa:598; Q07817; Q5CZ89; Q5TE65; Q92976	Interleukin-4 and Interleukin-13 signaling; BH3-only proteins associate with and inactivate anti-apoptotic BCL-2 members; RAS processing; The NLRP1 inflammasome; STAT5 activation downstream of FLT3 ITD mutants; SARS-CoV-1-mediated effects on programmed cell death	30	0	2.49	1.563	1.32	0.64	0.0680956	0.94092	92.67	19.47
Q92796	Disks large homolog 3 OS=Homo sapiens (Human) OX=9606 GN=DLG3 PE=1 SV=2	0	FALSE	18.504	7	4	7	4	817	90.3	7.03	12.8	4	cell-cell signaling;other biological processes	plasma membrane;other membranes;cytosol;other cell component	other molecular function	Pf00018, Pf00595, Pf00625, Pf10600	1741	ENSG00000082458	DLG3	B4E0H1; D3DVU5; hsa:1741; Q5JUW6; Q5JUW7; Q92796; Q9ULI8	Assembly and cell surface presentation of NMDA receptors; RAF/MAP kinase cascade; Neurexins and neuroligins; Ras activation upon Ca2+ influx through NMDA receptor; Unblocking of NMDA receptors, glutamate binding and activation; Synaptic adhesion-like molecules; Negative regulation of NMDA receptor-mediated neuronal transmission; Long-term potentiation; NrCAM interactions; Activation of Ca-permeab…	10	0	2.488	5.019	1.32	2.33	0.140223	0.442864	49.61	0
Q969G3	SWI/SNF-related matrix-associated actin-dependent regulator of chromatin subfamily E member 1 OS=Homo sapiens (Human) OX=9606 GN=SMARCE1 PE=1 SV=2	0	FALSE	52.25	26	9	25	9	411	46.6	4.88	45.07	9	cell organization and biogenesis;RNA metabolism OR transcription;developmental processes;other biological processes	nucleus;other cell component	nucleic acid binding activity;other molecular function	Pf00505	6605	ENSG00000073584	SMARCE1	B3KMC1; B4DFR4; C0IMW4; C0IMW5; C0IMW7; H7C3F6; hsa:6605; O43539; Q969G3	RUNX1 interacts with co-factors whose precise effect on RUNX1 targets is not known; RMTs methylate histone arginines	6	0	2.486	0.851	1.31	-0.23	0.0921238	0.949116	116.29	117.07
O60921	Checkpoint protein HUS1 OS=Homo sapiens (Human) OX=9606 GN=HUS1 PE=1 SV=1	0	FALSE	20.823	11	2	8	2	280	31.7	6.84	11.68	2	cell cycle OR cell proliferation;cell organization and biogenesis;protein metabolism;DNA metabolism;other metabolic processes;stress response;developmental processes;signal transduction;other biological processes	cytosol;nucleus;other cell component		Pf04005	3364	ENSG00000136273	HUS1	B4DFI9; hsa:3364; O60921	Regulation of TP53 Activity through Phosphorylation; Activation of ATR in response to replication stress; Processing of DNA double-strand break ends; Presynaptic phase of homologous DNA pairing and strand exchange; G2/M DNA damage checkpoint; HDR through Single Strand Annealing (SSA); Impaired BRCA2 binding to RAD51	8	0	2.485	0.077	1.31	-3.7	0.238462	0.021978	52.13	62.17
Q15185	Prostaglandin E synthase 3 OS=Homo sapiens (Human) OX=9606 GN=PTGES3 PE=1 SV=1	0	FALSE	54.513	41	6	72	6	160	18.7	4.54	138.95	6	cell cycle OR cell proliferation;cell organization and biogenesis;DNA metabolism;other metabolic processes;developmental processes;signal transduction;other biological processes	cytosol;nucleus;other cell component	other molecular function	Pf04969	10728	ENSG00000110958	PTGES3	A8K7D0; B4DHP2; B4DP11; B4DP21; hsa:10728; Q15185; Q8WU70	HSP90 chaperone cycle for steroid hormone receptors (SHR) in the presence of ligand; Potential therapeutics for SARS; Aryl hydrocarbon receptor signalling; Estrogen-dependent gene expression; Synthesis of Prostaglandins (PG) and Thromboxanes (TX); HSF1 activation; Attenuation phase	11	0	2.484	0.131	1.31	-2.93	0.0315928	0.259304	123.57	72.26
Q96SK2	Transmembrane protein 209 OS=Homo sapiens (Human) OX=9606 GN=TMEM209 PE=1 SV=2	0	FALSE	47.277	18	7	19	7	561	62.9	8.63	36.34	7		other membranes		Pf09786	84928	ENSG00000146842	TMEM209	A4D1L1; hsa:84928; Q49A50; Q6PF00; Q8NCH3; Q96SK2; Q96SL6		0	0	2.479	0.466	1.31	-1.1	0.137156	0.794609	81.28	30.34
Q8WVB6	Chromosome transmission fidelity protein 18 homolog OS=Homo sapiens (Human) OX=9606 GN=CHTF18 PE=1 SV=1	0	FALSE	23.483	7	5	8	4	975	107.3	7.21	7.6	5	cell cycle OR cell proliferation;cell organization and biogenesis;DNA metabolism;other metabolic processes;other biological processes	cytosol;nucleus	nucleic acid binding activity;other molecular function	Pf00004	63922	ENSG00000127586	CHTF18	B7ZBA2; D3DU68; hsa:63922; Q7Z6Y4; Q7Z6Y6; Q8WVB6; Q9BR83; Q9BRG5; Q9H7K3	Polymerase switching on the C-strand of the telomere	3	0	2.47	0.137	1.3	-2.87	0.302984	0.188962	95.62	203.41
Q7Z3B4	Nucleoporin p54 OS=Homo sapiens (Human) OX=9606 GN=NUP54 PE=1 SV=2	0	FALSE	110.389	39	16	64	16	507	55.4	7.02	109.27	16	cell organization and biogenesis;transport;other biological processes	other membranes;nucleus	other molecular function	Pf13874, Pf18437	53371	ENSG00000138750	NUP54	B2RCK7; B4DT35; hsa:53371; Q7Z3B4; Q96EA7; Q9NVL5; Q9P0I1	Regulation of HSF1-mediated heat shock response; ISG15 antiviral mechanism; SARS-CoV-2 activates/modulates innate and adaptive immune responses; HCMV Late Events; HCMV Early Events; Transport of the SLBP independent Mature mRNA; Transport of the SLBP Dependant Mature mRNA; Transport of Mature mRNA Derived from an Intronless Transcript; Transport of Mature mRNA derived from an Intron-Containing Tr…	29	0	2.465	1.284	1.3	0.36	0.0225592	0.999915	83.15	122.56
Q3SX14	TREMBL:Q3SX14 (Bos taurus) Similar to Gelsolin	0	TRUE	137.395	28	18	237	3	781	85.6	6.21	461.69	18	cell organization and biogenesis;other biological processes	cytoskeleton;other cell component	cytoskeletal activity	Pf00626		ENSBIXG00005001739	GSN	A0A4W2IJA9		0	0	2.454	5.972	1.3	2.58	0.319511	0.37728	308.94	0
P14598	Neutrophil cytosol factor 1 OS=Homo sapiens (Human) OX=9606 GN=NCF1 PE=1 SV=4	0	FALSE	86.197	46	16	47	16	390	44.7	9.13	77.39	16	other metabolic processes;stress response;transport;other biological processes	plasma membrane;other membranes;cytosol;ER/Golgi;other cytoplasmic organelle;other cell component	enzyme regulator activity;other molecular function	Pf00018, Pf00787, Pf08944, Pf16621	653361	ENSG00000158517	NCF1	A6NEH2; A8K7S9; hsa:653361; O43842; P14598; Q2PP07; Q53FR5; Q9BU90; Q9BXI7; Q9BXI8; Q9UDV9; Q9UMU2	VEGFA-VEGFR2 Pathway; RAC1 GTPase cycle; RAC2 GTPase cycle; RAC3 GTPase cycle; Detoxification of Reactive Oxygen Species; ROS and RNS production in phagocytes; Cross-presentation of particulate exogenous antigens (phagosomes); RHO GTPases Activate NADPH Oxidases	16	0	2.449	0.567	1.29	-0.82	0.174988	0.794689	126.01	83.17
P17096	High mobility group protein HMG-I/HMG-Y OS=Homo sapiens (Human) OX=9606 GN=HMGA1 PE=1 SV=3	0	FALSE	60.253	58	5	49	5	107	11.7	10.32	131.84	5	cell organization and biogenesis;DNA metabolism;RNA metabolism OR transcription;other metabolic processes;stress response;other biological processes	cytosol;nucleus;other cell component	signal transduction activity or receptor binding;nucleic acid binding activity;other molecular function		3159	ENSG00000137309	HMGA1	hsa:3159; P10910; P17096; Q5T6U9; Q9UKB0	Vpr-mediated nuclear import of PICs; 2-LTR circle formation; Integration of viral DNA into host genomic DNA; Autointegration results in viral DNA circles; APOBEC3G mediated resistance to HIV-1 infection; Formation of Senescence-Associated Heterochromatin Foci (SAHF)	13	0	2.432	1.401	1.28	0.49	0.152755	0.999915	129.14	135.19	Met-loss+Acetyl [N-Term]
Q14344	Guanine nucleotide-binding protein subunit alpha-13 OS=Homo sapiens (Human) OX=9606 GN=GNA13 PE=1 SV=2	0	FALSE	162.247	70	26	220	23	377	44	8	353.48	26	stress response;developmental processes;signal transduction;other biological processes	plasma membrane;other membranes;cytosol;nucleus;other cell component	signal transduction activity or receptor binding;enzyme regulator activity;other molecular function	Pf00503	10672	ENSG00000120063	GNA13	B2R977; B7Z7R0; F5H1G8; hsa:10672; Q14344; Q8TD70	G alpha (12/13) signalling events; CDC42 GTPase cycle; RAC1 GTPase cycle; NRAGE signals death through JNK; Thrombin signalling through proteinase activated receptors (PARs); Thromboxane signalling through TP receptor	11	3	2.429	2.195	1.28	1.13	0.0639561	0.926755	95.14	38.28
O43181	NADH dehydrogenase [ubiquinone] iron-sulfur protein 4, mitochondrial OS=Homo sapiens (Human) OX=9606 GN=NDUFS4 PE=1 SV=1	0	FALSE	46.063	41	7	26	7	175	20.1	10.3	55.11	7	cell organization and biogenesis;other metabolic processes;transport;developmental processes;other biological processes	other membranes;mitochondrion	transporter activity	Pf04800	4724	ENSG00000164258	NDUFS4	hsa:4724; O43181; Q9BS69	Complex I biogenesis	5	0	2.429	2.344	1.28	1.23	0.186908	0.909502	102.29	57.16
O43765	Small glutamine-rich tetratricopeptide repeat-containing protein alpha OS=Homo sapiens (Human) OX=9606 GN=SGTA PE=1 SV=1	0	FALSE	51.837	30	8	32	8	313	34	4.87	56.4	8	cell organization and biogenesis;protein metabolism;other metabolic processes;stress response;transport;other biological processes	other membranes;cytosol;nucleus;other cell component	other molecular function	Pf00515, Pf13181, Pf16546	6449	ENSG00000104969	SGTA	D6W610; hsa:6449; O43765; Q6FIA9; Q9BTZ9	Insertion of tail-anchored proteins into the endoplasmic reticulum membrane	1	0	2.426	0.367	1.28	-1.44	0.107201	0.604144	95.52	40.63
O95139	NADH dehydrogenase [ubiquinone] 1 beta subcomplex subunit 6 OS=Homo sapiens (Human) OX=9606 GN=NDUFB6 PE=1 SV=3	0	FALSE	46.901	45	5	71	5	128	15.5	9.63	91.08	5	cell organization and biogenesis;other metabolic processes;transport	other membranes;mitochondrion;nucleus	transporter activity	Pf09782	4712	ENSG00000165264	NDUFB6	A8K0Y7; hsa:4712; O95139; Q5VYT2; Q6IB84	Complex I biogenesis	5	0	2.426	2.015	1.28	1.01	0.060647	0.934006	137.28	77.12	Met-loss+Acetyl [N-Term]
Q49A26	Putative oxidoreductase GLYR1 OS=Homo sapiens (Human) OX=9606 GN=GLYR1 PE=1 SV=4	0	FALSE	82.775	39	15	50	15	553	60.5	9.17	92.55	15	cell organization and biogenesis;other biological processes	cytosol;nucleus;other cell component	nucleic acid binding activity;other molecular function	Pf00855, Pf03446, Pf14833	84656	ENSG00000140632	GLYR1	B4DL47; C9JJ40; C9JJ60; hsa:84656; Q49A26; Q5U632; Q6P1Q2; Q6V3W7; Q9BTI1; Q9BXK2		0	0	2.424	2.998	1.28	1.58	0.113391	0.842002	58.22	92.36
Q1HG43	Dual oxidase maturation factor 1 OS=Homo sapiens (Human) OX=9606 GN=DUOXA1 PE=1 SV=1	0	FALSE	14.201	10	3	4	3	343	37.8	6.79	7.87	3	other metabolic processes;transport;other biological processes	plasma membrane;other membranes;ER/Golgi;other cell component	other molecular function	Pf10204	90527	ENSG00000140254	DUOXA1	hsa:90527; Q1HG43; Q8N6K9; Q96MI4		0	0	2.418	0.01	1.27	-6.64	0.291049	9.08899e-17	31.48
Q01085	Nucleolysin TIAR OS=Homo sapiens (Human) OX=9606 GN=TIAL1 PE=1 SV=1	0	FALSE	86.168	50	13	63	9	375	41.6	7.74	150.87	13	cell cycle OR cell proliferation;stress response;other biological processes	cytosol;nucleus;other cytoplasmic organelle;other cell component	nucleic acid binding activity;other molecular function	Pf00076	7073	ENSG00000151923	TIAL1	A8K3T0; A8K4L9; hsa:7073; Q01085	FGFR2 alternative splicing	1	4	2.416	1.298	1.27	0.38	0.0181585	0.989221	100.5	54.87
Q9UI43	rRNA methyltransferase 2, mitochondrial OS=Homo sapiens (Human) OX=9606 GN=MRM2 PE=1 SV=1	0.002	FALSE	4.282	10	2	2	2	246	27.4	9.5	0	2	cell organization and biogenesis;RNA metabolism OR transcription;other metabolic processes	mitochondrion;nucleus	other molecular function	Pf01728	29960	ENSG00000122687	MRM2	hsa:29960; Q24JR8; Q9UI43	rRNA modification in the mitochondrion	1	0	2.415	1.271	1.27	0.35	0.35438	0.983592	0	46.12
O60493	Sorting nexin-3 OS=Homo sapiens (Human) OX=9606 GN=SNX3 PE=1 SV=3	0	FALSE	73.312	71	11	111	9	162	18.8	8.66	157.63	11	cell organization and biogenesis;transport;other biological processes	other membranes;cytosol;other cytoplasmic organelle;other cell component	other molecular function	Pf00787	8724	ENSG00000112335	SNX3	A8K0B1; E1P5E4; E1P5E5; hsa:8724; O60493; O60718; Q4TT29; Q4TT31; Q5JXJ7; Q5JXJ8; Q96AP9; Q9C0J5; Q9NU45	Ub-specific processing proteases; WNT ligand biogenesis and trafficking	2	1	2.41	0.119	1.27	-3.07	0.101986	0.223122	127.64	85.52	Met-loss+Acetyl [N-Term]
Q9ULC4	Malignant T-cell-amplified sequence 1 OS=Homo sapiens (Human) OX=9606 GN=MCTS1 PE=1 SV=1	0	FALSE	109.436	71	11	83	11	181	20.5	8.82	138.15	11	cell cycle OR cell proliferation;cell organization and biogenesis;protein metabolism;other metabolic processes;stress response;other biological processes	other cell component	nucleic acid binding activity	Pf01472, Pf17832	28985	ENSG00000232119; ENSG00000288295	MCTS1	B4DGY2; hsa:28985; Q502X6; Q9ULC4		0	0	2.409	0.193	1.27	-2.37	0.103901	0.275668	100.35	109.24
P56385	ATP synthase subunit e, mitochondrial OS=Homo sapiens (Human) OX=9606 GN=ATP5ME PE=1 SV=2	0	FALSE	27.228	62	4	87	4	69	7.9	9.35	119.13	4	other metabolic processes;transport	other membranes;mitochondrion	transporter activity	Pf05680	521	ENSG00000169020	ATP5ME	hsa:521; P56385; Q0D2L9	Cristae formation; Formation of ATP by chemiosmotic coupling	4	0	2.405	1.888	1.27	0.92	0.127666	0.948212	122.58	75.88	Met-loss [N-Term]
P62280	40S ribosomal protein S11 OS=Homo sapiens (Human) OX=9606 GN=RPS11 PE=1 SV=3	0	FALSE	98.278	63	14	374	14	158	18.4	10.3	576.39	14	protein metabolism;other metabolic processes;other biological processes	cytosol;translational apparatus;nucleus;other cell component	nucleic acid binding activity;other molecular function	Pf00366, Pf16205	6205	ENSG00000142534	RPS11	B2R4F5; hsa:6205; P04643; P62280; Q498Y6; Q6IRY0	SARS-CoV-2 modulates host translation machinery; L13a-mediated translational silencing of Ceruloplasmin expression; Translation initiation complex formation; Formation of a pool of free 40S subunits; Formation of the ternary complex, and subsequently, the 43S complex; Ribosomal scanning and start codon recognition; GTP hydrolysis and joining of the 60S ribosomal subunit; Regulation of expression …	21	0	2.404	0.452	1.27	-1.14	0.0445965	0.798109	85.49	35.32	Met-loss+Acetyl [N-Term]
Q13445	Transmembrane emp24 domain-containing protein 1 OS=Homo sapiens (Human) OX=9606 GN=TMED1 PE=1 SV=1	0	FALSE	31.901	26	5	21	5	227	25.2	4.48	30.69	5	cell-cell signaling;cell organization and biogenesis;stress response;transport;signal transduction	plasma membrane;other membranes;ER/Golgi;other cell component	signal transduction activity or receptor binding	Pf01105	11018	ENSG00000099203	TMED1	hsa:11018; Q13445		1	0	2.402	2.796	1.26	1.48	0.156026	0.837441	112.86	53.48
Q9NZW5	MAGUK p55 subfamily member 6 OS=Homo sapiens (Human) OX=9606 GN=MPP6 PE=1 SV=2	0	FALSE	35.546	21	10	14	10	540	61.1	6.18	14.91	10	cell organization and biogenesis	plasma membrane;other membranes;other cell component		Pf00595, Pf00625, Pf02828, Pf07653	51678	ENSG00000105926	PALS2	A4D157; hsa:51678; Q9H0E1; Q9NZW5		0	0	2.4		1.26		0.0858444		62.16
Q03252	Lamin-B2 OS=Homo sapiens (Human) OX=9606 GN=LMNB2 PE=1 SV=4	0	FALSE	236.515	59	40	425	34	620	69.9	5.59	733.92	40	cell organization and biogenesis;transport;other biological processes	other membranes;cytoskeleton;nucleus	cytoskeletal activity;other molecular function	Pf00038, Pf00932	84823	ENSG00000176619	LMNB2	hsa:84823; O75292; Q03252; Q14734; Q96DF6		6	0	2.395	1.064	1.26	0.09	0.0460045	0.954354	90.5	123.61
Q9BRX8	Peroxiredoxin-like 2A OS=Homo sapiens (Human) OX=9606 GN=PRXL2A PE=1 SV=3	0	FALSE	89.207	55	15	201	15	229	25.7	8.84	282.81	15	other biological processes	non-structural extracellular;other cell component	other molecular function	Pf13911	84293	ENSG00000122378	PRXL2A	B2RD81; hsa:84293; Q6UW08; Q8N2K3; Q8NBK9; Q96JR0; Q9BRX8		0	0	2.395	1.952	1.26	0.96	0.0515852	0.954354	110.68	71.46
P27635	60S ribosomal protein L10 OS=Homo sapiens (Human) OX=9606 GN=RPL10 PE=1 SV=4	0	FALSE	159.682	50	13	383	13	214	24.6	10.08	639.53	13	cell organization and biogenesis;protein metabolism;other metabolic processes;developmental processes;other biological processes	cytosol;ER/Golgi;translational apparatus;nucleus;other cell component	other molecular function	Pf00252	100137264; 100146244; 100172946; 100415355; 100468790; 100724614; 100982236; 101083663; 101136536; 101344695; 101444008; 101539056; 101690567; 101867181; 101975002; 102028809; 102257301; 102442647; 102878669; 102890423; 102923570; 102957760; 103127392; 103211225; 103250904; 103731218; 104667036; 104872587; 105294701; 105302495; 105467951; 105521640; 105579731; 105727260; 105824536; 105867804; 106…	ENSAMEG00000000227; ENSANAG00000036053; ENSCAFG00020009114; ENSCAFG00030015144; ENSCAFG00040021422; ENSCAFG00845028627; ENSCANG00000032226; ENSCATG00000030970; ENSCCAG00000024992; ENSCGRG00001008387; ENSCJAG00000011822; ENSCLAG00000003108; ENSCPOG00000002355; ENSECAG00000017154; ENSFCAG00000011395; ENSGGOG00000000131; ENSLCNG00005021252; ENSMFAG00000040824; ENSMLUG00000014337; ENSMMMG00000014279;…	LOC100768740; LOC101344695; LOC105294701; LOC112632580; Rpl10; RPL10	A0A091D943; A0A1S3APJ4; A0A1S3GPT7; A0A1U7SU42; A0A250YCK6; A0A286XQR8; A0A2I3FV08; A0A2J8IN69; A0A2J8RLU6; A0A2K5EV78; A0A2K5ILK8; A0A2K5LLF2; A0A2K5QER4; A0A2K5U275; A0A2K6D043; A0A2K6GRP4; A0A2K6MTH0; A0A2K6NK39; A0A2R9B361; A0A2Y9G5G6; A0A384DKX1; A0A3Q0CF07; A0A3Q7NJC4; A0A452S2Z9; A0A485PEW4; A0A667IJV2; A0A673U4F8; A0A6D2WIN2; A0A6D2XTB8; A0A6I9ME29; A0A6J0A9X4; A0A6J2E7G1; A0A6J3GU06; A0A…	Nonsense Mediated Decay (NMD) independent of the Exon Junction Complex (EJC); Nonsense Mediated Decay (NMD) enhanced by the Exon Junction Complex (EJC); L13a-mediated translational silencing of Ceruloplasmin expression; Formation of a pool of free 40S subunits; GTP hydrolysis and joining of the 60S ribosomal subunit; SRP-dependent cotranslational protein targeting to membrane; Major pathway of rR…	15	0	2.388	0.481	1.26	-1.06	0.0470601	0.818281	102.54	49.82
Q96TA2	ATP-dependent zinc metalloprotease YME1L1 OS=Homo sapiens (Human) OX=9606 GN=YME1L1 PE=1 SV=2	0	FALSE	90.094	24	15	36	15	773	86.4	8.76	64.11	15	cell cycle OR cell proliferation;cell organization and biogenesis;protein metabolism;other metabolic processes;other biological processes	other membranes;mitochondrion;nucleus	other molecular function	Pf00004, Pf01434, Pf17862	10730	ENSG00000136758	YME1L1	B4DNM1; D3DRV8; D3DRV9; hsa:10730; Q5T8D9; Q96TA2; Q9H1Q0; Q9UMR9	Processing of SMDT1	1	0	2.388	2.916	1.26	1.54	0.0861491	0.82325	91.85	82.07
P32780	General transcription factor IIH subunit 1 OS=Homo sapiens (Human) OX=9606 GN=GTF2H1 PE=1 SV=1	0	FALSE	22.837	14	5	7	5	548	62	8.66	7.69	5	DNA metabolism;RNA metabolism OR transcription;other metabolic processes;stress response;signal transduction;other biological processes	nucleus	other molecular function	Pf03909, Pf08567	2965	ENSG00000110768; ENSG00000288114	GTF2H1	B3KXE0; D3DQY2; hsa:2965; P32780; Q6I9Y7; Q9H5K5; Q9NQD9	NoRC negatively regulates rRNA expression; RNA Polymerase I Transcription Initiation; RNA Polymerase I Promoter Escape; RNA Polymerase I Transcription Termination; Formation of RNA Pol II elongation complex ; Formation of the Early Elongation Complex; Formation of HIV elongation complex in the absence of HIV Tat; Formation of the HIV-1 Early Elongation Complex; RNA Pol II CTD phosphorylation and …	33	0	2.385	1.558	1.25	0.64	0.302984	0.931088	54.73	40.77
Q969M7	NEDD8-conjugating enzyme UBE2F OS=Homo sapiens (Human) OX=9606 GN=UBE2F PE=1 SV=1	0.003	FALSE	3.845	11	2	3	2	185	21.1	6.79	1.68	2	protein metabolism;other metabolic processes	cytosol;nucleus	other molecular function	Pf00179	140739	ENSG00000184182	UBE2F	A8K1Z8; B4DDT9; B4DFI1; B4DMK3; B4DZU2; B8ZZG2; C9J212; H9KVB9; hsa:140739; Q969M7	Antigen processing: Ubiquitination & Proteasome degradation; Neddylation	3	0	2.383	0.01	1.25	-6.64	0.345568	9.08899e-17	0
Q8WVC6	Dephospho-CoA kinase domain-containing protein OS=Homo sapiens (Human) OX=9606 GN=DCAKD PE=1 SV=1	0	FALSE	21.83	19	4	18	4	231	26.5	9.58	25.21	4	other metabolic processes		kinase activity;other molecular function	Pf01121	79877	ENSG00000172992	DCAKD	A8K3Z0; D3DX60; D3DX62; hsa:79877; Q8WVC6; Q9BR71; Q9H5W1		0	0	2.371	1.561	1.25	0.64	0.345568	0.93928	39.37	66.81
Q9Y2Q5	Ragulator complex protein LAMTOR2 OS=Homo sapiens (Human) OX=9606 GN=LAMTOR2 PE=1 SV=1	0	FALSE	40.856	90	7	38	7	125	13.5	5.4	80.85	7	signal transduction;other biological processes	plasma membrane;other membranes;other cytoplasmic organelle	enzyme regulator activity;other molecular function	Pf03259	28956	ENSG00000116586	LAMTOR2	hsa:28956; Q5VY97; Q5VY98; Q5VY99; Q9Y2Q5	Neutrophil degranulation; TP53 Regulates Metabolic Genes; Amino acids regulate mTORC1; Regulation of PTEN gene transcription; mTORC1-mediated signalling; Macroautophagy; Energy dependent regulation of mTOR by LKB1-AMPK; MAP2K and MAPK activation	9	0	2.354	1.581	1.24	0.66	0.357877	0.98138	183.9	89.52
P56182	Ribosomal RNA processing protein 1 homolog A OS=Homo sapiens (Human) OX=9606 GN=RRP1 PE=1 SV=1	0	FALSE	42.676	18	8	29	8	461	52.8	9.33	52.38	8	RNA metabolism OR transcription;other metabolic processes	nucleus;other cell component		Pf05997	8568	ENSG00000160214	RRP1	hsa:8568; P56182; Q9NST5	Major pathway of rRNA processing in the nucleolus and cytosol	1	0	2.348	2.095	1.23	1.07	0.219819	0.917103	76.76	104.77
P06702	Protein S100-A9 OS=Homo sapiens (Human) OX=9606 GN=S100A9 PE=1 SV=1	0.001	FALSE	5.948	25	2	4	2	114	13.2	6.13	7.84	2	cell adhesion;cell-cell signaling;protein metabolism;other metabolic processes;stress response;developmental processes;other biological processes	non-structural extracellular;plasma membrane;other membranes;cytosol;cytoskeleton;other cell component	signal transduction activity or receptor binding;cytoskeletal activity;other molecular function	Pf01023	6280	ENSG00000163220	S100A9	D3DV36; hsa:6280; P06702; Q6FGA1; Q9NYM0; Q9UCJ1	ER-Phagosome pathway; Neutrophil degranulation; MyD88:MAL(TIRAP) cascade initiated on plasma membrane; MyD88 deficiency (TLR2/4); IRAK4 deficiency (TLR2/4); Regulation of TLR by endogenous ligand; Metal sequestration by antimicrobial proteins; RHO GTPases Activate NADPH Oxidases	10	0	2.348	0.278	1.23	-1.85	0.357323	0.531097	0	25.72
Q13242	Serine/arginine-rich splicing factor 9 OS=Homo sapiens (Human) OX=9606 GN=SRSF9 PE=1 SV=1	0	FALSE	37.542	43	9	45	9	221	25.5	8.65	65.64	9	cell organization and biogenesis;RNA metabolism OR transcription;other metabolic processes;other biological processes	nucleus	other molecular function	Pf00076	8683	ENSG00000111786	SRSF9	hsa:8683; Q13242; Q52LD1	mRNA Splicing - Major Pathway; Transport of Mature mRNA derived from an Intron-Containing Transcript; mRNA 3'-end processing; RNA Polymerase II Transcription Termination	6	0	2.347	1.437	1.23	0.52	0.0570019	0.983592	87.47	49.79
Q96S19	Methyltransferase-like 26 OS=Homo sapiens (Human) OX=9606 GN=METTL26 PE=1 SV=2	0	FALSE	26.062	25	4	7	4	204	22.6	7.83	16.27	4				Pf06080	84326	ENSG00000130731	METTL26	A8MTR1; A8MWJ8; A8MZA1; B4DG95; B4DIJ3; D6REA6; F6TF62; F6VM53; hsa:84326; Q96IW1; Q96MD6; Q96S19		0	0	2.336	0.518	1.22	-0.95	0.359393	0.77368	27.14	20.91	Acetyl [N-Term]
Q8TDN6	Ribosome biogenesis protein BRX1 homolog OS=Homo sapiens (Human) OX=9606 GN=BRIX1 PE=1 SV=2	0	FALSE	162.824	64	19	142	19	353	41.4	9.92	302.96	19	cell organization and biogenesis;RNA metabolism OR transcription;other metabolic processes	nucleus;other cell component	nucleic acid binding activity	Pf04427	55299	ENSG00000113460	BRIX1	A8K0P5; hsa:55299; Q3ZTT4; Q8N453; Q8TDN6; Q96DH1		1	0	2.329	3.034	1.22	1.6	0.057398	0.891774	77.1	88.2
P00441	Superoxide dismutase [Cu-Zn] OS=Homo sapiens (Human) OX=9606 GN=SOD1 PE=1 SV=2	0	FALSE	82.061	54	5	18	5	154	15.9	6.13	83.65	5	cell organization and biogenesis;other metabolic processes;stress response;transport;developmental processes;other biological processes	non-structural extracellular;cytosol;mitochondrion;nucleus;other cytoplasmic organelle;other cell component	other molecular function	Pf00080	6647	ENSG00000142168	SOD1	A6NHJ0; D3DSE4; hsa:6647; P00441; Q16669; Q16711; Q16838; Q16839; Q16840; Q6NR85	Gene and protein expression by JAK-STAT signaling after Interleukin-12 stimulation; Platelet degranulation ; Detoxification of Reactive Oxygen Species	15	0	2.318	0.196	1.21	-2.35	0.139376	0.243842	0	92.15
O14684	Prostaglandin E synthase OS=Homo sapiens (Human) OX=9606 GN=PTGES PE=1 SV=2	0	FALSE	22.272	19	4	44	4	152	17.1	9.5	73.12	4	cell cycle OR cell proliferation;other metabolic processes;signal transduction;other biological processes	other membranes;ER/Golgi;nucleus;other cell component	other molecular function	Pf01124	9536	ENSG00000148344	PTGES	hsa:9536; O14684; O14900; Q5SZC0	Synthesis of Prostaglandins (PG) and Thromboxanes (TX)	5	0	2.316	0.01	1.21	-6.64	0.0911286	9.08899e-17	237.21
Q9GZN8	UPF0687 protein C20orf27 OS=Homo sapiens (Human) OX=9606 GN=C20orf27 PE=1 SV=3	0	FALSE	15.659	25	3	12	3	174	19.3	6.84	12.6	3	other metabolic processes;other biological processes	non-structural extracellular	other molecular function	Pf15006	54976	ENSG00000101220	ADISSP	A8K4J0; D3DVX8; hsa:54976; Q5JX81; Q9GZN8; Q9NWX3		0	0	2.316	0.193	1.21	-2.38	0.208958	0.306755	66.07	69.11
P12074	Cytochrome c oxidase subunit 6A1, mitochondrial OS=Homo sapiens (Human) OX=9606 GN=COX6A1 PE=1 SV=4	0	FALSE	13.058	43	2	11	2	109	12.1	9.32	21.18	2	other metabolic processes	other membranes;mitochondrion	enzyme regulator activity;other molecular function	Pf02046	1337	ENSG00000111775	COX6A1	B2R500; hsa:1337; O43714; P12074; Q32Q37	Respiratory electron transport; TP53 Regulates Metabolic Genes; Cytoprotection by HMOX1	6	0	2.313	1.237	1.21	0.31	0.0953936	0.991752	72.25	68.27
Q92484	Acid sphingomyelinase-like phosphodiesterase 3a OS=Homo sapiens (Human) OX=9606 GN=SMPDL3A PE=1 SV=2	0	FALSE	26.345	15	5	6	5	453	51.2	6.33	9.73	5	other metabolic processes	non-structural extracellular	other molecular function	Pf00149, Pf19272	10924	ENSG00000172594	SMPDL3A	B7Z729; hsa:10924; Q8WV13; Q92484		0	0	2.311	1.39	1.21	0.48	0.200018	0.954354	0	137.81
Q9NSI2	Protein FAM207A OS=Homo sapiens (Human) OX=9606 GN=FAM207A PE=1 SV=2	0	FALSE	17.23	27	4	8	4	230	25.4	11.08	16.85	4	RNA metabolism OR transcription;other metabolic processes	nucleus;other cell component		Pf15341	85395	ENSG00000160256	SLX9	hsa:85395; Q9NSI2		0	0	2.292	0.481	1.2	-1.06	0.128407	0.7339	0	114.44
Q13190	Syntaxin-5 OS=Homo sapiens (Human) OX=9606 GN=STX5 PE=1 SV=2	0	FALSE	55.506	40	11	40	11	355	39.6	9.16	78.29	11	cell organization and biogenesis;transport;other biological processes	other membranes;cytosol;ER/Golgi;other cell component	other molecular function	Pf05739, Pf11416	6811	ENSG00000162236	STX5	B2R8T2; F8W8Q9; hsa:6811; Q13190; Q5U0D4; Q7Z3T6; Q9BUG1	COPI-mediated anterograde transport; RHOC GTPase cycle; RHOA GTPase cycle; RHOG GTPase cycle; Insertion of tail-anchored proteins into the endoplasmic reticulum membrane; Intra-Golgi traffic; COPII-mediated vesicle transport; Cargo concentration in the ER	9	0	2.288	0.973	1.19	-0.04	0.253706	0.949413	127.23	63.41
Q9H074	Polyadenylate-binding protein-interacting protein 1 OS=Homo sapiens (Human) OX=9606 GN=PAIP1 PE=1 SV=1	0	FALSE	19.507	12	5	15	5	479	53.5	4.81	20.22	5	protein metabolism;other metabolic processes;other biological processes	cytosol;other cell component	nucleic acid binding activity	Pf02854, Pf07145	10605	ENSG00000172239	PAIP1	A6NKV8; hsa:10605; O60455; Q96B61; Q9BS63; Q9H074	Deadenylation of mRNA	2	0	2.287	0.436	1.19	-1.2	0.133448	0.772828	46.65	86.34
Q9BVV7	Mitochondrial import inner membrane translocase subunit Tim21 OS=Homo sapiens (Human) OX=9606 GN=TIMM21 PE=1 SV=1	0	FALSE	26.004	23	6	30	6	248	28.2	9.7	35.74	6	cell organization and biogenesis;transport	other membranes;mitochondrion		Pf08294	29090	ENSG00000075336	TIMM21	hsa:29090; Q9BVV7; Q9P010	Mitochondrial protein import	1	0	2.285	1.718	1.19	0.78	0.385546	0.923735	143.94	36.41
Q9BY77	Polymerase delta-interacting protein 3 OS=Homo sapiens (Human) OX=9606 GN=POLDIP3 PE=1 SV=2	0	FALSE	61.061	40	12	45	12	421	46.1	9.99	88.89	12	other metabolic processes;transport;other biological processes	cytosol;nucleus;other cell component	nucleic acid binding activity;other molecular function	Pf00076	84271	ENSG00000100227	POLDIP3	A8K6F8; A8K6V9; hsa:84271; Q009A7; Q5H972; Q6PGN6; Q7Z6Z0; Q9BY77; Q9NSP5; Q9NSP6	mRNA 3'-end processing; RNA Polymerase II Transcription Termination; Transport of Mature mRNA derived from an Intron-Containing Transcript	3	0	2.283	1.123	1.19	0.17	0.156329	0.954354	102.06	93.8	Met-loss+Acetyl [N-Term]
O95445	Apolipoprotein M OS=Homo sapiens (Human) OX=9606 GN=APOM PE=1 SV=2	0.004	FALSE	3.385	7	2	3	2	188	21.2	6.01	1.84	2	cell organization and biogenesis;protein metabolism;other metabolic processes;transport;other biological processes	non-structural extracellular	transporter activity;other molecular function	Pf11032	55937	ENSG00000204444; ENSG00000206409; ENSG00000224290; ENSG00000226215; ENSG00000227567; ENSG00000231974; ENSG00000235754	APOM	B0UX98; hsa:55937; O95445; Q5SRP4; Q9P046; Q9UMP6	Retinoid metabolism and transport	1	0	2.281	6.48	1.19	2.7	0.216147	0.327126	240.23	56.23
Q99729	Heterogeneous nuclear ribonucleoprotein A/B OS=Homo sapiens (Human) OX=9606 GN=HNRNPAB PE=1 SV=2	0	FALSE	84.947	27	10	202	9	332	36.2	8.21	424.82	10	RNA metabolism OR transcription;other metabolic processes;other biological processes	nucleus;other cell component	nucleic acid binding activity;other molecular function	Pf00076, Pf08143	3182	ENSG00000197451	HNRNPAB	B3KNN5; D3DWP7; hsa:3182; Q04150; Q8N7U3; Q99729; Q9BQ99		2	0	2.259	2.62	1.18	1.39	0.0712366	0.909502	109.95	78.74
Q13404	Ubiquitin-conjugating enzyme E2 variant 1 OS=Homo sapiens (Human) OX=9606 GN=UBE2V1 PE=1 SV=2	0	FALSE	45.826	60	8	66	3	147	16.5	7.93	93.54	8	protein metabolism;DNA metabolism;other metabolic processes;stress response;other biological processes	cytosol;nucleus;other cell component		Pf00179	387522; 7335	ENSG00000244687	UBE2V1	E1P629; hsa:387522; hsa:7335; Q13403; Q13404; Q13532; Q5TGE0; Q5TGE3; Q96H34; Q9GZT0; Q9GZW1; Q9H4J3; Q9H4J4; Q9UKL1; Q9UM48; Q9UM49; Q9UM50	FCERI mediated NF-kB activation; Downstream TCR signaling; Antigen processing: Ubiquitination & Proteasome degradation; CLEC7A (Dectin-1) signaling; Aggrephagy; SARS-CoV-2 activates/modulates innate and adaptive immune responses; IKK complex recruitment mediated by RIP1; JNK (c-Jun kinases) phosphorylation and activation mediated by activated human TAK1; NOD1/2 Signaling Pathway; TICAM1, RIP1-med…	19	6	2.259	0.171	1.18	-2.55	0.0513399	0.379555	87.58	125.69
P56377	AP-1 complex subunit sigma-2 OS=Homo sapiens (Human) OX=9606 GN=AP1S2 PE=1 SV=1	0	FALSE	23.311	32	5	12	3	157	18.6	5.47	20.2	5	cell organization and biogenesis;transport	plasma membrane;other membranes;cytosol;ER/Golgi;other cytoplasmic organelle;other cell component	other molecular function	Pf01217	8905	ENSG00000182287	AP1S2	B4DSU4; hsa:8905; O95326; P56377; Q9H2N6	Golgi Associated Vesicle Biogenesis; MHC class II antigen presentation; Lysosome Vesicle Biogenesis; Nef mediated downregulation of MHC class I complex cell surface expression	4	2	2.258	0.386	1.18	-1.37	0.353006	0.552777	42.98	29.98
O75832	26S proteasome non-ATPase regulatory subunit 10 OS=Homo sapiens (Human) OX=9606 GN=PSMD10 PE=1 SV=1	0	FALSE	112.126	62	11	29	11	226	24.4	6.1	82.27	11	cell organization and biogenesis;other biological processes	plasma membrane;other membranes;cytosol;cytoskeleton;nucleus;other cell component	cytoskeletal activity;other molecular function	Pf12796	5716	ENSG00000101843	PSMD10	hsa:5716; O75832; Q5U0B2; Q8IZK9	FCERI mediated NF-kB activation; Downstream TCR signaling; Antigen processing: Ubiquitination & Proteasome degradation; Activation of NF-kappaB in B cells; Oxygen-dependent proline hydroxylation of Hypoxia-inducible Factor Alpha; ER-Phagosome pathway; Cross-presentation of soluble exogenous antigens (endosomes); SCF-beta-TrCP mediated degradation of Emi1; APC/C:Cdc20 mediated degradation of Secur…	60	0	2.256	0.316	1.17	-1.66	0.261131	0.472619	74.12	71.4	Acetyl [N-Term]
Q14103	Heterogeneous nuclear ribonucleoprotein D0 OS=Homo sapiens (Human) OX=9606 GN=HNRNPD PE=1 SV=1	0	FALSE	148.861	40	17	317	15	355	38.4	7.81	626.39	17	RNA metabolism OR transcription;other metabolic processes;developmental processes;other biological processes	cytosol;nucleus;other cell component	nucleic acid binding activity;other molecular function	Pf00076, Pf08143	3184	ENSG00000138668	HNRNPD	A8K9J2; hsa:3184; P07029; Q01858; Q14100; Q14101; Q14102; Q14103; Q4W5A1; Q9UCE8; Q9UCE9	mRNA Splicing - Major Pathway; Processing of Capped Intron-Containing Pre-mRNA	3	2	2.246	2.735	1.17	1.45	0.0745949	0.906472	92.01	105.23
Q8WWC4	m-AAA protease-interacting protein 1, mitochondrial OS=Homo sapiens (Human) OX=9606 GN=MAIP1 PE=1 SV=1	0	FALSE	26.282	20	5	43	5	291	32.5	9.17	81.67	5	cell organization and biogenesis;transport;other biological processes	other membranes;mitochondrion	translation activity		79568	ENSG00000162972	MAIP1	hsa:79568; Q658V9; Q8WWC4; Q9H671	Processing of SMDT1	1	0	2.244	1.937	1.17	0.95	0.268703	0.944068	72.44	55.02
Q5T280	Putative methyltransferase C9orf114 OS=Homo sapiens (Human) OX=9606 GN=SPOUT1 PE=1 SV=3	0	FALSE	39.004	19	5	15	5	376	42	7.43	50.2	5	cell cycle OR cell proliferation;RNA metabolism OR transcription;other metabolic processes;other biological processes	cytoskeleton;other cell component	nucleic acid binding activity;other molecular function	Pf02598	51490	ENSG00000198917	SPOUT1	hsa:51490; Q0D2P6; Q5T280; Q6P469; Q6PGP9; Q6PIJ1; Q6PJV9		0	0	2.242	1.86	1.16	0.9	0.137575	0.916104	88.92	105.4
P53999	Activated RNA polymerase II transcriptional coactivator p15 OS=Homo sapiens (Human) OX=9606 GN=SUB1 PE=1 SV=3	0	FALSE	57.889	38	7	84	7	127	14.4	9.6	183.14	7	RNA metabolism OR transcription;other metabolic processes;signal transduction;other biological processes	nucleus;other cell component	nucleic acid binding activity;other molecular function	Pf02229	10923	ENSG00000113387	SUB1	hsa:10923; P53999; Q96L29		0	0	2.237	0.157	1.16	-2.67	0.11305	0.339321	80.43	59
Q13887	Krueppel-like factor 5 OS=Homo sapiens (Human) OX=9606 GN=KLF5 PE=1 SV=2	0	FALSE	36.571	23	6	9	6	457	50.8	8.6	16.59	6	cell-cell signaling;cell organization and biogenesis;RNA metabolism OR transcription;developmental processes;other biological processes	ER/Golgi;nucleus;other cell component	nucleic acid binding activity;other molecular function	Pf00096	688	ENSG00000102554	KLF5	A2TJX0; hsa:688; L0R3U5; L0R4T9; Q13887; Q9UHP8	Transcriptional regulation of white adipocyte differentiation; Transcriptional regulation of granulopoiesis	8	0	2.231		1.16		0.068846		17.24
P25942	Tumor necrosis factor receptor superfamily member 5 OS=Homo sapiens (Human) OX=9606 GN=CD40 PE=1 SV=1	0	FALSE	8.132	10	3	10	3	277	30.6	5.76	14.19	3	cell cycle OR cell proliferation;cell organization and biogenesis;stress response;signal transduction;other biological processes	plasma membrane;other membranes;other cell component	other molecular function	Pf00020	958	ENSG00000101017	CD40	E1P5S9; hsa:958; P25942; Q53GN5; Q5JY15; Q5U007; Q7M4Q8; Q86YK5; Q9BYU0		9	0	2.23	1.721	1.16	0.78	0.41317	0.937008	164.86	84.15
Q9BRU9	rRNA-processing protein UTP23 homolog OS=Homo sapiens (Human) OX=9606 GN=UTP23 PE=1 SV=2	0	FALSE	19.744	16	3	16	3	249	28.4	10.07	26.99	3	RNA metabolism OR transcription;other metabolic processes	nucleus;other cell component	nucleic acid binding activity	Pf04900	84294	ENSG00000147679	UTP23	B2RE25; hsa:84294; Q96NJ8; Q9BRU9		0	0	2.225	1.22	1.15	0.29	0.414035	0.997096	92.68	102.11
P11233	Ras-related protein Ral-A OS=Homo sapiens (Human) OX=9606 GN=RALA PE=1 SV=1	0	FALSE	71.55	46	8	151	3	206	23.6	7.11	265.02	8	cell cycle OR cell proliferation;cell organization and biogenesis;transport;developmental processes;signal transduction;other biological processes	plasma membrane;other membranes;mitochondrion;other cell component	signal transduction activity or receptor binding;cytoskeletal activity;other molecular function	Pf00071	5898	ENSG00000006451	RALA	A4D1W3; hsa:5898; P11233	Translocation of SLC2A4 (GLUT4) to the plasma membrane; Gene and protein expression by JAK-STAT signaling after Interleukin-12 stimulation; p38MAPK events	8	0	2.221	1.722	1.15	0.78	0.0856552	0.974779	82.22	28.39
Q9UHR6	Zinc finger HIT domain-containing protein 2 OS=Homo sapiens (Human) OX=9606 GN=ZNHIT2 PE=1 SV=1	0	FALSE	10.035	11	3	5	3	403	42.9	5.99	8.19	3			other molecular function	Pf04438	741	ENSG00000174276	ZNHIT2	hsa:741; Q3SY14; Q8IUV0; Q9UHR6		0	0	2.219	0.472	1.15	-1.08	0.347883	0.810363	59.61	0
Q13257	Mitotic spindle assembly checkpoint protein MAD2A OS=Homo sapiens (Human) OX=9606 GN=MAD2L1 PE=1 SV=1	0	FALSE	31.344	41	7	17	7	205	23.5	5.08	15.92	7	cell cycle OR cell proliferation;cell organization and biogenesis;signal transduction;other biological processes	cytosol;cytoskeleton;nucleus;other cell component	other molecular function	Pf02301	4085	ENSG00000164109	MAD2L1	hsa:4085; Q13257; Q53F56; Q548X9; Q6IRW7; Q8IZX3	RHO GTPases Activate Formins; Cdc20:Phospho-APC/C mediated degradation of Cyclin A; Separation of Sister Chromatids; Resolution of Sister Chromatid Cohesion; EML4 and NUDC in mitotic spindle formation; Amplification of signal from unattached kinetochores via a MAD2 inhibitory signal; Inactivation of APC/C via direct inhibition of the APC/C complex; APC/C:Cdc20 mediated degradation of mitotic prot…	13	0	2.219	0.225	1.15	-2.15	0.440562	0.452402	112.28	58.42
P26447	Protein S100-A4 OS=Homo sapiens (Human) OX=9606 GN=S100A4 PE=1 SV=1	0	FALSE	30.105	29	3	31	3	101	11.7	6.11	41.94	3	signal transduction;other biological processes	non-structural extracellular;cytosol;nucleus;other cell component	signal transduction activity or receptor binding;cytoskeletal activity;other molecular function	Pf01023	6275	ENSG00000196154	S100A4	A8K7R8; D3DV46; hsa:6275; P26447; Q6ICP8		1	0	2.216	0.494	1.15	-1.02	0.362538	0.742465	53	80.79
P61106	Ras-related protein Rab-14 OS=Homo sapiens (Human) OX=9606 GN=RAB14 PE=1 SV=4	0	FALSE	195.426	88	18	324	17	215	23.9	6.21	757.17	18	cell organization and biogenesis;stress response;transport;signal transduction;other biological processes	plasma membrane;other membranes;cytosol;ER/Golgi;other cytoplasmic organelle;other cell component	cytoskeletal activity;other molecular function	Pf00071	51552	ENSG00000119396	RAB14	B3KR31; hsa:51552; P35287; P61106; Q5JVD4; Q6Q7K5; Q969L0; Q9UI11	Neutrophil degranulation; RAB geranylgeranylation; RAB GEFs exchange GTP for GDP on RABs; Translocation of SLC2A4 (GLUT4) to the plasma membrane; Synthesis of PIPs at the plasma membrane	7	1	2.211	1.921	1.14	0.94	0.0840589	0.947174	126.14	78.83	Met-loss+Acetyl [N-Term]
P40616	ADP-ribosylation factor-like protein 1 OS=Homo sapiens (Human) OX=9606 GN=ARL1 PE=1 SV=1	0	FALSE	59.472	65	8	45	8	181	20.4	5.72	102.66	8	cell organization and biogenesis;other metabolic processes;transport;other biological processes	other membranes;cytosol;ER/Golgi;other cell component	enzyme regulator activity;other molecular function	Pf00025	400	ENSG00000120805	ARL1	B4DWW1; hsa:400; P40616; P80417; Q53XB1	Retrograde transport at the Trans-Golgi-Network	1	0	2.204	1.134	1.14	0.18	0.059517	0.954354	114.4	75.66
Q9BRT6	Protein LLP homolog OS=Homo sapiens (Human) OX=9606 GN=LLPH PE=1 SV=1	0	FALSE	27.762	40	4	14	4	129	15.2	10.37	34.29	4	cell organization and biogenesis;developmental processes;other biological processes	nucleus;other cell component	other molecular function	Pf10169	84298	ENSG00000139233	LLPH	hsa:84298; Q3B766; Q9BRT6		0	0	2.203	0.877	1.14	-0.19	0.24122	0.924704	83.39	101.32
Q9Y3B9	RRP15-like protein OS=Homo sapiens (Human) OX=9606 GN=RRP15 PE=1 SV=2	0	FALSE	29.502	19	6	19	6	282	31.5	5.52	33.65	6	RNA metabolism OR transcription;other metabolic processes	other cell component		Pf07890	51018	ENSG00000067533	RRP15	hsa:51018; Q9Y3B9		0	0	2.203	1.61	1.14	0.69	0.275539	0.948212	97.82	105.57
Q09028	Histone-binding protein RBBP4 OS=Homo sapiens (Human) OX=9606 GN=RBBP4 PE=1 SV=3	0	FALSE	139.681	62	17	161	11	425	47.6	4.89	333.67	17	cell cycle OR cell proliferation;cell organization and biogenesis;protein metabolism;DNA metabolism;other metabolic processes;developmental processes;other biological processes	cytosol;nucleus;other cell component	nucleic acid binding activity;other molecular function	Pf00400, Pf12265	5928	ENSG00000162521	RBBP4	B2R6G9; B4DRH0; D3DPQ3; hsa:5928; P31149; Q09028; Q53H02; Q96BV9	HCMV Early Events; Potential therapeutics for SARS; Deposition of new CENPA-containing nucleosomes at the centromere; Oxidative Stress Induced Senescence; Regulation of PTEN gene transcription; Transcriptional Regulation by E2F6; HDACs deacetylate histones; Activation of anterior HOX genes in hindbrain development during early embryogenesis; PKMTs methylate histone lysines; RNA Polymerase I Trans…	28	6	2.202	2.033	1.14	1.02	0.0858918	0.93566	83.57	114.15	Met-loss+Acetyl [N-Term]
Q05B55	TREMBL:Q05B55 (Bos taurus) Similar to Ig kappa chain C region	0	TRUE	57.49	39	6	21	6	240	26.6	6.54	47.97	6				Pf07654, Pf07686			IGK	Q05B55		0	0	2.201	7.25	1.14	2.86	0.178848	0.375618	95.41	92.99
P47914	60S ribosomal protein L29 OS=Homo sapiens (Human) OX=9606 GN=RPL29 PE=1 SV=2	0	FALSE	17.27	14	2	27	2	159	17.7	11.66	64.61	2	protein metabolism;other metabolic processes;developmental processes	cytosol;translational apparatus;other cell component	other molecular function	Pf01779	6159	ENSG00000162244	RPL29	A8K0H3; B2R4M8; hsa:6159; P47914; Q6IPY3	Regulation of expression of SLITs and ROBOs; L13a-mediated translational silencing of Ceruloplasmin expression; Formation of a pool of free 40S subunits; GTP hydrolysis and joining of the 60S ribosomal subunit; Major pathway of rRNA processing in the nucleolus and cytosol; Nonsense Mediated Decay (NMD) enhanced by the Exon Junction Complex (EJC); SRP-dependent cotranslational protein targeting to…	14	0	2.196	0.814	1.14	-0.3	0.144458	0.909502	118.16	136.19
P63000	Ras-related C3 botulinum toxin substrate 1 OS=Homo sapiens (Human) OX=9606 GN=RAC1 PE=1 SV=1	0	FALSE	79.234	42	9	290	5	192	21.4	8.5	460.04	9	cell adhesion;cell-cell signaling;cell organization and biogenesis;other metabolic processes;stress response;transport;developmental processes;signal transduction;other biological processes	plasma membrane;other membranes;cytosol;cytoskeleton;ER/Golgi;nucleus;other cytoplasmic organelle;other cell component	other molecular function	Pf00071	5879	ENSG00000136238	RAC1	hsa:5879; O95501; P15154; P63000; Q3Y4D3; Q5JAA8; Q9BTB4	RAC1 GTPase cycle; NRAGE signals death through JNK; DCC mediated attractive signaling; Neutrophil degranulation; PIP3 activates AKT signaling; PI5P, PP2A and IER3 Regulate PI3K/AKT Signaling; EPHB-mediated forward signaling; Ephrin signaling; EPH-ephrin mediated repulsion of cells; Regulation of actin dynamics for phagocytic cup formation; FCERI mediated MAPK activation; FCGR3A-mediated phagocyto…	107	3	2.189	0.484	1.13	-1.05	0.119747	0.81996	141.82	72.19
Q8N9N7	Leucine-rich repeat-containing protein 57 OS=Homo sapiens (Human) OX=9606 GN=LRRC57 PE=1 SV=1	0	FALSE	36.824	36	7	29	7	239	26.7	8.43	48.55	7		other membranes		Pf13855	255252	ENSG00000180979	LRRC57	hsa:255252; Q7Z2Z6; Q8N1T6; Q8N9N7		0	0	2.188	0.379	1.13	-1.4	0.13429	0.614904	10.68	76.05
O43148	mRNA cap guanine-N7 methyltransferase OS=Homo sapiens (Human) OX=9606 GN=RNMT PE=1 SV=1	0	FALSE	23.904	14	6	18	6	476	54.8	6.61	24.91	6	RNA metabolism OR transcription;other metabolic processes;other biological processes	nucleus;other cell component	nucleic acid binding activity;other molecular function	Pf03291	8731	ENSG00000101654	RNMT	B0YJ90; D3DUJ5; hsa:8731; O43148; O94996; Q9UIJ9	RNA Pol II CTD phosphorylation and interaction with CE during HIV infection; mRNA Capping; RNA Pol II CTD phosphorylation and interaction with CE	4	0	2.173	0.314	1.12	-1.67	0.29229	0.544039	19.37	40.74
Q92879	CUGBP Elav-like family member 1 OS=Homo sapiens (Human) OX=9606 GN=CELF1 PE=1 SV=2	0	FALSE	67.051	31	12	47	11	486	52	8.46	82.44	12	cell organization and biogenesis;RNA metabolism OR transcription;other metabolic processes;developmental processes;other biological processes	nucleus;other cell component	nucleic acid binding activity	Pf00076	10658	ENSG00000149187	CELF1	B4E2U5; D3DQS0; F8W940; hsa:10658; Q4LE52; Q92879; Q9NP83; Q9NR06		2	1	2.172	1.871	1.12	0.9	0.0579074	0.943926	94.58	60.29
P02686	Myelin basic protein OS=Homo sapiens (Human) OX=9606 GN=MBP PE=1 SV=3	0.003	FALSE	3.809	6	2	3	2	304	33.1	9.79	1.76	2	cell-cell signaling;cell organization and biogenesis;developmental processes;signal transduction;other biological processes	plasma membrane;other membranes;cytosol;nucleus;other cell component	other molecular function	Pf01669	4155	ENSG00000197971	MBP	A4FU54; A6NI84; A8MY86; A8MYL4; B3KY66; B7ZKS2; B7ZKS4; hsa:4155; P02686; Q15337; Q15338; Q15339; Q15340; Q59GX3; Q65ZS4; Q6AI64; Q6FH37; Q6FI04; Q6PK23	EGR2 and SOX10-mediated initiation of Schwann cell myelination	9	0	2.169	0.01	1.12	-6.64	0.302984	9.08899e-17	26.8
Q8IW92	Beta-galactosidase-1-like protein 2 OS=Homo sapiens (Human) OX=9606 GN=GLB1L2 PE=1 SV=1	0	FALSE	22.998	12	7	12	7	636	72	7.62	6.47	7	other metabolic processes	non-structural extracellular;other cytoplasmic organelle	other molecular function	Pf01301	89944	ENSG00000149328	GLB1L2	A6NCE6; hsa:89944; Q6UX60; Q8IW92; Q8NC62; Q8NCB3; Q8NCJ1; Q96HP3		0	0	2.167	0.211	1.12	-2.24	0.279105	0.439298	58.86	0
Q1RMN8	TREMBL:Q1RMN8 (Bos taurus) Similar to Immunoglobulin lambda-like polypeptide 1	0	TRUE	62.464	29	5	25	5	234	24.5	7.62	72.35	5				Pf07654, Pf07686			IGL@	Q1RMN8		0	0	2.166	14.139	1.12	3.82	0.202639	0.0749725	98.8	48.21
Q7KZ85	Transcription elongation factor SPT6 OS=Homo sapiens (Human) OX=9606 GN=SUPT6H PE=1 SV=2	0	FALSE	18.684	3	5	6	5	1726	198.9	4.91	7.89	5	cell organization and biogenesis;RNA metabolism OR transcription;other metabolic processes;transport;developmental processes;other biological processes	nucleus	nucleic acid binding activity;other molecular function	Pf00575, Pf14632, Pf14633, Pf14635, Pf14639, Pf14641, Pf17674	6830	ENSG00000109111	SUPT6H	A7E2B4; hsa:6830; Q15737; Q6GMQ4; Q7KYW9; Q7KZ85; Q7LDK4; Q8N526; Q92775; Q96AH3; Q9BTH9; Q9BTI2	Formation of RNA Pol II elongation complex ; RNA Polymerase II Pre-transcription Events	3	0	2.16	2.318	1.11	1.21	0.300691	0.859143	168.64	129.43
P49755	Transmembrane emp24 domain-containing protein 10 OS=Homo sapiens (Human) OX=9606 GN=TMED10 PE=1 SV=2	0	FALSE	131.148	44	10	257	10	219	25	7.44	658.88	10	cell organization and biogenesis;transport;other biological processes	plasma membrane;other membranes;ER/Golgi;other cell component	transporter activity;other molecular function	Pf01105	10972	ENSG00000170348	TMED10	B2R605; hsa:10972; P49755; Q15602; Q16536; Q86TC2; Q86TS5	COPI-dependent Golgi-to-ER retrograde traffic; COPI-mediated anterograde transport; COPII-mediated vesicle transport; Cargo concentration in the ER	5	0	2.155	1.505	1.11	0.59	0.114353	0.981252	132.9	78.03
Q6UXV4	MICOS complex subunit MIC27 OS=Homo sapiens (Human) OX=9606 GN=APOOL PE=1 SV=1	0	FALSE	110.413	68	15	77	15	268	29.1	9.52	185.57	15	cell organization and biogenesis	non-structural extracellular;other membranes;mitochondrion;other cell component		Pf09769	139322	ENSG00000155008	APOOL	hsa:139322; Q3KNU7; Q5H9D1; Q6UXV4	Platelet degranulation ; Cristae formation	2	0	2.155	3.619	1.11	1.86	0.13999	0.823549	111.25	61.54
O75695	Protein XRP2 OS=Homo sapiens (Human) OX=9606 GN=RP2 PE=1 SV=4	0	FALSE	65.85	35	12	71	12	350	39.6	5.12	132.29	12	cell organization and biogenesis;transport;other biological processes	plasma membrane;other membranes;cytoskeleton;ER/Golgi;nucleus;other cell component	enzyme regulator activity;other molecular function	Pf07986	6102	ENSG00000102218	RP2	hsa:6102; O75695; Q86XJ7; Q9NU67	Trafficking of myristoylated proteins to the cilium	4	0	2.153	2.188	1.11	1.13	0.178848	0.94092	109.35	67.84
Q7Z7H5	Transmembrane emp24 domain-containing protein 4 OS=Homo sapiens (Human) OX=9606 GN=TMED4 PE=1 SV=1	0	FALSE	81.4	41	9	123	7	227	25.9	8.28	216.33	9	cell organization and biogenesis;transport	other membranes;ER/Golgi;other cell component		Pf01105	222068	ENSG00000158604	TMED4	A4D2K8; B4DFJ4; hsa:222068; Q56VW3; Q7Z432; Q7Z7H5; Q8N2P6		0	0	2.151	1.84	1.1	0.88	0.0633647	0.95399	87.62	54.34
P84077	ADP-ribosylation factor 1 OS=Homo sapiens (Human) OX=9606 GN=ARF1 PE=1 SV=2	0	FALSE	170.505	83	14	417	7	181	20.7	6.8	838.45	14	cell cycle OR cell proliferation;cell organization and biogenesis;transport;other biological processes	plasma membrane;other membranes;cytosol;cytoskeleton;ER/Golgi;other cell component	other molecular function	Pf00025	375	ENSG00000143761	ARF1	hsa:375; P10947; P32889; P84077	COPI-dependent Golgi-to-ER retrograde traffic; MHC class II antigen presentation; COPI-mediated anterograde transport; Lysosome Vesicle Biogenesis; Gene and protein expression by JAK-STAT signaling after Interleukin-12 stimulation; Golgi Associated Vesicle Biogenesis; Synthesis of PIPs at the plasma membrane; Synthesis of PIPs at the Golgi membrane; Intra-Golgi traffic; Nef Mediated CD4 Down-regu…	15	8	2.145	0.308	1.1	-1.7	0.102202	0.646469	142.12	111.02	Met-loss+Acetyl [N-Term]
P62081	40S ribosomal protein S7 OS=Homo sapiens (Human) OX=9606 GN=RPS7 PE=1 SV=1	0	FALSE	127.704	58	11	327	11	194	22.1	10.1	811.23	11	protein metabolism;RNA metabolism OR transcription;other metabolic processes;developmental processes;other biological processes	cytosol;cytoskeleton;translational apparatus;nucleus;other cell component	enzyme regulator activity;nucleic acid binding activity;other molecular function	Pf01251	6201	ENSG00000171863	RPS7	hsa:6201; P23821; P24818; P62081; Q57Z92; Q6IPH1	Regulation of expression of SLITs and ROBOs; L13a-mediated translational silencing of Ceruloplasmin expression; Translation initiation complex formation; Formation of a pool of free 40S subunits; Formation of the ternary complex, and subsequently, the 43S complex; Ribosomal scanning and start codon recognition; GTP hydrolysis and joining of the 60S ribosomal subunit; Major pathway of rRNA process…	20	0	2.145	0.647	1.1	-0.63	0.10224	0.90578	132.24	79.06
P09651	Heterogeneous nuclear ribonucleoprotein A1 OS=Homo sapiens (Human) OX=9606 GN=HNRNPA1 PE=1 SV=5	0	FALSE	362.873	53	24	1131	7	372	38.7	9.13	2629.74	24	cell organization and biogenesis;protein metabolism;RNA metabolism OR transcription;other metabolic processes;stress response;transport;other biological processes	cytosol;nucleus;other cell component	nucleic acid binding activity;other molecular function	Pf00076, Pf11627	3178	ENSG00000135486	HNRNPA1	A8K4Z8; hsa:3178; P09651; Q3MIB7; Q6PJZ7	mRNA Splicing - Major Pathway; FGFR2 alternative splicing; Processing of Capped Intron-Containing Pre-mRNA; SARS-CoV-1-host interactions; SARS-CoV-1 modulates host translation machinery	6	14	2.144	1.442	1.1	0.53	0.102319	0.988821	125.27	91.8
Q9BTE7	DCN1-like protein 5 OS=Homo sapiens (Human) OX=9606 GN=DCUN1D5 PE=1 SV=1	0	FALSE	19.093	26	6	13	6	237	27.5	5.58	6.93	6	protein metabolism;other metabolic processes;stress response;other biological processes	cytoskeleton;nucleus;other cell component	other molecular function	Pf03556	84259	ENSG00000137692	DCUN1D5	hsa:84259; Q3ZTT2; Q9BTE7	Neddylation	1	0	2.143	0.142	1.1	-2.82	0.418925	0.150504	95.66	61.98
Q96AT9	Ribulose-phosphate 3-epimerase OS=Homo sapiens (Human) OX=9606 GN=RPE PE=1 SV=1	0	FALSE	55.153	39	5	17	5	228	24.9	5.58	43.25	5	other metabolic processes	cytosol	other molecular function	Pf00834	6120	ENSG00000197713	RPE	A8K4S0; B4E016; C9JPQ7; hsa:6120; O43767; Q53TV9; Q8N215; Q96AT9; Q96N34; Q9BSB5	Pentose phosphate pathway	3	0	2.137	0.074	1.1	-3.76	0.445173	0.0197078	45.56	63.98
Q9P0I2	ER membrane protein complex subunit 3 OS=Homo sapiens (Human) OX=9606 GN=EMC3 PE=1 SV=3	0	FALSE	63.414	43	11	44	11	261	29.9	6.81	83.04	11	cell organization and biogenesis	other membranes;ER/Golgi		Pf01956	55831	ENSG00000125037	EMC3	B2R4Z9; hsa:55831; Q53GH8; Q6ZMC2; Q9P0I2	RHOA GTPase cycle	1	0	2.136	2.525	1.09	1.34	0.161979	0.902408	86.38	46.59
O75935	Dynactin subunit 3 OS=Homo sapiens (Human) OX=9606 GN=DCTN3 PE=1 SV=1	0	FALSE	39.663	56	9	41	9	186	21.1	5.47	52.97	9	cell cycle OR cell proliferation;other biological processes	plasma membrane;other membranes;cytosol;cytoskeleton;nucleus;other cell component	other molecular function	Pf07426	11258	ENSG00000137100	DCTN3	A6NII7; B2RBM5; hsa:11258; O75935; Q5T1I5; Q5T1I7; Q5T8G3; Q9BPU8	MHC class II antigen presentation; HSP90 chaperone cycle for steroid hormone receptors (SHR) in the presence of ligand; Recruitment of NuMA to mitotic centrosomes; COPI-mediated anterograde transport; COPI-independent Golgi-to-ER retrograde traffic; Regulation of PLK1 Activity at G2/M Transition; Loss of Nlp from mitotic centrosomes; Recruitment of mitotic centrosome proteins and complexes; Ancho…	11	0	2.135	0.526	1.09	-0.93	0.293253	0.785151	139.54	61.4	Met-loss+Acetyl [N-Term]
P53609	Geranylgeranyl transferase type-1 subunit beta OS=Homo sapiens (Human) OX=9606 GN=PGGT1B PE=1 SV=2	0	FALSE	15.076	11	5	10	5	377	42.3	6.83	12.4	5	protein metabolism;other metabolic processes	other cell component	other molecular function	Pf00432	5229	ENSG00000164219	PGGT1B	hsa:5229; P53609; Q5MJP9		0	0	2.134	0.228	1.09	-2.13	0.414035	0.433588	60.76	32.15
Q06830	Peroxiredoxin-1 OS=Homo sapiens (Human) OX=9606 GN=PRDX1 PE=1 SV=1	0	FALSE	239.359	76	18	513	14	199	22.1	8.13	1092.93	18	cell cycle OR cell proliferation;other metabolic processes;stress response;developmental processes;other biological processes	cytosol;nucleus;other cell component	other molecular function	Pf00578, Pf10417	5052	ENSG00000117450	PRDX1	B5BU26; D3DPZ8; hsa:5052; P35703; Q06830; Q2V576; Q5T154; Q5T155	Detoxification of Reactive Oxygen Species; TP53 Regulates Metabolic Genes; NFE2L2 regulating anti-oxidant/detoxification enzymes; Deregulated CDK5 triggers multiple neurodegenerative pathways in Alzheimer's disease models	8	4	2.132	0.236	1.09	-2.08	0.106415	0.525117	55.93	94.79
Q99519	Sialidase-1 OS=Homo sapiens (Human) OX=9606 GN=NEU1 PE=1 SV=1	0	FALSE	41.356	22	8	27	8	415	45.4	5.88	41.74	8	other metabolic processes	non-structural extracellular;plasma membrane;other membranes;other cytoplasmic organelle;other cell component	other molecular function	Pf13088	4758	ENSG00000184494; ENSG00000204386; ENSG00000223957; ENSG00000227129; ENSG00000227315; ENSG00000228691; ENSG00000234343; ENSG00000234846	NEU1	hsa:4758; Q99519	Neutrophil degranulation; Glycosphingolipid metabolism; Sialic acid metabolism; Defective NEU1 causes sialidosis	4	0	2.12	2.095	1.08	1.07	0.195708	0.906472	35.97	74.24
Q92769	Histone deacetylase 2 OS=Homo sapiens (Human) OX=9606 GN=HDAC2 PE=1 SV=2	0	FALSE	96.238	36	12	121	7	488	55.3	5.91	199.02	12	cell organization and biogenesis;protein metabolism;other metabolic processes;stress response;developmental processes;other biological processes	nucleus;other cell component	nucleic acid binding activity;other molecular function	Pf00850	3066	ENSG00000196591	HDAC2	B3KRS5; B4DL58; E1P561; hsa:3066; Q5SRI8; Q5SZ86; Q8NEH4; Q92769	Regulation of TP53 Activity through Acetylation; Potential therapeutics for SARS; SUMOylation of chromatin organization proteins; Constitutive Signaling by NOTCH1 PEST Domain Mutants; Constitutive Signaling by NOTCH1 HD+PEST Domain Mutants; FOXO-mediated transcription of oxidative stress, metabolic and neuronal genes; Regulation of PTEN gene transcription; HDACs deacetylate histones; NoRC negativ…	29	0	2.115	2.469	1.08	1.3	0.118355	0.837441	77.52	99.09
O14681	Etoposide-induced protein 2.4 homolog OS=Homo sapiens (Human) OX=9606 GN=EI24 PE=1 SV=4	0	FALSE	7.255	6	2	6	2	340	38.9	9.72	2.26	2	other metabolic processes;other biological processes	other membranes;cytosol;ER/Golgi;nucleus	other molecular function	Pf07264	9538	ENSG00000149547	EI24	A8K7D6; B4DKL6; hsa:9538; O14681; Q9BUQ1		1	0	2.114	0.01	1.08	-6.64	0.294632	9.08899e-17	99
Q2TAA5	GDP-Man:Man(3)GlcNAc(2)-PP-Dol alpha-1,2-mannosyltransferase OS=Homo sapiens (Human) OX=9606 GN=ALG11 PE=1 SV=2	0	FALSE	34.296	30	9	15	9	492	55.6	8.48	19.92	9	protein metabolism;other metabolic processes	other membranes;ER/Golgi	other molecular function	Pf00534, Pf15924	440138	ENSG00000253710	ALG11	A5PLP3; B4DKW9; hsa:440138; Q2TAA5; Q5TAN9; Q6DKI6; Q96FI7	Biosynthesis of the N-glycan precursor (dolichol lipid-linked oligosaccharide, LLO) and transfer to a nascent protein; Defective ALG11 causes CDG-1p	3	0	2.112	1.998	1.08	1	0.193731	0.909502	104.93	99.69
P05165	Propionyl-CoA carboxylase alpha chain, mitochondrial OS=Homo sapiens (Human) OX=9606 GN=PCCA PE=1 SV=4	0	FALSE	356.486	63	41	364	41	728	80	7.52	772.57	41	other metabolic processes	cytosol;mitochondrion;other cell component	other molecular function	Pf00289, Pf00364, Pf02785, Pf02786, Pf18140	5095	ENSG00000175198	PCCA	B4DKY8; B4DPF9; C9JPQ8; hsa:5095; P05165; Q15979; Q8WXQ7	Biotin transport and metabolism; Defective HLCS causes multiple carboxylase deficiency; Propionyl-CoA catabolism	4	0	2.107	2.006	1.08	1	0.113391	0.937008	56.83	136.49
P61006	Ras-related protein Rab-8A OS=Homo sapiens (Human) OX=9606 GN=RAB8A PE=1 SV=1	0	FALSE	65.417	64	12	254	5	207	23.7	9.07	409.08	12	cell organization and biogenesis;other metabolic processes;transport;developmental processes;other biological processes	plasma membrane;other membranes;cytosol;cytoskeleton;ER/Golgi;other cytoplasmic organelle;other cell component	cytoskeletal activity;other molecular function	Pf00071	4218	ENSG00000167461	RAB8A	B4DEK7; hsa:4218; P24407; P61006; Q6FHV5	RAB geranylgeranylation; RAB GEFs exchange GTP for GDP on RABs; Translocation of SLC2A4 (GLUT4) to the plasma membrane; Regulation of PLK1 Activity at G2/M Transition; Anchoring of the basal body to the plasma membrane; VxPx cargo-targeting to cilium; TBC/RABGAPs	11	3	2.107	1.507	1.08	0.59	0.0901036	0.999915	121.12	86.84
O14561	Acyl carrier protein, mitochondrial OS=Homo sapiens (Human) OX=9606 GN=NDUFAB1 PE=1 SV=3	0	FALSE	19.886	21	4	10	4	156	17.4	4.93	9.52	4	cell organization and biogenesis;protein metabolism;other metabolic processes	other membranes;cytosol;mitochondrion;nucleus	translation activity;other molecular function	Pf00550	4706	ENSG00000004779	NDUFAB1	B2R4M1; hsa:4706; O14561; Q9UNV1	Glyoxylate metabolism and glycine degradation; Mitochondrial Fatty Acid Beta-Oxidation; Complex I biogenesis	7	0	2.107	1.731	1.08	0.79	0.40211	0.932088	103.13	86.24
A2I7N3	TREMBL:A2I7N3;Q27984 (Bos taurus) SERPINA3-7	0	TRUE	57.298	23	10	67	2	417	46.9	6.34	74.7	10	other biological processes	non-structural extracellular;other cell component	enzyme regulator activity	Pf00079			SERPINA3-7	A2I7N3		0	0	2.106	2.349	1.07	1.23	0.101986	0.831294	89.02	42.92
Q9H0U4	Ras-related protein Rab-1B OS=Homo sapiens (Human) OX=9606 GN=RAB1B PE=1 SV=1	0	FALSE	131.046	72	12	502	5	201	22.2	5.73	1041	12	cell organization and biogenesis;other metabolic processes;transport;other biological processes	other membranes;cytosol;ER/Golgi;other cell component	other molecular function	Pf00071	81876	ENSG00000174903	RAB1B	A8K7S1; hsa:81876; Q9H0U4	COPI-mediated anterograde transport; COPI-dependent Golgi-to-ER retrograde traffic; RAB GEFs exchange GTP for GDP on RABs; RAB geranylgeranylation; COPII-mediated vesicle transport; Golgi Cisternae Pericentriolar Stack Reorganization	6	0	2.105	1.834	1.07	0.87	0.0685289	0.95554	136.48	87.92	Met-loss [N-Term]; Acetyl [N-Term]
P63208	S-phase kinase-associated protein 1 OS=Homo sapiens (Human) OX=9606 GN=SKP1 PE=1 SV=2	0	FALSE	38.348	68	8	24	8	163	18.6	4.54	38.45	8	cell organization and biogenesis;protein metabolism;other metabolic processes;other biological processes	cytosol;cytoskeleton;nucleus;other cell component	other molecular function	Pf01466, Pf03931	6500	ENSG00000113558	SKP1	D3DQ97; D3DQ98; hsa:6500; P34991; P63208; Q8TAY2	FCERI mediated NF-kB activation; Downstream TCR signaling; Antigen processing: Ubiquitination & Proteasome degradation; Activation of NF-kappaB in B cells; SCF-beta-TrCP mediated degradation of Emi1; Vpu mediated degradation of CD4; Degradation of beta-catenin by the destruction complex; Dectin-1 mediated noncanonical NF-kB signaling; Degradation of GLI1 by the proteasome; Degradation of GLI2 by …	38	0	2.103	0.371	1.07	-1.43	0.276645	0.554009	131.32	74.24
P61313	60S ribosomal protein L15 OS=Homo sapiens (Human) OX=9606 GN=RPL15 PE=1 SV=2	0	FALSE	84.687	42	9	206	9	204	24.1	11.62	368.73	9	protein metabolism;other metabolic processes;other biological processes	cytosol;cytoskeleton;translational apparatus;nucleus;other cell component	other molecular function	Pf00827	6138	ENSG00000174748	RPL15	hsa:6138; P39030; P41051; P61313; Q5U0C0; Q642I1; Q6IPX6; Q8WYP2; Q96C44; Q9H2E5	Regulation of expression of SLITs and ROBOs; Nonsense Mediated Decay (NMD) enhanced by the Exon Junction Complex (EJC); L13a-mediated translational silencing of Ceruloplasmin expression; Formation of a pool of free 40S subunits; GTP hydrolysis and joining of the 60S ribosomal subunit; Major pathway of rRNA processing in the nucleolus and cytosol; SRP-dependent cotranslational protein targeting to…	14	0	2.1	0.701	1.07	-0.51	0.11588	0.909502	51.62	68.71
O60506	Heterogeneous nuclear ribonucleoprotein Q OS=Homo sapiens (Human) OX=9606 GN=SYNCRIP PE=1 SV=2	0	FALSE	288.349	51	29	507	23	623	69.6	8.59	1044.05	29	RNA metabolism OR transcription;other metabolic processes;stress response;other biological processes	cytosol;ER/Golgi;nucleus;other cell component	nucleic acid binding activity	Pf00076, Pf18360	10492	ENSG00000135316	SYNCRIP	E1P501; E1P502; hsa:10492; O60506; Q53H05; Q5TCG2; Q5TCG3; Q8IW78; Q8N599; Q96LC1; Q96LC2; Q9Y583		0	5	2.088	2.142	1.06	1.1	0.120705	0.931088	73.51	115.7
P08962	CD63 antigen OS=Homo sapiens (Human) OX=9606 GN=CD63 PE=1 SV=2	0.001	FALSE	6.09	8	2	12	2	238	25.6	7.81	15.97	2	cell adhesion;transport;other biological processes	non-structural extracellular;plasma membrane;other membranes;nucleus;other cytoplasmic organelle;other cell component		Pf00335	967	ENSG00000135404	CD63	F8VZE2; hsa:967; P08962; Q5TZP3; Q8N6Z9; Q9UCG6	Platelet degranulation ; Neutrophil degranulation	4	0	2.084	3.66	1.06	1.87	0.448442	0.657955	38.89	63.92
Q9BW83	Intraflagellar transport protein 27 homolog OS=Homo sapiens (Human) OX=9606 GN=IFT27 PE=1 SV=1	0	FALSE	26.348	42	5	12	5	186	20.5	5.41	17.06	5	cell organization and biogenesis;transport;developmental processes;signal transduction;other biological processes	other membranes;cytoskeleton;ER/Golgi;nucleus;other cell component	other molecular function	Pf00071	11020	ENSG00000100360	IFT27	hsa:11020; O60897; Q9BW83	Intraflagellar transport	8	0	2.071	0.01	1.05	-6.64	0.424167	9.08899e-17	0
Q9BUR5	MICOS complex subunit MIC26 OS=Homo sapiens (Human) OX=9606 GN=APOO PE=1 SV=1	0	FALSE	64.078	65	8	60	8	198	22.3	9.13	119.36	8	cell organization and biogenesis;transport	non-structural extracellular;other membranes;cytosol;mitochondrion;ER/Golgi		Pf09769	79135	ENSG00000184831	APOO	B2R4K9; hsa:79135; Q9BUR5; Q9H3J9	Cristae formation	1	0	2.069	2.48	1.05	1.31	0.355709	0.907739	107.89	70.5
Q9NZD2	Glycolipid transfer protein OS=Homo sapiens (Human) OX=9606 GN=GLTP PE=1 SV=3	0	FALSE	13.988	26	3	8	3	209	23.8	7.39	6.32	3	cell organization and biogenesis;other metabolic processes;transport	cytosol	transporter activity;other molecular function	Pf08718	51228	ENSG00000139433	GLTP	hsa:51228; Q53Z13; Q96J68; Q9NZD2	Glycosphingolipid metabolism	1	0	2.061	0.351	1.04	-1.51	0.400593	0.67173	129.6	188.56	Met-loss+Acetyl [N-Term]
P09496	Clathrin light chain A OS=Homo sapiens (Human) OX=9606 GN=CLTA PE=1 SV=1	0	FALSE	21.867	20	7	38	7	248	27.1	4.51	44.7	7	cell cycle OR cell proliferation;cell organization and biogenesis;transport;other biological processes	plasma membrane;other membranes;cytosol;cytoskeleton;ER/Golgi;other cytoplasmic organelle;other cell component	other molecular function	Pf01086	1211	ENSG00000122705	CLTA	A8K4W3; B4DIN1; F5H6N3; hsa:1211; P09496; Q2XPN5; Q53XZ1	Cargo recognition for clathrin-mediated endocytosis; LDL clearance; Recycling pathway of L1; MHC class II antigen presentation; Lysosome Vesicle Biogenesis; WNT5A-dependent internalization of FZD4; EPH-ephrin mediated repulsion of cells; Retrograde neurotrophin signalling; WNT5A-dependent internalization of FZD2, FZD5 and ROR2; VLDLR internalisation and degradation; Entry of Influenza Virion into…	17	0	2.061	1.018	1.04	0.03	0.328695	0.947654	109.71	68.5
P18621	60S ribosomal protein L17 OS=Homo sapiens (Human) OX=9606 GN=RPL17 PE=1 SV=3	0	FALSE	140.828	47	9	337	9	184	21.4	10.17	762.8	9	protein metabolism;other metabolic processes	cytosol;translational apparatus;other cell component	other molecular function	Pf00237	6139	ENSG00000265681	RPL17	B2R4H3; B4E3C2; B5ME31; hsa:6139; J3QL51; P18621; Q3KQW2; Q6NZ54; Q7M4M5	Regulation of expression of SLITs and ROBOs; L13a-mediated translational silencing of Ceruloplasmin expression; Formation of a pool of free 40S subunits; GTP hydrolysis and joining of the 60S ribosomal subunit; Major pathway of rRNA processing in the nucleolus and cytosol; Nonsense Mediated Decay (NMD) enhanced by the Exon Junction Complex (EJC); SRP-dependent cotranslational protein targeting to…	14	0	2.06	0.488	1.04	-1.03	0.13227	0.82212	106.49	58.07
Q9UNX3	60S ribosomal protein L26-like 1 OS=Homo sapiens (Human) OX=9606 GN=RPL26L1 PE=1 SV=1	0	FALSE	76.986	51	12	178	2	145	17.2	10.55	285.73	12	protein metabolism;other metabolic processes;other biological processes	cytosol;translational apparatus	nucleic acid binding activity;other molecular function	Pf00467, Pf16906	51121	ENSG00000037241	RPL26L1	B3KY82; D3DQM0; hsa:51121; Q9UNX3	Regulation of expression of SLITs and ROBOs; Major pathway of rRNA processing in the nucleolus and cytosol; L13a-mediated translational silencing of Ceruloplasmin expression; Formation of a pool of free 40S subunits; GTP hydrolysis and joining of the 60S ribosomal subunit; Nonsense Mediated Decay (NMD) enhanced by the Exon Junction Complex (EJC); SRP-dependent cotranslational protein targeting to…	13	12	2.056	0.573	1.04	-0.8	0.133533	0.874608	121.22	60.55
Q12834	Cell division cycle protein 20 homolog OS=Homo sapiens (Human) OX=9606 GN=CDC20 PE=1 SV=2	0	FALSE	7.638	5	2	4	2	499	54.7	9.23	7.17	2	cell cycle OR cell proliferation;cell organization and biogenesis;protein metabolism;other metabolic processes;developmental processes;signal transduction;other biological processes	cytosol;cytoskeleton;nucleus;other cell component	enzyme regulator activity;other molecular function	Pf00400, Pf12894	991	ENSG00000117399	CDC20	B2R6Z6; D3DPJ1; hsa:991; Q12834; Q5JUY4; Q9BW56; Q9UQI9	Antigen processing: Ubiquitination & Proteasome degradation; SCF-beta-TrCP mediated degradation of Emi1; APC/C:Cdc20 mediated degradation of Securin; APC/C:Cdh1 mediated degradation of Cdc20 and other APC/C:Cdh1 targeted proteins in late mitosis/early G1; Cdc20:Phospho-APC/C mediated degradation of Cyclin A; Separation of Sister Chromatids; Ub-specific processing proteases; Resolution of Sister C…	22	0	2.056	0.478	1.04	-1.06	0.419221	0.81996	11.99	131.48
Q99470	Stromal cell-derived factor 2 OS=Homo sapiens (Human) OX=9606 GN=SDF2 PE=1 SV=2	0	FALSE	66.446	45	4	18	4	211	23	7.33	74.26	4	other biological processes	ER/Golgi;other cell component	other molecular function	Pf02815	6388	ENSG00000132581	SDF2	hsa:6388; Q99470; Q9BQ79		0	0	2.055	1.99	1.04	0.99	0.361979	0.931088	50.63	129.17
P28070	Proteasome subunit beta type-4 OS=Homo sapiens (Human) OX=9606 GN=PSMB4 PE=1 SV=4	0	FALSE	108.042	48	8	123	8	264	29.2	5.97	292.71	8	protein metabolism;other metabolic processes;other biological processes	cytosol;cytoskeleton;mitochondrion;nucleus;other cell component	other molecular function	Pf00227	5692	ENSG00000159377	PSMB4	B2R9L3; hsa:5692; P28070; P31148; Q5SZS5; Q6IBI4; Q969L6	Regulation of expression of SLITs and ROBOs; Regulation of PTEN stability and activity; KEAP1-NFE2L2 pathway; FCERI mediated NF-kB activation; Downstream TCR signaling; Antigen processing: Ubiquitination & Proteasome degradation; Activation of NF-kappaB in B cells; Oxygen-dependent proline hydroxylation of Hypoxia-inducible Factor Alpha; ER-Phagosome pathway; Cross-presentation of soluble exogeno…	61	0	2.049	0.267	1.03	-1.91	0.139376	0.577489	69.99	95.19
P50135	Histamine N-methyltransferase OS=Homo sapiens (Human) OX=9606 GN=HNMT PE=1 SV=1	0	FALSE	67.199	43	9	33	9	292	33.3	5.34	71.94	9	other metabolic processes;other biological processes	cytosol;cytoskeleton;nucleus;other cell component	other molecular function	Pf13489	3176	ENSG00000150540	HNMT	B2R9J3; hsa:3176; P50135; Q546Z6; Q7Z7I2; Q8IU56; Q8WW98; Q9BRW6	Histidine catabolism; Metabolism of ingested SeMet, Sec, MeSec into H2Se	5	0	2.049	0.117	1.03	-3.1	0.415055	0.0611114	0	89.93
O15173	Membrane-associated progesterone receptor component 2 OS=Homo sapiens (Human) OX=9606 GN=PGRMC2 PE=1 SV=1	0	FALSE	93.315	40	12	96	11	223	23.8	4.88	174.98	12	transport;signal transduction;other biological processes	ER/Golgi;nucleus;other cell component	transporter activity;other molecular function	Pf00173	10424	ENSG00000164040	PGRMC2	hsa:10424; O15173; Q569H1	RHOA GTPase cycle; RHOG GTPase cycle; RAC2 GTPase cycle; RAC3 GTPase cycle; RHOD GTPase cycle	6	1	2.048	2.209	1.03	1.14	0.154031	0.924944	85.41	52.15
Q969G5	Caveolae-associated protein 3 OS=Homo sapiens (Human) OX=9606 GN=CAVIN3 PE=1 SV=3	0	FALSE	71.967	31	11	53	11	261	27.7	6.43	137.29	11	cell organization and biogenesis;other biological processes	plasma membrane;other membranes;cytosol;other cell component	other molecular function	Pf15237	112464	ENSG00000170955	CAVIN3	hsa:112464; Q969G5		0	0	2.045	0.976	1.03	-0.04	0.0789162	0.979355	146.57	11.6
A4D1E9	GTP-binding protein 10 OS=Homo sapiens (Human) OX=9606 GN=GTPBP10 PE=1 SV=1	0	FALSE	29.749	20	6	29	6	387	42.9	9.03	38.28	6	other biological processes	mitochondrion;nucleus;other cell component	other molecular function	Pf01018, Pf01926	85865	ENSG00000105793	GTPBP10	A4D1E9; B4DFY6; hsa:85865; Q3B7A6; Q5H9V2; Q8IXG8; Q8N982; Q8WU16; Q9BSP1; Q9Y6T6		0	0	2.042	2.664	1.03	1.41	0.323852	0.796325	52.04	39.79
Q96EY4	Translation machinery-associated protein 16 OS=Homo sapiens (Human) OX=9606 GN=TMA16 PE=1 SV=2	0	FALSE	22.632	25	4	7	4	203	23.8	9.26	9.36	4	other biological processes	nucleus	other molecular function	Pf11176	55319	ENSG00000198498	TMA16	hsa:55319; Q0P6E4; Q0P6J1; Q96EY4; Q9NUR7		0	0	2.04	0.571	1.03	-0.81	0.489677	0.838752	1.42	65.69
P61019	Ras-related protein Rab-2A OS=Homo sapiens (Human) OX=9606 GN=RAB2A PE=1 SV=1	0	FALSE	155.845	77	16	246	8	212	23.5	6.54	534.18	16	cell organization and biogenesis;transport	other membranes;cytosol;ER/Golgi;other cell component	other molecular function	Pf00071	5862	ENSG00000104388	RAB2A	B2R5W8; B4DMQ5; hsa:5862; P08886; P61019	RAB geranylgeranylation; Golgi Cisternae Pericentriolar Stack Reorganization	4	9	2.036	1.887	1.03	0.92	0.141311	0.947654	130.2	71.44	Met-loss+Acetyl [N-Term]
Q92520	Protein FAM3C OS=Homo sapiens (Human) OX=9606 GN=FAM3C PE=1 SV=1	0	FALSE	66.673	62	11	64	11	227	24.7	8.29	103.01	11	signal transduction	non-structural extracellular;ER/Golgi;other cell component	signal transduction activity or receptor binding	Pf15711	10447	ENSG00000196937	FAM3C	A6NDN2; A8K3R7; hsa:10447; Q92520	Platelet degranulation	1	0	2.026	2.164	1.02	1.11	0.211777	0.929521	110.19	72.09
Q9UH17	DNA dC->dU-editing enzyme APOBEC-3B OS=Homo sapiens (Human) OX=9606 GN=APOBEC3B PE=1 SV=1	0	FALSE	28.812	22	6	14	6	382	45.9	6.06	23.78	6	DNA metabolism;RNA metabolism OR transcription;other metabolic processes;stress response;other biological processes	nucleus;other cell component	other molecular function	Pf05240, Pf18782	9582	ENSG00000179750	APOBEC3B	B0QYD2; hsa:9582; O95618; Q20WL1; Q5IFJ4; Q7Z2N3; Q7Z6D6; Q9UE74; Q9UH17	Formation of the Editosome	2	0	2.014	1.509	1.01	0.59	0.276897	0.919466	44.52	32.1
Q5JTV8	Torsin-1A-interacting protein 1 OS=Homo sapiens (Human) OX=9606 GN=TOR1AIP1 PE=1 SV=2	0	FALSE	134.865	42	18	144	17	583	66.2	8.18	317.31	18	cell organization and biogenesis;other biological processes	other membranes;nucleus	cytoskeletal activity;other molecular function	Pf05609, Pf20443	26092	ENSG00000143337	TOR1AIP1	A8K630; B0QZ57; hsa:26092; Q5JTV6; Q5JTV8; Q8IZ65; Q9H8Y6; Q9HAJ1; Q9NV52; Q9Y3X5	RHOD GTPase cycle; RHOF GTPase cycle	3	1	2.011	5.726	1.01	2.52	0.153442	0.648974	100.52	103.26
ENSEMBL:ENSBTAP00000023055	(Bos taurus) 68 kDa protein	0	TRUE	15.467	9	4	5	4	634	67.7	7.8	4.86	4										0	0	2.01	0.932	1.01	-0.1	0.535837	0.947174	124.81	34.29
A0JLT2	Mediator of RNA polymerase II transcription subunit 19 OS=Homo sapiens (Human) OX=9606 GN=MED19 PE=1 SV=2	0	FALSE	12.602	25	3	5	3	244	26.3	9.82	5.87	3	cell organization and biogenesis;RNA metabolism OR transcription;other metabolic processes;other biological processes	nucleus	other molecular function	Pf10278	219541	ENSG00000156603	MED19	A0JLT2; hsa:219541; Q8IV02; Q8IZD1	PPARA activates gene expression; Transcriptional regulation of white adipocyte differentiation	2	0	2.005	0.348	1	-1.52	0.502844	0.715502	23.47	99.72
O95989	Diphosphoinositol polyphosphate phosphohydrolase 1 OS=Homo sapiens (Human) OX=9606 GN=NUDT3 PE=1 SV=1	0	FALSE	44.922	40	5	15	4	172	19.5	6.34	27.47	5	cell-cell signaling;RNA metabolism OR transcription;other metabolic processes	cytosol;nucleus;other cell component	other molecular function	Pf00293	11165	ENSG00000272325	NUDT3	B2R8N4; hsa:11165; O95989	Synthesis of pyrophosphates in the cytosol	1	1	2	0.141	1	-2.82	0.535956	0.192417	16.59	81.68
Q15369	Elongin-C OS=Homo sapiens (Human) OX=9606 GN=ELOC PE=1 SV=1	0	FALSE	41.497	56	5	18	5	112	12.5	4.78	38.36	5	protein metabolism;RNA metabolism OR transcription;other metabolic processes;other biological processes	cytosol;nucleus;other cell component	other molecular function	Pf03931	6921	ENSG00000154582	ELOC	E5RGD9; hsa:6921; Q15369; Q567Q6	Antigen processing: Ubiquitination & Proteasome degradation; Oxygen-dependent proline hydroxylation of Hypoxia-inducible Factor Alpha; Vif-mediated degradation of APOBEC3G; Neddylation; Regulation of expression of SLITs and ROBOs; Formation of RNA Pol II elongation complex ; Formation of HIV elongation complex in the absence of HIV Tat; Formation of HIV-1 elongation complex containing HIV-1 Tat; …	22	0	1.999	0.488	1	-1.03	0.303025	0.722305	140.71	116.85
P20933	N(4)-(beta-N-acetylglucosaminyl)-L-asparaginase OS=Homo sapiens (Human) OX=9606 GN=AGA PE=1 SV=2	0	FALSE	26.136	23	5	8	5	346	37.2	6.28	23.82	5	protein metabolism;other metabolic processes	non-structural extracellular;ER/Golgi;other cytoplasmic organelle	other molecular function	Pf01112	175	ENSG00000038002	AGA	B2R7H2; D3DP47; hsa:175; P20933; Q4W5Q2; Q6FHN6; Q9UCK6; Q9UCK7; Q9UCK8	Neutrophil degranulation	1	0	1.998	2.319	1	1.21	0.449454	0.85977	17.51	90.99
P62913	60S ribosomal protein L11 OS=Homo sapiens (Human) OX=9606 GN=RPL11 PE=1 SV=2	0	FALSE	70.513	49	9	110	9	178	20.2	9.6	215.82	9	cell organization and biogenesis;protein metabolism;RNA metabolism OR transcription;other metabolic processes;transport;other biological processes	cytosol;translational apparatus;nucleus;other cell component	enzyme regulator activity;nucleic acid binding activity;other molecular function	Pf00281, Pf00673	6135	ENSG00000142676	RPL11	hsa:6135; P25121; P39026; P62913; Q8TDH2; Q9Y674	Regulation of expression of SLITs and ROBOs; L13a-mediated translational silencing of Ceruloplasmin expression; Formation of a pool of free 40S subunits; GTP hydrolysis and joining of the 60S ribosomal subunit; Major pathway of rRNA processing in the nucleolus and cytosol; Nonsense Mediated Decay (NMD) enhanced by the Exon Junction Complex (EJC); SRP-dependent cotranslational protein targeting to…	14	0	1.997	0.525	1	-0.93	0.159886	0.842002	117.76	88.96	Met-loss+Acetyl [N-Term]
Q9BRJ2	39S ribosomal protein L45, mitochondrial OS=Homo sapiens (Human) OX=9606 GN=MRPL45 PE=1 SV=2	0	FALSE	96.918	55	14	99	14	306	35.3	9.03	180.66	14	protein metabolism;other metabolic processes	other membranes;mitochondrion;translational apparatus		Pf04280		ENSG00000277936	MRPL45	A1L436; Q6ZMJ5; Q9BRJ2	Mitochondrial translation initiation; Mitochondrial translation elongation; Mitochondrial translation termination	3	0	1.992	2.081	0.99	1.06	0.126399	0.947654	93.69	52.94
Q02543	60S ribosomal protein L18a OS=Homo sapiens (Human) OX=9606 GN=RPL18A PE=1 SV=2	0	FALSE	72.53	46	11	199	11	176	20.7	10.71	329.78	11	protein metabolism;other metabolic processes	cytosol;translational apparatus;other cell component	other molecular function	Pf01775	6142	ENSG00000105640	RPL18A	hsa:6142; Q02543	Regulation of expression of SLITs and ROBOs; L13a-mediated translational silencing of Ceruloplasmin expression; Formation of a pool of free 40S subunits; GTP hydrolysis and joining of the 60S ribosomal subunit; Major pathway of rRNA processing in the nucleolus and cytosol; Nonsense Mediated Decay (NMD) enhanced by the Exon Junction Complex (EJC); SRP-dependent cotranslational protein targeting to…	15	0	1.98	0.585	0.99	-0.77	0.169291	0.881536	120.59	50.92
P38159	RNA-binding motif protein, X chromosome OS=Homo sapiens (Human) OX=9606 GN=RBMX PE=1 SV=3	0	FALSE	119.99	41	18	222	5	391	42.3	10.05	375.82	18	cell organization and biogenesis;protein metabolism;RNA metabolism OR transcription;other metabolic processes;other biological processes	non-structural extracellular;nucleus;other cell component	nucleic acid binding activity;other molecular function	Pf00076, Pf08081	27316	ENSG00000147274	RBMX	B4E3U4; D3DWH0; E9PG86; hsa:27316; P38159; Q5JQ67; Q8N8Y7; Q969R3	RND2 GTPase cycle; mRNA Splicing - Major Pathway; RND3 GTPase cycle; RND1 GTPase cycle; Processing of Capped Intron-Containing Pre-mRNA; RHOBTB2 GTPase cycle; RHOBTB1 GTPase cycle	8	14	1.977	2.33	0.98	1.22	0.170739	0.919059	110.74	113.64	Met-loss+Acetyl [N-Term]; Acetyl [N-Term]
Q8IUX1	Complex I assembly factor TMEM126B, mitochondrial OS=Homo sapiens (Human) OX=9606 GN=TMEM126B PE=1 SV=2	0	FALSE	35.087	42	6	18	6	230	25.9	8.81	35.59	6	cell organization and biogenesis;other biological processes	other membranes;mitochondrion		Pf07114	55863	ENSG00000171204	TMEM126B	A8K535; A8MSS0; hsa:55863; Q32Q09; Q8IUX1; Q8WVU3; Q96EP3; Q9NZ29	Complex I biogenesis	1	0	1.976	2.336	0.98	1.22	0.519002	0.848569	103.85	51.61	Met-loss [N-Term]
P30048	Thioredoxin-dependent peroxide reductase, mitochondrial OS=Homo sapiens (Human) OX=9606 GN=PRDX3 PE=1 SV=3	0	FALSE	188.559	56	12	271	12	256	27.7	7.78	753.45	12	cell organization and biogenesis;protein metabolism;other metabolic processes;stress response;other biological processes	plasma membrane;other membranes;cytosol;mitochondrion;nucleus;other cytoplasmic organelle;other cell component	enzyme regulator activity;other molecular function	Pf00578, Pf10417	10935	ENSG00000165672	PRDX3	B2R7Z0; D3DRC9; E9PH29; hsa:10935; P30048; P35690; Q0D2H1; Q13776; Q5T5V2; Q96HK4	Detoxification of Reactive Oxygen Species	2	0	1.975	3.021	0.98	1.6	0.209094	0.882005	131.83	91.77
Q8NBJ7	Inactive C-alpha-formylglycine-generating enzyme 2 OS=Homo sapiens (Human) OX=9606 GN=SUMF2 PE=1 SV=2	0	FALSE	87.288	47	13	104	13	301	33.8	8	247.8	13		ER/Golgi	other molecular function	Pf03781	25870	ENSG00000129103	SUMF2	B4DU41; B4DWQ0; hsa:25870; Q14DW5; Q53ZE3; Q8NBJ7; Q96BH2; Q9BRN3; Q9BWI1; Q9Y405	Glycosphingolipid metabolism; The activation of arylsulfatases	2	0	1.968	2.698	0.98	1.43	0.215975	0.912774	85.78	79.33
Q15904	V-type proton ATPase subunit S1 OS=Homo sapiens (Human) OX=9606 GN=ATP6AP1 PE=1 SV=2	0	FALSE	39.183	20	7	15	7	470	52	6.14	31.27	7	cell organization and biogenesis;transport;developmental processes;other biological processes	other membranes;ER/Golgi;other cytoplasmic organelle	other molecular function	Pf05827, Pf20520	537	ENSG00000071553	ATP6AP1	A6ZKI4; hsa:537; Q15904; Q8NBT4; Q9H0C7	RHOA GTPase cycle; Insulin receptor recycling; Transferrin endocytosis and recycling; Ion channel transport	6	0	1.968	1.719	0.98	0.78	0.382796	0.931088	61.76	117.38
O75607	Nucleoplasmin-3 OS=Homo sapiens (Human) OX=9606 GN=NPM3 PE=1 SV=3	0	FALSE	47.522	61	6	47	6	178	19.3	4.63	123.18	6	cell organization and biogenesis;RNA metabolism OR transcription;other metabolic processes	cytosol;cytoskeleton;nucleus;other cell component	other molecular function	Pf03066	10360	ENSG00000107833	NPM3	hsa:10360; O75607; Q9UNY6		0	0	1.968	0.69	0.98	-0.54	0.379105	0.914235	89.07	45.92	Met-loss+Acetyl [N-Term]
Q8IW45	ATP-dependent (S)-NAD(P)H-hydrate dehydratase OS=Homo sapiens (Human) OX=9606 GN=NAXD PE=1 SV=1	0	FALSE	54.335	41	9	35	9	347	36.6	8.06	76.55	9	other metabolic processes	mitochondrion	other molecular function	Pf01256	55739	ENSG00000213995	NAXD	B4DXT4; hsa:55739; Q5T9X3; Q8IW45; Q9H7W1; Q9NVF5	Nicotinamide salvaging	1	0	1.967	0.869	0.98	-0.2	0.274515	0.92424	113.94	100.11
P11441	Ubiquitin-like protein 4A OS=Homo sapiens (Human) OX=9606 GN=UBL4A PE=1 SV=1	0	FALSE	24.055	39	6	11	6	157	17.8	8.66	15.5	6	cell organization and biogenesis;protein metabolism;other metabolic processes;transport;other biological processes	other membranes;cytosol;nucleus;other cell component	other molecular function	Pf00240, Pf17840	8266	ENSG00000102178	UBL4A	hsa:8266; P11441; Q5HY80	Insertion of tail-anchored proteins into the endoplasmic reticulum membrane	1	0	1.966	0.385	0.98	-1.38	0.567861	0.672338	70.68	99.26
ENSEMBL:ENSBTAP00000014147	(Bos taurus) 12 kDa protein	0	TRUE	17.195	39	3	5	3	113	11.7	6.55	12.95	3										0	0	1.964	2.026	0.97	1.02	0.451424	0.907739	159.58	105.04
Q92820	Gamma-glutamyl hydrolase OS=Homo sapiens (Human) OX=9606 GN=GGH PE=1 SV=2	0	FALSE	104.76	42	11	76	11	318	35.9	7.11	180.99	11	other metabolic processes	non-structural extracellular;other cytoplasmic organelle;other cell component	other molecular function	Pf07722	8836	ENSG00000137563	GGH	hsa:8836; Q92820	Neutrophil degranulation	2	0	1.958	2.379	0.97	1.25	0.386405	0.926835	99.71	74.17
O95182	NADH dehydrogenase [ubiquinone] 1 alpha subcomplex subunit 7 OS=Homo sapiens (Human) OX=9606 GN=NDUFA7 PE=1 SV=3	0	FALSE	58.906	56	8	50	8	113	12.5	10.18	91.24	8	protein metabolism;other metabolic processes;transport	other membranes;mitochondrion;translational apparatus	transporter activity;other molecular function	Pf07347	4701	ENSG00000267855	NDUFA7	hsa:4701; O95182	Complex I biogenesis	5	0	1.955	2.769	0.97	1.47	0.361131	0.862951	76.35	64.59
P51571	Translocon-associated protein subunit delta OS=Homo sapiens (Human) OX=9606 GN=SSR4 PE=1 SV=1	0	FALSE	40.108	31	4	124	4	173	19	6.15	308.43	4		other membranes;ER/Golgi;other cell component		Pf05404	6748	ENSG00000180879	SSR4	A8K378; hsa:6748; P51571; Q53XY1	SRP-dependent cotranslational protein targeting to membrane	2	0	1.953	2.368	0.97	1.24	0.153442	0.916574	128.54	85.12
P54920	Alpha-soluble NSF attachment protein OS=Homo sapiens (Human) OX=9606 GN=NAPA PE=1 SV=3	0	FALSE	224.974	82	19	179	19	295	33.2	5.36	508.02	19	cell-cell signaling;cell organization and biogenesis;transport;developmental processes;other biological processes	plasma membrane;other membranes;cytosol;other cell component	other molecular function	Pf14938	8775	ENSG00000105402	NAPA	A8K879; hsa:8775; P54920; Q96IK3; Q9BVJ3	COPI-dependent Golgi-to-ER retrograde traffic; COPI-mediated anterograde transport; Golgi Associated Vesicle Biogenesis; Intra-Golgi traffic; COPII-mediated vesicle transport; Retrograde transport at the Trans-Golgi-Network	8	0	1.953	1.697	0.97	0.76	0.236308	0.958756	114.36	92.26
Q9H0U9	Testis-specific Y-encoded-like protein 1 OS=Homo sapiens (Human) OX=9606 GN=TSPYL1 PE=1 SV=3	0	FALSE	13.372	9	3	7	3	437	49.2	5.45	4.08	3	cell organization and biogenesis	nucleus;other cell component	other molecular function	Pf00956	7259	ENSG00000189241	TSPYL1	hsa:7259; O75885; Q5TFE6; Q9H0U9		1	0	1.951	0.408	0.96	-1.29	0.476943	0.743435	75.11	20.01
O60739	Eukaryotic translation initiation factor 1b OS=Homo sapiens (Human) OX=9606 GN=EIF1B PE=1 SV=2	0	FALSE	69.856	79	11	22	3	113	12.8	7.37	47.67	11	protein metabolism;other metabolic processes;other biological processes	translational apparatus	translation activity;nucleic acid binding activity	Pf01253	10289	ENSG00000114784	EIF1B	hsa:10289; O60739; Q9UQF8		0	7	1.95	0.144	0.96	-2.8	0.445677	0.0899351	0	70.69	Met-loss+Acetyl [N-Term]
Q6IAA8	Ragulator complex protein LAMTOR1 OS=Homo sapiens (Human) OX=9606 GN=LAMTOR1 PE=1 SV=2	0	FALSE	110.585	75	9	93	9	161	17.7	5.15	256.74	9	cell organization and biogenesis;transport;signal transduction;other biological processes	plasma membrane;other membranes;other cytoplasmic organelle	other molecular function	Pf15454	55004	ENSG00000149357	LAMTOR1	hsa:55004; Q6IAA8; Q8WZ09; Q9NWT0	Regulation of PTEN gene transcription; mTORC1-mediated signalling; Neutrophil degranulation; TP53 Regulates Metabolic Genes; Macroautophagy; Energy dependent regulation of mTOR by LKB1-AMPK; CDC42 GTPase cycle; RAC1 GTPase cycle; RHOQ GTPase cycle; RHOG GTPase cycle; Amino acids regulate mTORC1; RAC2 GTPase cycle; RAC3 GTPase cycle; RHOJ GTPase cycle; RHOH GTPase cycle	17	0	1.948	1.374	0.96	0.46	0.259304	0.996092	86.46	63.06
P23284	Peptidyl-prolyl cis-trans isomerase B OS=Homo sapiens (Human) OX=9606 GN=PPIB PE=1 SV=2	0	FALSE	172.188	62	18	755	18	216	23.7	9.41	1184.91	18	protein metabolism;other metabolic processes;developmental processes;other biological processes	cytosol;ER/Golgi;nucleus;other cell component	other molecular function	Pf00160	5479	ENSG00000166794	PPIB	A8K534; hsa:5479; P23284; Q6IBH5; Q9BVK5	Collagen biosynthesis and modifying enzymes; SARS-CoV-1 activates/modulates innate immune responses	4	0	1.947	1.612	0.96	0.69	0.188302	0.966403	116.62	82.67
Q9H871	E3 ubiquitin-protein transferase RMND5A OS=Homo sapiens (Human) OX=9606 GN=RMND5A PE=1 SV=1	0	FALSE	24.341	18	5	13	5	391	44	6.06	18.79	5	protein metabolism;other metabolic processes	nucleus;other cell component	other molecular function	Pf10607, Pf13445	64795	ENSG00000153561	RMND5A	D6W5M6; hsa:64795; Q6NTF0; Q9H6W5; Q9H871; Q9H9H2		1	0	1.947	1.105	0.96	0.14	0.565796	0.999915	12.65	57.19
P17690	SWISS-PROT:P17690 (Bos taurus) Beta-2-glycoprotein 1 precursor	0	TRUE	142.243	56	15	131	15	345	38.2	8.15	292.53	15		non-structural extracellular	other molecular function	Pf00084, Pf09014	281006		APOH	bta:281006; P17690; Q148G1; Q28052		0	0	1.945	6.296	0.96	2.65	0.222186	0.633568	126.92	107.03
O95168	NADH dehydrogenase [ubiquinone] 1 beta subcomplex subunit 4 OS=Homo sapiens (Human) OX=9606 GN=NDUFB4 PE=1 SV=3	0	FALSE	46.442	48	5	46	5	129	15.2	9.85	97.81	5	cell organization and biogenesis;other metabolic processes;stress response;transport	other membranes;mitochondrion;nucleus	transporter activity	Pf07225	4710	ENSG00000065518	NDUFB4	B2RUY3; B9EJC7; hsa:4710; O95168	Complex I biogenesis	5	0	1.945	1.846	0.96	0.88	0.242249	0.964781	125.96	66.95
P01034	Cystatin-C OS=Homo sapiens (Human) OX=9606 GN=CST3 PE=1 SV=1	0	FALSE	38.818	45	5	25	5	146	15.8	8.75	37.72	5	cell organization and biogenesis;stress response;other biological processes	non-structural extracellular;plasma membrane;other membranes;ER/Golgi;other cell component	enzyme regulator activity;other molecular function	Pf00031	1471	ENSG00000101439	CST3	B2R5J9; D3DW42; hsa:1471; P01034; Q6FGW9	Neutrophil degranulation; Amyloid fiber formation; Regulation of Insulin-like Growth Factor (IGF) transport and uptake by Insulin-like Growth Factor Binding Proteins (IGFBPs); Post-translational protein phosphorylation	4	0	1.945	1.114	0.96	0.16	0.342675	0.975139	58.22	68.71
Q9H4A3	Serine/threonine-protein kinase WNK1 OS=Homo sapiens (Human) OX=9606 GN=WNK1 PE=1 SV=2	0	FALSE	9.97	2	3	5	3	2382	250.6	6.34	4.56	3	protein metabolism;other metabolic processes;transport;developmental processes;signal transduction;other biological processes	other membranes;cytosol;other cell component	enzyme regulator activity;kinase activity;other molecular function	Pf00069, Pf12202	65125	ENSG00000060237	WNK1	A1L4B0; C5HTZ5; C5HTZ6; C5HTZ7; H6WZW3; hsa:65125; O15052; P54963; Q4VBX9; Q6IFS5; Q86WL5; Q8N673; Q96CZ6; Q9H4A3; Q9P1S9	Stimuli-sensing channels	2	0	1.944	100	0.96	6.64	0.283546	9.08899e-17	50.14	5.87
Q5HYI8	Rab-like protein 3 OS=Homo sapiens (Human) OX=9606 GN=RABL3 PE=1 SV=1	0	FALSE	33.626	51	7	45	7	236	26.4	7.11	88.73	7	transport;other biological processes	other cell component	other molecular function	Pf08477	285282	ENSG00000144840	RABL3	hsa:285282; Q5HYI8; Q8WUD3		0	0	1.941	1.173	0.96	0.23	0.414136	0.965122	103.38	51.9
Q3SZR3	SWISS-PROT:Q3SZR3 (Bos taurus) Alpha-1-acid glycoprotein precursor	0	TRUE	37.892	31	6	18	6	202	23.2	5.87	49.42	6	stress response;other biological processes	non-structural extracellular		Pf00061	497200		ORM1	bta:497200; Q3SZR3		0	0	1.941	100	0.96	6.64	0.43035	9.08899e-17	102.35
P20339	Ras-related protein Rab-5A OS=Homo sapiens (Human) OX=9606 GN=RAB5A PE=1 SV=2	0	FALSE	86.892	69	10	146	7	215	23.6	8.15	278.84	10	cell-cell signaling;cell organization and biogenesis;transport;signal transduction;other biological processes	plasma membrane;other membranes;cytosol;cytoskeleton;ER/Golgi;nucleus;other cytoplasmic organelle;other cell component	other molecular function	Pf00071	5868	ENSG00000144566	RAB5A	B4DJA5; hsa:5868; P20339; Q6FI44	RAB GEFs exchange GTP for GDP on RABs; RAB geranylgeranylation; Clathrin-mediated endocytosis; Synthesis of PIPs at the plasma membrane; Factors involved in megakaryocyte development and platelet production; Prevention of phagosomal-lysosomal fusion; TBC/RABGAPs	14	4	1.941	1.368	0.96	0.45	0.274515	0.998772	52.01	79.54
Q9HBI0	Gamma-parvin OS=Homo sapiens (Human) OX=9606 GN=PARVG PE=1 SV=1	0	FALSE	116.008	56	14	54	14	331	37.5	5.49	126.84	14	cell adhesion;cell organization and biogenesis;other biological processes	plasma membrane;other membranes;cytoskeleton;other cell component	cytoskeletal activity	Pf00307	64098	ENSG00000138964	PARVG	B4DDW5; E7EVM6; hsa:64098; Q9BQX5; Q9HBI0; Q9NSG1		2	0	1.938	0.221	0.95	-2.18	0.286317	0.397311	104.21	75.25	Acetyl [N-Term]
Q9H0V9	VIP36-like protein OS=Homo sapiens (Human) OX=9606 GN=LMAN2L PE=1 SV=1	0	FALSE	59.277	42	12	41	12	348	39.7	8.38	81.11	12	transport;other biological processes	other membranes;ER/Golgi;other cell component	other molecular function	Pf03388	81562	ENSG00000114988	LMAN2L	B4DSH3; D3DXH6; hsa:81562; Q53GV3; Q53S67; Q63HN6; Q8NBQ6; Q9BQ14; Q9H0V9	COPII-mediated vesicle transport; Cargo concentration in the ER	3	0	1.937	2.016	0.95	1.01	0.290184	0.939906	84.57	68.54
Q8IXM3	39S ribosomal protein L41, mitochondrial OS=Homo sapiens (Human) OX=9606 GN=MRPL41 PE=1 SV=1	0	FALSE	40.966	63	6	49	6	137	15.4	9.57	93.42	6	cell cycle OR cell proliferation;protein metabolism;other metabolic processes;other biological processes	other membranes;mitochondrion;translational apparatus;other cell component	other molecular function	Pf09809	64975	ENSG00000182154	MRPL41	hsa:64975; Q8IXM3; Q96Q49	Mitochondrial translation initiation; Mitochondrial translation elongation; Mitochondrial translation termination	3	0	1.934	2.146	0.95	1.1	0.164325	0.92821	79.86	48.53
Q6P1J9	Parafibromin OS=Homo sapiens (Human) OX=9606 GN=CDC73 PE=1 SV=1	0	FALSE	95.507	41	20	90	20	531	60.5	9.61	131.32	20	cell-cell signaling;cell cycle OR cell proliferation;cell organization and biogenesis;protein metabolism;RNA metabolism OR transcription;other metabolic processes;developmental processes;signal transduction;other biological processes	cytosol;nucleus	other molecular function	Pf05179, Pf16050	79577	ENSG00000134371	CDC73	A6NLZ8; B2RBR2; hsa:79577; Q6P1J9; Q6PK51; Q96A07; Q9H245; Q9H5L7	Hedgehog 'on' state; RNA Polymerase II Pre-transcription Events; Formation of the beta-catenin:TCF transactivating complex; E3 ubiquitin ligases ubiquitinate target proteins; Formation of RNA Pol II elongation complex	7	0	1.932	1.427	0.95	0.51	0.128407	0.980227	106.1	117.87	Met-loss+Acetyl [N-Term]
Q6NYC8	Phostensin OS=Homo sapiens (Human) OX=9606 GN=PPP1R18 PE=1 SV=1	0	FALSE	20.883	14	6	7	6	613	67.9	5.4	9.25	6		cytoskeleton;other cell component	cytoskeletal activity;other molecular function	Pf13914, Pf13916	170954	ENSG00000146112; ENSG00000206485; ENSG00000225060; ENSG00000229998; ENSG00000230341; ENSG00000234000	PPP1R18	A2AB01; A2AIB8; A4UBI6; A6NCB7; A8MSS7; B7ZCV7; hsa:170954; Q68CK8; Q6NYC8; Q6ZTV1; Q6ZUJ6; Q8NDQ4; Q8TF52; Q9BRL9		1	0	1.93	1.38	0.95	0.46	0.397055	0.957184	83.41	16.97
P23919	Thymidylate kinase OS=Homo sapiens (Human) OX=9606 GN=DTYMK PE=1 SV=4	0	FALSE	114.653	75	16	150	16	212	23.8	8.27	248.13	16	other metabolic processes;other biological processes	cytosol;mitochondrion;nucleus;other cell component	kinase activity;other molecular function	Pf02223	1841	ENSG00000168393	DTYMK	B7ZW70; hsa:1841; P23919; Q6FGX1; Q9BUX4	Interconversion of nucleotide di- and triphosphates	3	0	1.929	0.884	0.95	-0.18	0.149784	0.937008	77.36	69.89
Q15363	Transmembrane emp24 domain-containing protein 2 OS=Homo sapiens (Human) OX=9606 GN=TMED2 PE=1 SV=1	0	FALSE	82.408	31	5	128	5	201	22.7	5.17	231.48	5	cell organization and biogenesis;stress response;transport;developmental processes;signal transduction;other biological processes	other membranes;ER/Golgi;other cell component	signal transduction activity or receptor binding	Pf01105	10959	ENSG00000086598	TMED2	hsa:10959; Q15363	COPII-mediated vesicle transport; Cargo concentration in the ER; COPI-mediated anterograde transport; COPI-dependent Golgi-to-ER retrograde traffic; Pre-NOTCH Processing in Golgi	5	0	1.926	1.827	0.95	0.87	0.368796	0.959761	104.32	90.45
O43660	Pleiotropic regulator 1 OS=Homo sapiens (Human) OX=9606 GN=PLRG1 PE=1 SV=1	0	FALSE	101.299	41	16	55	16	514	57.2	9.17	87.59	16	RNA metabolism OR transcription;other metabolic processes;other biological processes	other membranes;nucleus;other cell component		Pf00400	5356	ENSG00000171566	PLRG1	B3KMK4; hsa:5356; O43660; Q3KQY5; Q8WUD8	mRNA Splicing - Major Pathway	1	0	1.926	0.601	0.95	-0.73	0.208958	0.907739	61.7	111.41
P20700	Lamin-B1 OS=Homo sapiens (Human) OX=9606 GN=LMNB1 PE=1 SV=2	0	FALSE	370.663	70	48	666	42	586	66.4	5.16	1324.4	48	cell organization and biogenesis;transport;other biological processes	other membranes;cytoskeleton;nucleus	cytoskeletal activity;nucleic acid binding activity;other molecular function	Pf00038, Pf00932	4001	ENSG00000113368	LMNB1	B2R6J6; hsa:4001; P20700; Q3SYN7; Q96EI6	Deregulated CDK5 triggers multiple neurodegenerative pathways in Alzheimer's disease models; Meiotic synapsis; RHOD GTPase cycle; RHOF GTPase cycle; Gene and protein expression by JAK-STAT signaling after Interleukin-12 stimulation; Initiation of Nuclear Envelope (NE) Reformation; Depolymerization of the Nuclear Lamina; Breakdown of the nuclear lamina; Formation of Senescence-Associated Heterochr…	14	3	1.926	1.53	0.95	0.61	0.199961	0.978522	80.29	140.99	Met-loss+Acetyl [N-Term]
P32119	Peroxiredoxin-2 OS=Homo sapiens (Human) OX=9606 GN=PRDX2 PE=1 SV=5	0	FALSE	168.251	73	14	257	13	198	21.9	5.97	642.45	14	cell cycle OR cell proliferation;other metabolic processes;stress response;developmental processes;signal transduction;other biological processes	cytosol;other cell component	other molecular function	Pf00578, Pf10417	7001	ENSG00000167815	PRDX2	A8K0C0; hsa:7001; P31945; P32118; P32119; P35701; Q6FHG4; Q92763; Q9UC23	TP53 Regulates Metabolic Genes; Detoxification of Reactive Oxygen Species; Deregulated CDK5 triggers multiple neurodegenerative pathways in Alzheimer's disease models	5	0	1.919	0.163	0.94	-2.62	0.203381	0.355498	116.88	63.91
Q9Y3D8	Adenylate kinase isoenzyme 6 OS=Homo sapiens (Human) OX=9606 GN=AK6 PE=1 SV=1	0	FALSE	41.064	52	7	19	7	172	20	4.58	38.43	7	other metabolic processes	cytoskeleton;nucleus;other cell component	kinase activity;other molecular function	Pf13238	102157402	ENSG00000085231; ENSG00000279247	AK6	A8MSZ6; hsa:102157402; Q5F2S9; Q9Y3D8	Interconversion of nucleotide di- and triphosphates	1	0	1.918	0.275	0.94	-1.86	0.564148	0.493059	13.06	79.7
P22033	Methylmalonyl-CoA mutase, mitochondrial OS=Homo sapiens (Human) OX=9606 GN=MMUT PE=1 SV=4	0	FALSE	35.935	20	8	10	8	750	83.1	6.93	13.44	8	other metabolic processes;developmental processes;other biological processes	mitochondrion;other cell component	other molecular function	Pf01642, Pf02310	4594	ENSG00000146085	MMUT	A8K953; hsa:4594; P22033; Q5SYZ3; Q96B11; Q9UD64	Propionyl-CoA catabolism; Defective MMAA causes MMA, cblA type; Defective MUT causes MMAM; Cobalamin (Cbl) metabolism	6	0	1.906	1.821	0.93	0.86	0.441883	0.913518	85.92	114.36
Q9HA64	Ketosamine-3-kinase OS=Homo sapiens (Human) OX=9606 GN=FN3KRP PE=1 SV=2	0	FALSE	198.333	40	13	197	13	309	34.4	7.33	436.38	13	protein metabolism;other metabolic processes	cytosol	kinase activity;other molecular function	Pf03881	79672	ENSG00000141560	FN3KRP	hsa:79672; Q969F4; Q9H0U7; Q9HA64	Gamma carboxylation, hypusine formation and arylsulfatase activation	1	0	1.904	0.266	0.93	-1.91	0.211777	0.442864	126.85	97.07
P82921	28S ribosomal protein S21, mitochondrial OS=Homo sapiens (Human) OX=9606 GN=MRPS21 PE=1 SV=3	0	FALSE	14.999	39	3	11	3	87	10.7	9.92	23.69	3	protein metabolism;other metabolic processes	other membranes;mitochondrion;translational apparatus	other molecular function	Pf01165	54460	ENSG00000266472	MRPS21	A0A075B746; hsa:54460; P82921; Q5TB11; Q9BST6	Mitochondrial translation initiation; Mitochondrial translation elongation; Mitochondrial translation termination	3	0	1.902	1.586	0.93	0.67	0.395665	0.9406	0	97.62
Q5BKZ1	DBIRD complex subunit ZNF326 OS=Homo sapiens (Human) OX=9606 GN=ZNF326 PE=1 SV=2	0	FALSE	45.398	24	10	24	10	582	65.6	5.15	38.6	10	RNA metabolism OR transcription;other metabolic processes;other biological processes	nucleus;other cell component	nucleic acid binding activity;other molecular function	Pf04988	284695	ENSG00000162664	ZNF326	A8MYX1; B4DLN0; B4E179; hsa:284695; Q5BKZ1; Q5VW93; Q5VW94; Q5VW96; Q5VW97; Q6NSA2; Q7Z638; Q7Z6C2		0	0	1.892	1.343	0.92	0.43	0.276645	0.965713	88.1	29.5
P06753	Tropomyosin alpha-3 chain OS=Homo sapiens (Human) OX=9606 GN=TPM3 PE=1 SV=2	0	FALSE	82.763	27	12	117	6	285	32.9	4.72	266.11	12	cell organization and biogenesis;other biological processes	cytosol;cytoskeleton	cytoskeletal activity	Pf00261	7170	ENSG00000143549	TPM3	D3DV71; hsa:7170; P06753; P12324; Q2QD06; Q5VU58; Q5VU63; Q5VU66; Q5VU71; Q5VU72; Q8TCG3; Q969Q2; Q9NQH8	RHOV GTPase cycle; Signaling by ALK fusions and activated point mutants; Smooth Muscle Contraction; Striated Muscle Contraction	7	2	1.892	0.566	0.92	-0.82	0.229731	0.810363	86.95	74.49
Q16774	Guanylate kinase OS=Homo sapiens (Human) OX=9606 GN=GUK1 PE=1 SV=2	0	FALSE	89.317	68	12	42	12	197	21.7	6.55	96.91	12	other metabolic processes	cytosol;other cell component	kinase activity;other molecular function	Pf00625	2987	ENSG00000143774	GUK1	B1ANH1; hsa:2987; Q16774	Interconversion of nucleotide di- and triphosphates; Azathioprine ADME	2	0	1.888	0.635	0.92	-0.66	0.310037	0.833235	54.61	82.14	Met-loss+Acetyl [N-Term]
Q9BRJ7	Tudor-interacting repair regulator protein OS=Homo sapiens (Human) OX=9606 GN=NUDT16L1 PE=1 SV=1	0	FALSE	40.291	54	9	21	8	211	23.3	8.91	28.62	9	other biological processes	nucleus	nucleic acid binding activity		84309	ENSG00000168101	NUDT16L1	hsa:84309; Q8NAI2; Q9BRJ7		0	0	1.888	0.783	0.92	-0.35	0.414035	0.934006	110.15	62.58
Q2TAY7	WD40 repeat-containing protein SMU1 OS=Homo sapiens (Human) OX=9606 GN=SMU1 PE=1 SV=2	0	FALSE	84.276	35	13	76	13	513	57.5	7.18	127.21	13	RNA metabolism OR transcription;other metabolic processes;other biological processes	nucleus;other cell component		Pf00400, Pf17814	55234	ENSG00000122692	SMU1	B4E3L0; hsa:55234; Q2TAY7; Q9BU59; Q9HA96; Q9NVD1	mRNA Splicing - Major Pathway	1	0	1.887	2.789	0.92	1.48	0.191565	0.882005	75	117.29	Met-loss+Acetyl [N-Term]
O75616	GTPase Era, mitochondrial OS=Homo sapiens (Human) OX=9606 GN=ERAL1 PE=1 SV=2	0	FALSE	28.793	22	7	28	7	437	48.3	8.84	35.36	7	cell organization and biogenesis	other membranes;cytosol;mitochondrion	translation activity;nucleic acid binding activity;other molecular function	Pf01926	26284	ENSG00000132591	ERAL1	B3KN21; C9JEC6; hsa:26284; O75616; O75617; Q8WUY4; Q96LE2; Q96TC0	Mitochondrial translation initiation; Mitochondrial translation elongation; Mitochondrial translation termination	4	0	1.885	2.742	0.91	1.46	0.354239	0.78571	92.13	59.96
Q8TAA9	Vang-like protein 1 OS=Homo sapiens (Human) OX=9606 GN=VANGL1 PE=1 SV=1	0	FALSE	32.38	16	7	11	7	524	59.9	8.81	20.68	7	cell-cell signaling;signal transduction;other biological processes	plasma membrane;other membranes		Pf06638	81839	ENSG00000173218	VANGL1	hsa:81839; Q5T1D3; Q5T1D4; Q86WG8; Q8N559; Q8TAA9	RHOC GTPase cycle; RHOA GTPase cycle; RHOG GTPase cycle; RAC2 GTPase cycle; RAC3 GTPase cycle; RHOD GTPase cycle; RND2 GTPase cycle; CDC42 GTPase cycle; RAC1 GTPase cycle; RHOQ GTPase cycle; RHOB GTPase cycle; RHOJ GTPase cycle; RHOF GTPase cycle; RHOV GTPase cycle; RHOU GTPase cycle; RND3 GTPase cycle; RND1 GTPase cycle; RHOH GTPase cycle	20	0	1.882	100	0.91	6.64	0.326343	9.08899e-17	66.29
O75208	Ubiquinone biosynthesis protein COQ9, mitochondrial OS=Homo sapiens (Human) OX=9606 GN=COQ9 PE=1 SV=1	0	FALSE	47.334	37	7	26	7	318	35.5	5.94	52.55	7	other metabolic processes	other membranes;mitochondrion;other cell component	other molecular function	Pf08511	57017	ENSG00000088682	COQ9	A8K3L2; hsa:57017; O75208; Q7L5V7; Q7Z5T6; Q8NBL4; Q9NTJ2; Q9P056	Ubiquinol biosynthesis	1	0	1.879	2.172	0.91	1.12	0.407605	0.898762	93.57	51.8
P82663	28S ribosomal protein S25, mitochondrial OS=Homo sapiens (Human) OX=9606 GN=MRPS25 PE=1 SV=1	0	FALSE	74.418	67	12	66	12	173	20.1	8.82	139.2	12	protein metabolism;other metabolic processes	other membranes;mitochondrion;translational apparatus	other molecular function	Pf05047	64432	ENSG00000131368	MRPS25	B4DFJ5; B4DQG6; hsa:64432; P82663; Q9H7P5	Mitochondrial translation initiation; Mitochondrial translation elongation; Mitochondrial translation termination	3	0	1.875	1.863	0.91	0.9	0.36483	0.934006	92.18	62
Q86UY6	N-alpha-acetyltransferase 40 OS=Homo sapiens (Human) OX=9606 GN=NAA40 PE=1 SV=1	0	FALSE	17.493	16	3	8	3	237	27.2	7.39	19.14	3	cell organization and biogenesis;protein metabolism;other metabolic processes	cytosol;cytoskeleton;nucleus	other molecular function	Pf00583	79829	ENSG00000110583	NAA40	B4DR03; B4DU10; hsa:79829; Q5HYL5; Q86UY6; Q9H897		1	0	1.874	0.481	0.91	-1.06	0.518216	0.81067	42.2	7.76
O43447	Peptidyl-prolyl cis-trans isomerase H OS=Homo sapiens (Human) OX=9606 GN=PPIH PE=1 SV=1	0	FALSE	104.081	89	16	87	16	177	19.2	8.07	184.49	16	cell organization and biogenesis;protein metabolism;RNA metabolism OR transcription;other metabolic processes;other biological processes	cytosol;nucleus;other cell component	other molecular function	Pf00160	10465	ENSG00000171960	PPIH	A6NNE7; hsa:10465; O43447	mRNA Splicing - Major Pathway; SARS-CoV-1 activates/modulates innate immune responses	2	0	1.871	0.307	0.9	-1.7	0.285341	0.534771	97.02	58.22	Met-loss+Acetyl [N-Term]
P05109	Protein S100-A8 OS=Homo sapiens (Human) OX=9606 GN=S100A8 PE=1 SV=1	0	FALSE	15.552	31	3	8	3	93	10.8	7.03	18.02	3	cell adhesion;cell-cell signaling;protein metabolism;other metabolic processes;stress response;transport;developmental processes;other biological processes	non-structural extracellular;plasma membrane;other membranes;cytosol;cytoskeleton;other cell component	signal transduction activity or receptor binding;cytoskeletal activity;other molecular function	Pf01023	6279	ENSG00000143546	S100A8	A8K5L3; D3DV37; hsa:6279; P05109; Q5SY70; Q9UC84; Q9UC92; Q9UCJ0; Q9UCM6	Neutrophil degranulation; ER-Phagosome pathway; MyD88:MAL(TIRAP) cascade initiated on plasma membrane; MyD88 deficiency (TLR2/4); IRAK4 deficiency (TLR2/4); Regulation of TLR by endogenous ligand; Metal sequestration by antimicrobial proteins; RHO GTPases Activate NADPH Oxidases	9	0	1.871	0.341	0.9	-1.55	0.43016	0.654027	13.65	55.12
Q96FK6	WD repeat-containing protein 89 OS=Homo sapiens (Human) OX=9606 GN=WDR89 PE=2 SV=1	0.002	FALSE	4.284	6	2	2	2	387	43.2	6.13	0	2	developmental processes			Pf00400	112840	ENSG00000140006	WDR89	hsa:112840; Q96FK6		0	0	1.868	1.281	0.9	0.36	0.398081	0.986142	0	39.01
Q16629	Serine/arginine-rich splicing factor 7 OS=Homo sapiens (Human) OX=9606 GN=SRSF7 PE=1 SV=1	0	FALSE	62.01	29	8	143	7	238	27.4	11.82	281.29	8	RNA metabolism OR transcription;other metabolic processes;transport;other biological processes	nucleus;other cell component	nucleic acid binding activity;other molecular function	Pf00076	6432	ENSG00000115875	SRSF7	B4DLU6; G5E9M3; hsa:6432; Q16629; Q564D3	mRNA 3'-end processing; RNA Polymerase II Transcription Termination; Transport of Mature mRNA derived from an Intron-Containing Transcript; mRNA Splicing - Major Pathway; mRNA Splicing - Minor Pathway	7	0	1.867	2.123	0.9	1.09	0.239343	0.939972	80.78	73.83
O15347	High mobility group protein B3 OS=Homo sapiens (Human) OX=9606 GN=HMGB3 PE=1 SV=4	0	FALSE	50.302	39	7	14	7	200	23	8.37	37.04	7	cell organization and biogenesis;DNA metabolism;other metabolic processes;stress response;other biological processes	nucleus;other cell component	nucleic acid binding activity	Pf00505, Pf09011	3149	ENSG00000029993	HMGB3	hsa:3149; O15347; O95556; Q6NS40		0	0	1.863	0.144	0.9	-2.79	0.33061	0.0834667	82.78	36.74
P37268	Squalene synthase OS=Homo sapiens (Human) OX=9606 GN=FDFT1 PE=1 SV=1	0	FALSE	101.516	61	18	99	18	417	48.1	6.54	169.77	18	other metabolic processes	other membranes;ER/Golgi	other molecular function	Pf00494	2222	ENSG00000079459; ENSG00000284967	FDFT1	B3KQ95; B4DJE5; B4DT56; B7Z1J3; hsa:2222; P37268; Q96GT0	PPARA activates gene expression; Activation of gene expression by SREBF (SREBP); Cholesterol biosynthesis	12	0	1.863	2.513	0.9	1.33	0.355709	0.914545	88.86	68.2
Q9BV86	N-terminal Xaa-Pro-Lys N-methyltransferase 1 OS=Homo sapiens (Human) OX=9606 GN=NTMT1 PE=1 SV=3	0	FALSE	31.677	36	6	15	6	223	25.4	5.52	24.02	6	cell cycle OR cell proliferation;cell organization and biogenesis;protein metabolism;other metabolic processes	cytosol;nucleus;other cell component	other molecular function	Pf05891	28989	ENSG00000148335	NTMT1	A8K4J2; A8K8G7; hsa:28989; Q5SZB9; Q9BV86; Q9UI28		0	0	1.863	0.491	0.9	-1.03	0.361979	0.817114	58.7	140.74
Q9Y2S2	Lambda-crystallin homolog OS=Homo sapiens (Human) OX=9606 GN=CRYL1 PE=1 SV=3	0	FALSE	36.373	33	9	18	9	319	35.4	6.18	23.81	9	other metabolic processes	cytosol	other molecular function	Pf00725, Pf02737	51084	ENSG00000165475	CRYL1	A0PJ43; B3KN92; hsa:51084; Q0VDI1; Q7Z4Z9; Q9P0G7; Q9Y2S2	Formation of xylulose-5-phosphate	1	0	1.862	0.287	0.9	-1.8	0.52862	0.542941	49.71	81.26
P80217	Interferon-induced 35 kDa protein OS=Homo sapiens (Human) OX=9606 GN=IFI35 PE=1 SV=5	0	FALSE	90.151	58	12	88	12	286	31.5	6.09	182.23	12	stress response;other biological processes	non-structural extracellular;other membranes;cytosol;nucleus;other cell component	other molecular function	Pf07292, Pf07334	3430	ENSG00000068079	IFI35	C9JGX1; hsa:3430; P80217; Q92984; Q99537; Q9BV98	Interferon alpha/beta signaling	2	0	1.862	0.47	0.9	-1.09	0.469218	0.706433	64.04	106.9	Met-loss+Acetyl [N-Term]
P46060	Ran GTPase-activating protein 1 OS=Homo sapiens (Human) OX=9606 GN=RANGAP1 PE=1 SV=1	0	FALSE	217.902	68	33	173	33	587	63.5	4.68	358.58	33	protein metabolism;other metabolic processes;stress response;transport;signal transduction;other biological processes	other membranes;cytosol;cytoskeleton;nucleus;other cell component	enzyme regulator activity;nucleic acid binding activity;other molecular function	Pf07834, Pf13516	5905	ENSG00000100401	RANGAP1	hsa:5905; P46060; Q96JJ2	Separation of Sister Chromatids; Resolution of Sister Chromatid Cohesion; RHO GTPases Activate Formins; EML4 and NUDC in mitotic spindle formation; Rev-mediated nuclear export of HIV RNA; SUMOylation of DNA replication proteins; Amplification of signal from unattached kinetochores via a MAD2 inhibitory signal; Postmitotic nuclear pore complex (NPC) reformation; SUMOylation of nuclear envelope pro…	12	0	1.861	0.816	0.9	-0.29	0.242722	0.909502	71.73	115.86	Met-loss+Acetyl [N-Term]
Q9NX20	39S ribosomal protein L16, mitochondrial OS=Homo sapiens (Human) OX=9606 GN=MRPL16 PE=1 SV=1	0	FALSE	49.283	40	9	61	9	251	28.4	10.13	124.53	9	protein metabolism;other metabolic processes	other membranes;mitochondrion;translational apparatus	nucleic acid binding activity;other molecular function	Pf00252	54948	ENSG00000166902	MRPL16	hsa:54948; Q9BYD0; Q9HB70; Q9NX20	Mitochondrial translation initiation; Mitochondrial translation elongation; Mitochondrial translation termination	3	0	1.86	1.992	0.9	0.99	0.178848	0.936853	68.86	45.24
P22392	Nucleoside diphosphate kinase B OS=Homo sapiens (Human) OX=9606 GN=NME2 PE=1 SV=1	0	FALSE	162.823	74	11	353	2	152	17.3	8.41	696.81	11	cell adhesion;protein metabolism;RNA metabolism OR transcription;other metabolic processes;signal transduction;other biological processes	non-structural extracellular;cytosol;other cell component	nucleic acid binding activity;kinase activity;other molecular function	Pf00334	4831; 654364	ENSG00000243678	NME2	A8MWA3; hsa:4831; hsa:654364; P22392; Q1WM23; Q6LCT6	Azathioprine ADME; Neutrophil degranulation; Interconversion of nucleotide di- and triphosphates; Ribavirin ADME	5	5	1.86	0.288	0.9	-1.8	0.24122	0.614904	124.73	106.09
Q13895	Bystin OS=Homo sapiens (Human) OX=9606 GN=BYSL PE=1 SV=3	0	FALSE	70.035	55	17	60	17	437	49.6	8.12	86.08	17	cell cycle OR cell proliferation;RNA metabolism OR transcription;other metabolic processes;developmental processes;other biological processes	cytosol;nucleus;other cell component	nucleic acid binding activity	Pf05291	705	ENSG00000112578	BYSL	hsa:705; Q13895; Q6P5W4; Q86W44; Q96IP8	Major pathway of rRNA processing in the nucleolus and cytosol	1	0	1.855	1.992	0.89	0.99	0.217557	0.923735	70.16	89.19
Q96EK4	THAP domain-containing protein 11 OS=Homo sapiens (Human) OX=9606 GN=THAP11 PE=1 SV=2	0	FALSE	12.076	11	4	5	4	314	34.4	8.98	6.7	4	cell cycle OR cell proliferation;RNA metabolism OR transcription;other metabolic processes;developmental processes;other biological processes	cytosol;nucleus;other cell component	nucleic acid binding activity;other molecular function	Pf05485	57215	ENSG00000168286	THAP11	A4UCT5; A8K002; hsa:57215; O94795; Q96EK4		0	0	1.854	1.267	0.89	0.34	0.313062	0.978522	75.42	94.41
Q9GZT3	SRA stem-loop-interacting RNA-binding protein, mitochondrial OS=Homo sapiens (Human) OX=9606 GN=SLIRP PE=1 SV=1	0	FALSE	86.203	78	9	112	9	109	12.3	10.24	254.12	9	cell organization and biogenesis;other biological processes	cytoskeleton;mitochondrion;nucleus;other cell component		Pf00076	81892	ENSG00000119705	SLIRP	hsa:81892; J3KMY7; Q9GZT3		0	0	1.852	2.398	0.89	1.26	0.376201	0.923735	112.74	104.85
A6NJ78	12S rRNA N4-methylcytidine (m4C) methyltransferase OS=Homo sapiens (Human) OX=9606 GN=METTL15 PE=1 SV=1	0	FALSE	13.311	9	2	4	2	407	46.1	8.62	6.77	2	RNA metabolism OR transcription;other metabolic processes	mitochondrion	other molecular function	Pf01795	196074	ENSG00000169519	METTL15	A6NJ78; A8MRS5; B7WNU2; hsa:196074; Q3MHD3; Q8N601; Q8NBA7		0	0	1.847	1.358	0.89	0.44	0.559772	0.950299	0	55.36
Q8N8R7	ARL14 effector protein OS=Homo sapiens (Human) OX=9606 GN=ARL14EP PE=1 SV=1	0.003	FALSE	3.694	8	2	4	2	260	29.3	8.07	1.62	2		plasma membrane;other membranes;cytosol;nucleus;other cell component		Pf14949	120534	ENSG00000152219	ARL14EP	hsa:120534; Q5HYH9; Q8N8R7		0	0	1.845	0.01	0.88	-6.64	0.563797	9.08899e-17	82.49
Q9NX47	E3 ubiquitin-protein ligase MARCHF5 OS=Homo sapiens (Human) OX=9606 GN=MARCHF5 PE=1 SV=1	0	FALSE	53.343	36	7	36	7	278	31.2	8.7	59.19	7	protein metabolism;other metabolic processes;other biological processes	other membranes;mitochondrion;ER/Golgi	other molecular function	Pf12906	54708	ENSG00000198060	MARCHF5	hsa:54708; Q9NX47		0	0	1.839	3.826	0.88	1.94	0.466293	0.617717	39.41	62.55
Q16625	Occludin OS=Homo sapiens (Human) OX=9606 GN=OCLN PE=1 SV=1	0	FALSE	85.047	23	10	20	10	522	59.1	6.09	58.56	10	cell organization and biogenesis;other biological processes	plasma membrane;other membranes;other cytoplasmic organelle;other cell component	other molecular function	Pf01284, Pf07303	100506658	ENSG00000197822	OCLN	B5BU70; D2DU64; D2DU65; D2IGC0; D2IGC1; E2CYV9; hsa:100506658; Q16625; Q5U1V4; Q8N6K1	RUNX1 regulates expression of components of tight junctions; Apoptotic cleavage of cell adhesion proteins	7	0	1.839	2.854	0.88	1.51	0.320091	0.765808	114.23	0.02
Q9C037	E3 ubiquitin-protein ligase TRIM4 OS=Homo sapiens (Human) OX=9606 GN=TRIM4 PE=1 SV=2	0	FALSE	15.13	10	5	24	5	500	57.4	8.1	21.71	5	protein metabolism;other metabolic processes;stress response;other biological processes	plasma membrane;other membranes;cytosol;other cell component	other molecular function	Pf00622, Pf00643, Pf15227	89122	ENSG00000146833	TRIM4	A4D298; hsa:89122; Q75MK1; Q96F06; Q9C036; Q9C037	Antigen processing: Ubiquitination & Proteasome degradation; SARS-CoV-2 activates/modulates innate and adaptive immune responses; TRAF6 mediated NF-kB activation; NF-kB activation through FADD/RIP-1 pathway mediated by caspase-8 and -10; Negative regulators of DDX58/IFIH1 signaling; Ovarian tumor domain proteases; TRAF3-dependent IRF activation pathway; TRAF6 mediated IRF7 activation	9	0	1.839	1.587	0.88	0.67	0.259304	0.995503	122.83	36.83
Q96FQ6	Protein S100-A16 OS=Homo sapiens (Human) OX=9606 GN=S100A16 PE=1 SV=1	0	FALSE	71.781	67	7	54	7	103	11.8	6.79	95.95	7	other biological processes	non-structural extracellular;plasma membrane;other membranes;cytosol;nucleus;other cell component	other molecular function	Pf01023	140576	ENSG00000188643	S100A16	A8K439; D3DV52; hsa:140576; Q5RHS6; Q96FQ6		0	0	1.835	2.655	0.88	1.41	0.227037	0.744029	121.21	0	Met-loss+Acetyl [N-Term]
Q96DI7	U5 small nuclear ribonucleoprotein 40 kDa protein OS=Homo sapiens (Human) OX=9606 GN=SNRNP40 PE=1 SV=1	0	FALSE	166.299	66	18	123	18	357	39.3	8.1	347.08	18	RNA metabolism OR transcription;other metabolic processes	cytosol;nucleus;other cell component		Pf00400	9410	ENSG00000060688	SNRNP40	B4DQJ1; hsa:9410; O75938; O95320; Q96DI7	mRNA Splicing - Major Pathway; mRNA Splicing - Minor Pathway	3	0	1.833	1.308	0.87	0.39	0.278192	0.970847	112.28	60.73
O95453	Poly(A)-specific ribonuclease PARN OS=Homo sapiens (Human) OX=9606 GN=PARN PE=1 SV=1	0	FALSE	35.341	15	8	22	8	639	73.4	6.2	26.12	8	RNA metabolism OR transcription;other metabolic processes;other biological processes	cytosol;nucleus;other cell component	nucleic acid binding activity;other molecular function	Pf04857, Pf08675	5073	ENSG00000140694; ENSG00000274829	PARN	B2RCB3; B4DDG8; B4DSB0; B4DWR4; B4E1H6; hsa:5073; O95453	Deadenylation of mRNA; ATF4 activates genes in response to endoplasmic reticulum stress; KSRP (KHSRP) binds and destabilizes mRNA	4	0	1.833	0.479	0.87	-1.06	0.322194	0.82325	45.54	80.77
P16284	Platelet endothelial cell adhesion molecule OS=Homo sapiens (Human) OX=9606 GN=PECAM1 PE=1 SV=2	0.001	FALSE	5.858	3	2	2	2	738	82.5	6.99	2.36	2	cell adhesion;cell organization and biogenesis;transport;developmental processes;signal transduction;other biological processes	non-structural extracellular;plasma membrane;other membranes;other cell component	other molecular function	Pf13895, Pf17736	5175	ENSG00000261371	PECAM1	A0A075B738; A8K3S7; D3DU31; hsa:5175; P16284; Q6LDA9; Q8TBH1; Q96RF5; Q96RF6; Q9NP65; Q9NPB7; Q9NPG9; Q9NQS9; Q9NQT0; Q9NQT1; Q9NQT2	Platelet degranulation ; Integrin cell surface interactions; Neutrophil degranulation; Platelet sensitization by LDL; PECAM1 interactions	8	0	1.833	1.737	0.87	0.8	0.449617	0.92138	438.18	124.42
O95197	Reticulon-3 OS=Homo sapiens (Human) OX=9606 GN=RTN3 PE=1 SV=2	0	FALSE	41.259	7	5	72	4	1032	112.5	4.96	139.16	5	cell organization and biogenesis;transport;developmental processes;other biological processes	non-structural extracellular;plasma membrane;other membranes;ER/Golgi;other cell component		Pf02453	10313	ENSG00000133318	RTN3	B3KQS2; B7Z308; B7Z4M0; F5H774; hsa:10313; O95197; Q147U9; Q496K2; Q53GN3; Q59EP0; Q5UEP2; Q6T930; Q7RTM7; Q7RTM8; Q7RTN3	Synaptic adhesion-like molecules	3	1	1.832	1.777	0.87	0.83	0.209125	0.970795	111.09	66.35	Met-loss+Acetyl [N-Term]
Q8NAV1	Pre-mRNA-splicing factor 38A OS=Homo sapiens (Human) OX=9606 GN=PRPF38A PE=1 SV=1	0	FALSE	21.261	18	4	14	4	312	37.5	9.96	18.11	4	RNA metabolism OR transcription;other metabolic processes	nucleus		Pf03371, Pf12871	84950	ENSG00000134748	PRPF38A	hsa:84950; Q8NAV1; Q96JW1; Q9BVZ8	mRNA Splicing - Major Pathway	2	0	1.829	1.028	0.87	0.04	0.413969	0.954354	60.11	104.06
Q9HCE1	Helicase MOV-10 OS=Homo sapiens (Human) OX=9606 GN=MOV10 PE=1 SV=2	0	FALSE	14.443	8	6	10	6	1003	113.6	8.82	4.37	6	stress response;other biological processes	cytosol;nucleus;other cell component	nucleic acid binding activity;other molecular function	Pf13087, Pf13604	4343	ENSG00000155363	MOV10	hsa:4343; Q5JR03; Q8TEF0; Q9BSY3; Q9BUJ9; Q9HCE1	TP53 Regulates Metabolic Genes; MAPK6/MAPK4 signaling; Pre-NOTCH Transcription and Translation; Oxidative Stress Induced Senescence; Estrogen-dependent gene expression; Oncogene Induced Senescence; Transcriptional Regulation by VENTX; Ca2+ pathway; RUNX1 regulates genes involved in megakaryocyte differentiation and platelet function; Regulation of MECP2 expression and activity; NR1H3 & NR1H2 regu…	17	0	1.828	2.092	0.87	1.06	0.410488	0.923735	85.92	31.98
O75940	Survival of motor neuron-related-splicing factor 30 OS=Homo sapiens (Human) OX=9606 GN=SMNDC1 PE=1 SV=1	0	FALSE	44.322	46	7	20	7	238	26.7	7.24	34.26	7	RNA metabolism OR transcription;other metabolic processes;other biological processes	nucleus;other cell component		Pf06003	10285	ENSG00000119953	SMNDC1	B2RA27; D3DRB1; hsa:10285; O75940; Q5T3K6	mRNA Splicing - Major Pathway	1	0	1.827	0.838	0.87	-0.26	0.375385	0.948212	74.01	34.08
O00244	Copper transport protein ATOX1 OS=Homo sapiens (Human) OX=9606 GN=ATOX1 PE=1 SV=1	0	FALSE	14.628	38	3	5	3	68	7.4	7.24	8.22	3	stress response;transport;other biological processes	cytosol	other molecular function	Pf00403	475	ENSG00000177556	ATOX1	A8KAJ8; D3DQI2; hsa:475; O00244; Q2M1R6; Q56AP3	Detoxification of Reactive Oxygen Species; Ion influx/efflux at host-pathogen interface	3	0	1.825	0.161	0.87	-2.64	0.577405	0.122186	10.17	14
O43684	Mitotic checkpoint protein BUB3 OS=Homo sapiens (Human) OX=9606 GN=BUB3 PE=1 SV=1	0	FALSE	131.274	62	16	209	16	328	37.1	6.84	415.61	16	cell cycle OR cell proliferation;signal transduction;other biological processes	cytosol;nucleus;other cell component	other molecular function	Pf00400	9184	ENSG00000154473	BUB3	A6NJ42; B2R6E7; D3DRE9; hsa:9184; O43684; O43685	Separation of Sister Chromatids; Resolution of Sister Chromatid Cohesion; RHO GTPases Activate Formins; EML4 and NUDC in mitotic spindle formation; Cdc20:Phospho-APC/C mediated degradation of Cyclin A; Amplification of signal from unattached kinetochores via a MAD2 inhibitory signal; Inactivation of APC/C via direct inhibition of the APC/C complex; APC/C:Cdc20 mediated degradation of mitotic prot…	12	0	1.825	1.147	0.87	0.2	0.270082	0.968999	76.64	55.86
Q9UNX4	WD repeat-containing protein 3 OS=Homo sapiens (Human) OX=9606 GN=WDR3 PE=1 SV=1	0	FALSE	9.645	4	3	4	3	943	106	6.64	2.55	3	RNA metabolism OR transcription;other metabolic processes;other biological processes	other membranes;nucleus;other cell component	nucleic acid binding activity	Pf00400, Pf04003, Pf12894	10885	ENSG00000065183	WDR3	hsa:10885; Q9UNX4	Major pathway of rRNA processing in the nucleolus and cytosol; rRNA modification in the nucleus and cytosol	2	0	1.825	1.158	0.87	0.21	0.557178	0.986142	121.59	0
O75586	Mediator of RNA polymerase II transcription subunit 6 OS=Homo sapiens (Human) OX=9606 GN=MED6 PE=1 SV=2	0	FALSE	7.725	11	3	3	3	246	28.4	8.62	4.9	3	cell organization and biogenesis;RNA metabolism OR transcription;other metabolic processes;other biological processes	nucleus	nucleic acid binding activity;other molecular function	Pf04934	10001	ENSG00000133997	MED6	B4DU17; B4E2P0; hsa:10001; O15401; O75586; Q53FE3; Q53HJ3; Q6FHQ4; Q9BTH1; Q9UHL1	PPARA activates gene expression; Transcriptional regulation of white adipocyte differentiation; Generic Transcription Pathway	3	0	1.822	0.418	0.87	-1.26	0.439816	0.737316	48.11	18.18
Q9Y296	Trafficking protein particle complex subunit 4 OS=Homo sapiens (Human) OX=9606 GN=TRAPPC4 PE=1 SV=1	0	FALSE	50.341	55	11	30	11	219	24.3	6.21	53.22	11	cell organization and biogenesis;other metabolic processes;transport;developmental processes	plasma membrane;other membranes;cytosol;ER/Golgi;other cytoplasmic organelle;other cell component		Pf04099	51399	ENSG00000196655; ENSG00000280495	TRAPPC4	A8K3A5; B4DME1; hsa:51399; Q9Y296	RAB GEFs exchange GTP for GDP on RABs; COPII-mediated vesicle transport; Syndecan interactions	3	0	1.822	0.944	0.87	-0.08	0.438563	0.943926	115.24	91.43	Met-loss+Acetyl [N-Term]
Q99653	Calcineurin B homologous protein 1 OS=Homo sapiens (Human) OX=9606 GN=CHP1 PE=1 SV=3	0	FALSE	100.263	69	13	105	13	195	22.4	5.1	227.95	13	cell organization and biogenesis;transport;signal transduction;other biological processes	plasma membrane;other membranes;cytoskeleton;ER/Golgi;nucleus;other cell component	transporter activity;enzyme regulator activity;cytoskeletal activity;other molecular function	Pf00036	11261	ENSG00000187446	CHP1	B2R6H9; hsa:11261; Q6FHZ9; Q99653	Hyaluronan uptake and degradation	2	0	1.821	1.891	0.86	0.92	0.361979	0.95399	111.47	60.2
Q96HV5	Transmembrane protein 41A OS=Homo sapiens (Human) OX=9606 GN=TMEM41A PE=1 SV=1	0	FALSE	13.763	11	2	10	2	264	29.6	9.03	26.47	2		other membranes		Pf09335	90407	ENSG00000163900	TMEM41A	A8K4B3; D3DNU2; hsa:90407; Q6ZMJ0; Q96HV5		0	0	1.821	4.679	0.86	2.23	0.607671	0.511886	115.99	44.66
Q9Y3C8	Ubiquitin-fold modifier-conjugating enzyme 1 OS=Homo sapiens (Human) OX=9606 GN=UFC1 PE=1 SV=3	0	FALSE	38.973	34	6	24	6	167	19.4	7.4	35.16	6	cell organization and biogenesis;protein metabolism;other metabolic processes;stress response;developmental processes		other molecular function	Pf08694	51506	ENSG00000143222	UFC1	A8K9R1; D3DVF9; hsa:51506; Q549X0; Q5VTX1; Q9BS96; Q9P009; Q9Y3C8		0	0	1.814	0.133	0.86	-2.91	0.355238	0.116553	98.23	85.64
Q9BV38	WD repeat-containing protein 18 OS=Homo sapiens (Human) OX=9606 GN=WDR18 PE=1 SV=2	0	FALSE	50.78	28	9	47	9	432	47.4	6.7	71.87	9	DNA metabolism;RNA metabolism OR transcription;other metabolic processes	nucleus;other cell component		Pf00400, Pf14077	57418	ENSG00000065268	WDR18	hsa:57418; O60390; Q9BV38; Q9BWR2	Major pathway of rRNA processing in the nucleolus and cytosol	1	0	1.813	1.708	0.86	0.77	0.338142	0.923735	85.44	75.66
Q9H4I3	TraB domain-containing protein OS=Homo sapiens (Human) OX=9606 GN=TRABD PE=1 SV=1	0	FALSE	91.913	54	15	40	15	376	42.3	8	82.69	15				Pf01963	80305	ENSG00000170638	TRABD	hsa:80305; Q19CC5; Q96ED8; Q9H4I3; Q9H7N1; Q9UGX6; Q9UGX7		0	0	1.811	2.15	0.86	1.1	0.466232	0.914228	30.06	71.5
Q9GZQ3	COMM domain-containing protein 5 OS=Homo sapiens (Human) OX=9606 GN=COMMD5 PE=1 SV=1	0	FALSE	43.213	40	7	18	7	224	24.7	7.02	35.97	7		cytosol;nucleus		Pf07258	28991	ENSG00000170619	COMMD5	D3DWN7; hsa:28991; Q9GZQ3; Q9NVN6; Q9UHX5	Neddylation	1	0	1.811	0.381	0.86	-1.39	0.557178	0.646606	36	69.95	Met-loss+Acetyl [N-Term]
P61165	Transmembrane protein 258 OS=Homo sapiens (Human) OX=9606 GN=TMEM258 PE=1 SV=1	0	FALSE	7.01	10	1	18	1	79	9.1	5.83	28.63	1	protein metabolism;other metabolic processes;stress response;other biological processes	other membranes;ER/Golgi;other cell component	other molecular function	Pf05251	746	ENSG00000134825	TMEM258	A8K6L8; hsa:746; P61165; Q9D953; Q9Y2Q7		0	0	1.806	2.054	0.85	1.04	0.363722	0.931088	238.32	95.77	Acetyl [N-Term]
Q15274	Nicotinate-nucleotide pyrophosphorylase [carboxylating] OS=Homo sapiens (Human) OX=9606 GN=QPRT PE=1 SV=3	0	FALSE	102.27	49	9	65	9	297	30.8	6.21	181.6	9	other metabolic processes	cytosol;other cell component	other molecular function	Pf01729, Pf02749	23475	ENSG00000103485	QPRT	hsa:23475; Q15274; Q53XW7; Q96G22; Q9BSG6	Nicotinate metabolism	5	0	1.804	0.212	0.85	-2.24	0.447363	0.355498	87.12	110.69
P11234	Ras-related protein Ral-B OS=Homo sapiens (Human) OX=9606 GN=RALB PE=1 SV=1	0	FALSE	85.545	50	10	159	5	206	23.4	6.62	258.37	10	cell cycle OR cell proliferation;stress response;transport;signal transduction;other biological processes	plasma membrane;other membranes;other cell component	other molecular function	Pf00071	5899	ENSG00000144118	RALB	B4E040; hsa:5899; P11234; Q53T32; Q6ZS74	p38MAPK events	6	7	1.803	1.525	0.85	0.61	0.288912	0.980836	86.39	59.93
P47929	Galectin-7 OS=Homo sapiens (Human) OX=9606 GN=LGALS7B PE=1 SV=2	0	FALSE	35.387	45	5	15	5	136	15.1	7.62	23.26	5	cell adhesion;other biological processes	non-structural extracellular;nucleus;other cell component	other molecular function	Pf00337	3963; 653499	ENSG00000178934; ENSG00000205076; ENSG00000282902; ENSG00000283082	LGALS7; LGALS7B	hsa:3963; hsa:653499; P47929; Q6IB87		0	0	1.802	0.643	0.85	-0.64	0.359055	0.913518	140.88	3.9
Q9UKV8	Protein argonaute-2 OS=Homo sapiens (Human) OX=9606 GN=AGO2 PE=1 SV=3	0	FALSE	15.305	6	4	5	4	859	97.1	9.19	4.21	4	cell organization and biogenesis;protein metabolism;RNA metabolism OR transcription;other metabolic processes;developmental processes;other biological processes	non-structural extracellular;cytosol;nucleus;other cell component	nucleic acid binding activity;other molecular function	Pf02170, Pf02171, Pf08699, Pf16486, Pf16487, Pf16488	27161	ENSG00000123908	AGO2	hsa:27161; Q8TCZ5; Q8WV58; Q96ID1; Q9UKV8	MAPK6/MAPK4 signaling; Transcriptional regulation by small RNAs; Estrogen-dependent gene expression; MicroRNA (miRNA) biogenesis; Pre-NOTCH Transcription and Translation; TP53 Regulates Metabolic Genes; Ca2+ pathway; Regulation of MECP2 expression and activity; NR1H3 & NR1H2 regulate gene expression linked to cholesterol transport and efflux; Small interfering RNA (siRNA) biogenesis; Regulation o…	21	0	1.799	0.01	0.85	-6.64	0.442563	9.08899e-17	274.25
Q9GZN7	Protein rogdi homolog OS=Homo sapiens (Human) OX=9606 GN=ROGDI PE=1 SV=1	0	FALSE	8.678	9	2	5	2	287	32.2	8.16	5.2	2	developmental processes;other biological processes	ER/Golgi;nucleus;other cell component		Pf10259	79641	ENSG00000067836	ROGDI	hsa:79641; Q6IA00; Q9GZN7		0	0	1.797	0.433	0.85	-1.21	0.518216	0.756329	34.03	50.28
P68032	Actin, alpha cardiac muscle 1 OS=Homo sapiens (Human) OX=9606 GN=ACTC1 PE=1 SV=1	0	FALSE	206.266	42	18	2164	2	377	42	5.39	3658.61	18	cell organization and biogenesis;developmental processes;other biological processes	cytosol;cytoskeleton;other cell component	cytoskeletal activity;other molecular function	Pf00022	70	ENSG00000159251	ACTC1	hsa:70; P04270; P68032	RHOA GTPase cycle; RHOB GTPase cycle; Striated Muscle Contraction	9	0	1.797	1.319	0.85	0.4	0.288912	0.999915	88.1	70.06
Q9BRQ8	Ferroptosis suppressor protein 1 OS=Homo sapiens (Human) OX=9606 GN=AIFM2 PE=1 SV=1	0	FALSE	17.493	16	4	9	4	373	40.5	9.11	9.74	4	cell organization and biogenesis;other metabolic processes;other biological processes	plasma membrane;other membranes;cytosol;mitochondrion;nucleus;other cell component	nucleic acid binding activity;other molecular function	Pf07992	84883	ENSG00000042286	AIFM2	B3KXI0; hsa:84883; Q63Z39; Q9BRQ8	TP53 Regulates Transcription of Genes Involved in Cytochrome C Release	4	0	1.795	0.711	0.84	-0.49	0.477815	0.923735	25.73	32.09
O00264	Membrane-associated progesterone receptor component 1 OS=Homo sapiens (Human) OX=9606 GN=PGRMC1 PE=1 SV=3	0	FALSE	68.469	62	11	76	10	195	21.7	4.7	120.21	11	cell organization and biogenesis;other metabolic processes;developmental processes;other biological processes	plasma membrane;other membranes;mitochondrion;ER/Golgi;other cell component	other molecular function	Pf00173	10857	ENSG00000101856	PGRMC1	B7Z1L3; hsa:10857; O00264; Q9UGJ9	Neutrophil degranulation	2	0	1.793	2.291	0.84	1.2	0.516332	0.916574	144.12	44.75
Q9Y2Q3	Glutathione S-transferase kappa 1 OS=Homo sapiens (Human) OX=9606 GN=GSTK1 PE=1 SV=3	0	FALSE	143.77	69	12	142	12	226	25.5	8.41	369.19	12	other metabolic processes;other biological processes	cytosol;mitochondrion;other cytoplasmic organelle	other molecular function	Pf01323	373156	ENSG00000197448	GSTK1	B4DIH1; B4DSY2; hsa:373156; Q6P4H0; Q7Z520; Q9P1S4; Q9Y2Q3	Peroxisomal protein import; Glutathione conjugation	3	0	1.791	2.142	0.84	1.1	0.211256	0.931088	103.74	100.21
Q12874	Splicing factor 3A subunit 3 OS=Homo sapiens (Human) OX=9606 GN=SF3A3 PE=1 SV=1	0	FALSE	156.729	53	22	126	22	501	58.8	5.38	267.34	22	cell organization and biogenesis;RNA metabolism OR transcription;other metabolic processes	nucleus	other molecular function	Pf11931, Pf12108, Pf13297, Pf16837	10946	ENSG00000183431	SF3A3	D3DPT5; hsa:10946; Q12874; Q15460; Q5VT87	mRNA Splicing - Major Pathway	3	0	1.791	2.379	0.84	1.25	0.293253	0.923735	78.48	134.24	Acetyl [N-Term]
O60828	Polyglutamine-binding protein 1 OS=Homo sapiens (Human) OX=9606 GN=PQBP1 PE=1 SV=1	0	FALSE	29.966	28	4	8	4	265	30.5	6.33	20.51	4	cell organization and biogenesis;RNA metabolism OR transcription;other metabolic processes;stress response;developmental processes;other biological processes	nucleus;other cell component	nucleic acid binding activity;other molecular function		10084	ENSG00000102103	PQBP1	C9JQA1; hsa:10084; O60828; Q4VY25; Q4VY26; Q4VY27; Q4VY29; Q4VY30; Q4VY34; Q4VY35; Q4VY36; Q4VY37; Q4VY38; Q9GZP2; Q9GZU4; Q9GZZ4	mRNA Splicing - Major Pathway	1	0	1.79	0.792	0.84	-0.34	0.366005	0.93075	18.44	0	Met-loss [N-Term]
P09001	39S ribosomal protein L3, mitochondrial OS=Homo sapiens (Human) OX=9606 GN=MRPL3 PE=1 SV=1	0	FALSE	94.991	46	12	95	12	348	38.6	9.48	246.65	12	protein metabolism;other metabolic processes	other membranes;mitochondrion;translational apparatus	other molecular function	Pf00297	11222	ENSG00000114686	MRPL3	hsa:11222; P09001; Q6IBT2	Mitochondrial translation initiation; Mitochondrial translation elongation; Mitochondrial translation termination	3	0	1.787	2.157	0.84	1.11	0.243777	0.94302	57.18	41.22
P62273	40S ribosomal protein S29 OS=Homo sapiens (Human) OX=9606 GN=RPS29 PE=1 SV=2	0	FALSE	26.633	50	4	51	4	56	6.7	10.13	82.29	4	protein metabolism;other metabolic processes	other membranes;cytosol;ER/Golgi;translational apparatus;nucleus;other cell component	other molecular function	Pf00253	6235	ENSG00000213741	RPS29	A8MZ73; hsa:6235; P30054; P62273	Regulation of expression of SLITs and ROBOs; L13a-mediated translational silencing of Ceruloplasmin expression; Translation initiation complex formation; Formation of a pool of free 40S subunits; Formation of the ternary complex, and subsequently, the 43S complex; Ribosomal scanning and start codon recognition; GTP hydrolysis and joining of the 60S ribosomal subunit; Major pathway of rRNA process…	20	0	1.786	0.291	0.84	-1.78	0.410488	0.552495	103.09	81.52	Met-loss [N-Term]
O76021	Ribosomal L1 domain-containing protein 1 OS=Homo sapiens (Human) OX=9606 GN=RSL1D1 PE=1 SV=3	0	FALSE	245.826	48	28	221	28	490	54.9	10.13	429.83	28	other biological processes	nucleus;other cell component	nucleic acid binding activity	Pf00687	26156	ENSG00000171490	RSL1D1	B4DJ58; D3DUG7; hsa:26156; O76021; Q2M1T7; Q6PL22; Q8IWS7; Q8WUZ1; Q9HDA9; Q9Y3Z9		0	0	1.784	3.478	0.84	1.8	0.329026	0.857437	75.53	92.28	Acetyl [N-Term]
P84098	60S ribosomal protein L19 OS=Homo sapiens (Human) OX=9606 GN=RPL19 PE=1 SV=1	0	FALSE	69.519	37	9	171	9	196	23.5	11.47	298.31	9	protein metabolism;other metabolic processes	cytosol;translational apparatus;nucleus;other cell component	other molecular function	Pf01280	6143	ENSG00000108298	RPL19	B2R4K2; hsa:6143; P14118; P22908; P84098; Q502Y6; Q7Z6E4	L13a-mediated translational silencing of Ceruloplasmin expression; Formation of a pool of free 40S subunits; GTP hydrolysis and joining of the 60S ribosomal subunit; Regulation of expression of SLITs and ROBOs; Major pathway of rRNA processing in the nucleolus and cytosol; Nonsense Mediated Decay (NMD) enhanced by the Exon Junction Complex (EJC); SRP-dependent cotranslational protein targeting to…	14	0	1.783	0.665	0.83	-0.59	0.300152	0.907739	75.96	59.38
P60953	Cell division control protein 42 homolog OS=Homo sapiens (Human) OX=9606 GN=CDC42 PE=1 SV=2	0	FALSE	107.19	64	10	313	9	191	21.2	6.55	811.41	10	cell-cell signaling;cell organization and biogenesis;protein metabolism;other metabolic processes;stress response;transport;developmental processes;signal transduction;other biological processes	plasma membrane;other membranes;cytosol;cytoskeleton;ER/Golgi;other cytoplasmic organelle;other cell component	signal transduction activity or receptor binding;other molecular function	Pf00071	998	ENSG00000070831	CDC42	hsa:998; P21181; P25763; P60953; Q7L8R5; Q9UDI2	RHOV GTPase cycle; RHOU GTPase cycle; VEGFA-VEGFR2 Pathway; RHO GTPases Activate Formins; Regulation of actin dynamics for phagocytic cup formation; FCGR3A-mediated phagocytosis; CDC42 GTPase cycle; RAC1 GTPase cycle; RHOQ GTPase cycle; RHOG GTPase cycle; MAPK6/MAPK4 signaling; RHO GTPases Activate WASPs and WAVEs; RHO GTPases activate IQGAPs; RAC2 GTPase cycle; RAC3 GTPase cycle; RHOJ GTPase cyc…	60	0	1.783	0.987	0.83	-0.02	0.350303	0.951351	133.01	113.8
Q8NBM8	Prenylcysteine oxidase-like OS=Homo sapiens (Human) OX=9606 GN=PCYOX1L PE=1 SV=2	0	FALSE	35.682	18	7	16	7	494	54.6	7.31	30.99	7	protein metabolism;other metabolic processes	non-structural extracellular;other cell component	other molecular function	Pf07156, Pf13450	78991	ENSG00000145882	PCYOX1L	hsa:78991; Q7Z4S2; Q8NBM8; Q8NCY5; Q8NF69; Q9BTE8; Q9BWS3	Platelet degranulation	1	0	1.782	5.102	0.83	2.35	0.5173	0.49181	115.06	70.05
Q15125	3-beta-hydroxysteroid-Delta(8),Delta(7)-isomerase OS=Homo sapiens (Human) OX=9606 GN=EBP PE=1 SV=3	0	FALSE	19.928	17	3	18	3	230	26.3	7.9	48.44	3	other metabolic processes;developmental processes;other biological processes	other membranes;ER/Golgi;nucleus;other cell component	other molecular function	Pf05241	10682	ENSG00000147155	EBP	hsa:10682; Q15125; Q6FGL3; Q6IBI9	Cholesterol biosynthesis via desmosterol; Cholesterol biosynthesis via lathosterol	8	0	1.779	2.315	0.83	1.21	0.258434	0.909502	145.45	59.94	Met-loss+Acetyl [N-Term]
Q9UBQ0	Vacuolar protein sorting-associated protein 29 OS=Homo sapiens (Human) OX=9606 GN=VPS29 PE=1 SV=1	0	FALSE	109.209	61	9	100	9	182	20.5	6.79	181.65	9	transport	other membranes;cytosol;other cytoplasmic organelle;other cell component	other molecular function	Pf12850	51699	ENSG00000111237	VPS29	hsa:51699; Q502Y5; Q6FIF8; Q6IAH3; Q9H0W0; Q9NRP1; Q9NRU7; Q9UBQ0	WNT ligand biogenesis and trafficking	1	0	1.776	0.276	0.83	-1.86	0.275539	0.571017	140	74.54	Met-loss [N-Term]
Q07955	Serine/arginine-rich splicing factor 1 OS=Homo sapiens (Human) OX=9606 GN=SRSF1 PE=1 SV=2	0	FALSE	104.031	46	16	342	16	248	27.7	10.36	699.36	16	cell organization and biogenesis;RNA metabolism OR transcription;other metabolic processes;transport;other biological processes	nucleus;other cell component	nucleic acid binding activity;other molecular function	Pf00076	6426	ENSG00000136450	SRSF1	B2R6Z7; D3DTZ3; hsa:6426; Q07955; Q13809	Transport of Mature mRNA derived from an Intron-Containing Transcript; mRNA 3'-end processing; RNA Polymerase II Transcription Termination; mRNA Splicing - Major Pathway; mRNA Splicing - Minor Pathway	7	0	1.772	1.884	0.83	0.91	0.309046	0.947654	69.66	83.21
A0A0B4J2D5	Glutamine amidotransferase-like class 1 domain-containing protein 3B, mitochondrial OS=Homo sapiens (Human) OX=9606 GN=GATD3B PE=1 SV=1	0	FALSE	170.494	68	13	130	13	268	28.1	8.27	370.35	13		mitochondrion			8209		GATD3B	A0A0B4J2D5; A6NFJ6; A6NJY7; hsa:8209; O00650; O00660; O15011; O15012; P30042; P55346; P78474; Q92505; Q92507		1	0	1.767	2.743	0.82	1.46	0.276897	0.905913	124.54	78.7
P62249	40S ribosomal protein S16 OS=Homo sapiens (Human) OX=9606 GN=RPS16 PE=1 SV=2	0	FALSE	64.928	58	11	282	11	146	16.4	10.21	425.55	11	protein metabolism;RNA metabolism OR transcription;other metabolic processes;other biological processes	cytosol;translational apparatus;nucleus;other cell component	nucleic acid binding activity;other molecular function	Pf00380	6217	ENSG00000105193	RPS16	B2RDD5; hsa:6217; P17008; P62249	Regulation of expression of SLITs and ROBOs; Major pathway of rRNA processing in the nucleolus and cytosol; L13a-mediated translational silencing of Ceruloplasmin expression; Translation initiation complex formation; Formation of a pool of free 40S subunits; Formation of the ternary complex, and subsequently, the 43S complex; Ribosomal scanning and start codon recognition; GTP hydrolysis and join…	19	0	1.761	0.508	0.82	-0.98	0.319239	0.833973	123.19	48.15	Met-loss [N-Term]
Q53H12	Acylglycerol kinase, mitochondrial OS=Homo sapiens (Human) OX=9606 GN=AGK PE=1 SV=2	0	FALSE	126.498	56	17	112	17	422	47.1	8.09	269.82	17	cell organization and biogenesis;other metabolic processes;transport	other membranes;cytosol;mitochondrion;other cell component	kinase activity;other molecular function	Pf00781, Pf19712	55750	ENSG00000006530; ENSG00000262327	AGK	hsa:55750; Q53H12; Q75KN1; Q96GC3; Q9NP48	Signaling by BRAF and RAF1 fusions; Glycerophospholipid biosynthesis	2	0	1.761	4.862	0.82	2.28	0.332391	0.744029	65.66	62.26
Q9NW64	Pre-mRNA-splicing factor RBM22 OS=Homo sapiens (Human) OX=9606 GN=RBM22 PE=1 SV=1	0	FALSE	42.87	25	7	15	7	420	46.9	8.54	27.47	7	RNA metabolism OR transcription;other metabolic processes;other biological processes	nucleus;other cell component	nucleic acid binding activity;other molecular function	Pf00076	55696	ENSG00000086589	RBM22	A6NDM5; B4DLI9; hsa:55696; O95607; Q9NW64	mRNA Splicing - Major Pathway	1	0	1.761	3.447	0.82	1.79	0.490661	0.708499	68.17	62.83	Met-loss+Acetyl [N-Term]
P09669	Cytochrome c oxidase subunit 6C OS=Homo sapiens (Human) OX=9606 GN=COX6C PE=1 SV=2	0	FALSE	51.062	52	7	149	7	75	8.8	10.39	136.89	7	other metabolic processes	other membranes;mitochondrion		Pf02937	1345	ENSG00000164919	COX6C	B2R4D7; hsa:1345; P09669	TP53 Regulates Metabolic Genes; Respiratory electron transport; Cytoprotection by HMOX1	7	0	1.758	1.472	0.81	0.56	0.374198	0.984196	136.73	49.1	Met-loss [N-Term]
P02545	Prelamin-A/C OS=Homo sapiens (Human) OX=9606 GN=LMNA PE=1 SV=1	0	FALSE	562.238	72	57	1744	55	664	74.1	7.02	3620.76	57	cell cycle OR cell proliferation;cell organization and biogenesis;other metabolic processes;stress response;transport;developmental processes;other biological processes	cytosol;cytoskeleton;nucleus;other cell component	cytoskeletal activity;other molecular function	Pf00038, Pf00932	4000	ENSG00000160789	LMNA	B4DI32; D3DVB0; D6RAQ3; E7EUI9; hsa:4000; P02545; P02546; Q5I6Y4; Q5I6Y6; Q5TCJ2; Q5TCJ3; Q6UYC3; Q969I8; Q96JA2	Signaling by BRAF and RAF1 fusions; XBP1(S) activates chaperone genes	13	2	1.758	1.376	0.81	0.46	0.321217	0.997096	90.18	140.29	Acetyl [N-Term]
P15153	Ras-related C3 botulinum toxin substrate 2 OS=Homo sapiens (Human) OX=9606 GN=RAC2 PE=1 SV=1	0	FALSE	94.829	56	9	235	5	192	21.4	7.61	406.27	9	cell adhesion;cell cycle OR cell proliferation;cell organization and biogenesis;other metabolic processes;signal transduction;other biological processes	plasma membrane;other membranes;cytosol;mitochondrion;ER/Golgi;nucleus;other cell component	enzyme regulator activity;other molecular function	Pf00071	5880	ENSG00000128340	RAC2	hsa:5880; P15153; Q9UDJ4	RAC2 GTPase cycle; PIP3 activates AKT signaling; Constitutive Signaling by Aberrant PI3K in Cancer; PI5P, PP2A and IER3 Regulate PI3K/AKT Signaling; GPVI-mediated activation cascade; PCP/CE pathway; ROS and RNS production in phagocytes; RHO GTPases Activate NADPH Oxidases	23	0	1.758	0.711	0.81	-0.49	0.490407	0.913518	135.02	59.24
P13995	Bifunctional methylenetetrahydrofolate dehydrogenase/cyclohydrolase, mitochondrial OS=Homo sapiens (Human) OX=9606 GN=MTHFD2 PE=1 SV=2	0	FALSE	219.876	67	13	145	13	350	37.9	8.73	400.74	13	other metabolic processes	mitochondrion	other molecular function	Pf00763, Pf02882	10797	ENSG00000065911	MTHFD2	hsa:10797; P13995; Q53G90; Q53GV5; Q53S36; Q7Z650	Metabolism of folate and pterines	4	0	1.755	2.152	0.81	1.11	0.513307	0.931013	68.95	86.14
P78406	mRNA export factor OS=Homo sapiens (Human) OX=9606 GN=RAE1 PE=1 SV=1	0	FALSE	133.604	56	16	118	16	368	40.9	7.83	261.53	16	cell cycle OR cell proliferation;cell organization and biogenesis;other metabolic processes;transport;other biological processes	cytoskeleton;nucleus;other cell component	cytoskeletal activity;nucleic acid binding activity;other molecular function	Pf00400	8480	ENSG00000101146	RAE1	A8K882; hsa:8480; O15306; P78406; Q3SYL7; Q5TCH8; Q6V708; Q9H100; Q9NQM6	SARS-CoV-2 activates/modulates innate and adaptive immune responses; Transcriptional regulation by small RNAs; Regulation of HSF1-mediated heat shock response; HCMV Late Events; HCMV Early Events; ISG15 antiviral mechanism; Transport of the SLBP independent Mature mRNA; Transport of the SLBP Dependant Mature mRNA; Transport of Mature mRNA Derived from an Intronless Transcript; Transport of Mature…	30	0	1.753	1.338	0.81	0.42	0.358075	0.996885	87.79	60.04	Met-loss+Acetyl [N-Term]
Q13084	39S ribosomal protein L28, mitochondrial OS=Homo sapiens (Human) OX=9606 GN=MRPL28 PE=1 SV=4	0	FALSE	121.166	68	17	129	17	256	30.1	8.29	264.31	17	protein metabolism;other metabolic processes	other membranes;cytosol;mitochondrion;translational apparatus	other molecular function	Pf00830	10573	ENSG00000086504	MRPL28	B2RCM4; D3DU46; hsa:10573; Q13084; Q4TT39; Q96S26; Q9BQD8; Q9BR04	Mitochondrial translation initiation; Mitochondrial translation elongation; Mitochondrial translation termination	3	0	1.751	2.507	0.81	1.33	0.283546	0.921668	135.04	50.76
Q8WXI9	Transcriptional repressor p66-beta OS=Homo sapiens (Human) OX=9606 GN=GATAD2B PE=1 SV=1	0	FALSE	51.422	20	9	24	8	593	65.2	9.7	64.24	9	cell organization and biogenesis;protein metabolism;other metabolic processes;other biological processes	nucleus;other cell component	nucleic acid binding activity;other molecular function	Pf00320, Pf16563	57459	ENSG00000143614; ENSG00000261992	GATAD2B	D3DUZ2; hsa:57459; Q5VUR2; Q7LG68; Q8WXI9; Q9ULS0	Potential therapeutics for SARS; Regulation of PTEN gene transcription; HDACs deacetylate histones; RNA Polymerase I Transcription Initiation; ERCC6 (CSB) and EHMT2 (G9a) positively regulate rRNA expression; Regulation of TP53 Activity through Acetylation	6	1	1.747	1.373	0.81	0.46	0.535849	0.960331	57.83	60.85
Q00577	Transcriptional activator protein Pur-alpha OS=Homo sapiens (Human) OX=9606 GN=PURA PE=1 SV=2	0	FALSE	79.334	36	8	61	6	322	34.9	6.44	153.5	8	cell cycle OR cell proliferation;cell organization and biogenesis;DNA metabolism;RNA metabolism OR transcription;other metabolic processes;transport;developmental processes;other biological processes	nucleus;other cell component	nucleic acid binding activity;other molecular function	Pf04845	5813	ENSG00000185129	PURA	hsa:5813; Q00577		1	0	1.747	1.144	0.8	0.19	0.405521	0.960745	67.09	31.12
P62263	40S ribosomal protein S14 OS=Homo sapiens (Human) OX=9606 GN=RPS14 PE=1 SV=3	0	FALSE	161.339	68	11	215	11	151	16.3	10.05	460.73	11	cell organization and biogenesis;protein metabolism;RNA metabolism OR transcription;other metabolic processes;other biological processes	cytosol;translational apparatus;nucleus;other cell component	nucleic acid binding activity;other molecular function	Pf00411	6208	ENSG00000164587	RPS14	B2R5G5; D3DQG5; hsa:6208; P06366; P62263; Q5BJI0	Regulation of expression of SLITs and ROBOs; L13a-mediated translational silencing of Ceruloplasmin expression; Translation initiation complex formation; Formation of a pool of free 40S subunits; Formation of the ternary complex, and subsequently, the 43S complex; Ribosomal scanning and start codon recognition; GTP hydrolysis and joining of the 60S ribosomal subunit; Major pathway of rRNA process…	20	0	1.746	0.414	0.8	-1.27	0.327262	0.772828	143.48	53.67
P62937	Peptidyl-prolyl cis-trans isomerase A OS=Homo sapiens (Human) OX=9606 GN=PPIA PE=1 SV=2	0	FALSE	211.003	75	12	654	12	165	18	7.81	1272.89	12	cell adhesion;cell organization and biogenesis;protein metabolism;other metabolic processes;stress response;other biological processes	non-structural extracellular;nucleus;other cell component	signal transduction activity or receptor binding;other molecular function	Pf00160	5478	ENSG00000196262	PPIA	A8K220; hsa:5478; P05092; P62937; Q3KQW3; Q567Q0; Q6IBU5; Q96IX3; Q9BRU4; Q9BTY9; Q9UC61	Neutrophil degranulation; Gene and protein expression by JAK-STAT signaling after Interleukin-12 stimulation; Budding and maturation of HIV virion; Platelet degranulation ; Basigin interactions; SARS-CoV-1 activates/modulates innate immune responses; Integration of provirus; APOBEC3G mediated resistance to HIV-1 infection; Calcineurin activates NFAT; Binding and entry of HIV virion; Assembly Of T…	16	0	1.745	0.136	0.8	-2.88	0.331544	0.276635	126.11	102.32	Met-loss [N-Term]; Met-loss+Acetyl [N-Term]; Acetyl [N-Term]
Q9H0U6	39S ribosomal protein L18, mitochondrial OS=Homo sapiens (Human) OX=9606 GN=MRPL18 PE=1 SV=1	0	FALSE	32.53	28	5	31	5	180	20.6	9.54	62.78	5	protein metabolism;other metabolic processes;transport	other membranes;mitochondrion;translational apparatus	nucleic acid binding activity;other molecular function	Pf00861	29074	ENSG00000112110	MRPL18	hsa:29074; Q5TAP9; Q9H0U6; Q9NZW8	Mitochondrial translation elongation; Mitochondrial translation initiation; Mitochondrial translation termination	3	0	1.745	2.719	0.8	1.44	0.550423	0.880916	42.34	50.42
P56381	ATP synthase subunit epsilon, mitochondrial OS=Homo sapiens (Human) OX=9606 GN=ATP5F1E PE=1 SV=2	0.001	FALSE	5.925	31	2	25	2	51	5.8	9.92	35.22	2	other metabolic processes;transport	other membranes;mitochondrion	transporter activity;other molecular function	Pf04627	514	ENSG00000124172	ATP5F1E	B2RDD0; E1P5H6; hsa:514; P56381; Q53XU6	Cristae formation; Formation of ATP by chemiosmotic coupling	5	0	1.743	1.527	0.8	0.61	0.489677	0.989221	141.56	25.57
P13726	Tissue factor OS=Homo sapiens (Human) OX=9606 GN=F3 PE=1 SV=1	0	FALSE	15.254	13	3	6	3	295	33	7.03	9.85	3	protein metabolism;other metabolic processes;stress response;other biological processes	non-structural extracellular;extracellular matrix;plasma membrane;other membranes;other cell component	other molecular function	Pf01108, Pf09294	2152	ENSG00000117525	F3	D3DT47; hsa:2152; P13726; Q6FHG2; Q86WH4	NGF-stimulated transcription; Extrinsic Pathway of Fibrin Clot Formation	7	0	1.743	0.287	0.8	-1.8	0.548998	0.542941	22.25	109.06
Q5T9A4	ATPase family AAA domain-containing protein 3B OS=Homo sapiens (Human) OX=9606 GN=ATAD3B PE=1 SV=1	0	FALSE	69.69	26	18	141	5	648	72.5	9.2	208.73	18	cell organization and biogenesis	plasma membrane;other membranes;mitochondrion	other molecular function	Pf00004, Pf12037	83858	ENSG00000160072	ATAD3B	A8K3H1; hsa:83858; Q5T9A4; Q6ZRB5; Q9BUK4; Q9ULE7	Neutrophil degranulation	2	0	1.742	2.924	0.8	1.55	0.358626	0.772828	78.77	61.32	Met-loss+Acetyl [N-Term]
Q96EK6	Glucosamine 6-phosphate N-acetyltransferase OS=Homo sapiens (Human) OX=9606 GN=GNPNAT1 PE=1 SV=1	0	FALSE	28.454	29	4	10	4	184	20.7	7.99	22.37	4	other metabolic processes	other membranes;cytosol;ER/Golgi;other cytoplasmic organelle	other molecular function	Pf00583	64841	ENSG00000100522	GNPNAT1	hsa:64841; Q96EK6	Synthesis of UDP-N-acetyl-glucosamine	1	0	1.739	0.55	0.8	-0.86	0.514388	0.857769	22.99	125.74
Q15907	Ras-related protein Rab-11B OS=Homo sapiens (Human) OX=9606 GN=RAB11B PE=1 SV=4	0	FALSE	108.849	60	13	408	2	218	24.5	5.94	744.1	13	cell-cell signaling;other metabolic processes;transport;other biological processes	other membranes;cytosol;ER/Golgi;other cytoplasmic organelle;other cell component	cytoskeletal activity;other molecular function	Pf00071	9230	ENSG00000185236	RAB11B	A5YM50; B2R7I4; B4DMK0; D6W671; hsa:9230; Q15907; Q2YDT2; Q5U0I1; Q6FHR0; Q6FI42; Q8NI07	RAB geranylgeranylation; TBC/RABGAPs	4	12	1.738	1.024	0.8	0.03	0.338142	0.954402	124.56	73.6	Met-loss+Acetyl [N-Term]
Q969X5	Endoplasmic reticulum-Golgi intermediate compartment protein 1 OS=Homo sapiens (Human) OX=9606 GN=ERGIC1 PE=1 SV=1	0	FALSE	56.252	45	10	64	10	290	32.6	7.06	144.67	10	transport	other membranes;ER/Golgi;nucleus;other cell component		Pf07970, Pf13850	57222	ENSG00000113719	ERGIC1	hsa:57222; Q969X5; Q9H0L0; Q9H2J2; Q9ULN9		0	0	1.737	2.152	0.8	1.11	0.419221	0.93566	70.22	35.94
Q9HC35	Echinoderm microtubule-associated protein-like 4 OS=Homo sapiens (Human) OX=9606 GN=EML4 PE=1 SV=3	0	FALSE	29.605	12	9	13	9	981	108.8	6.4	12.51	9	cell cycle OR cell proliferation;cell organization and biogenesis;other biological processes	cytosol;cytoskeleton;other cell component	cytoskeletal activity;other molecular function	Pf00400, Pf03451, Pf07714	27436	ENSG00000143924	EML4	A6H8Y6; A6P4T4; A6P4V4; B2RBK3; B2RTW7; B5MCW9; hsa:27436; Q3SWW0; Q53R29; Q53TW8; Q6PJ45; Q9HC35; Q9NV40	EML4 and NUDC in mitotic spindle formation; ALK mutants bind TKIs; Nuclear events stimulated by ALK signaling in cancer	5	0	1.735	1.371	0.79	0.46	0.557178	0.989115	79.95	54.87
P30622	CAP-Gly domain-containing linker protein 1 OS=Homo sapiens (Human) OX=9606 GN=CLIP1 PE=1 SV=2	0	FALSE	11.952	3	4	10	3	1438	162.1	5.36	8.79	4	cell cycle OR cell proliferation;cell organization and biogenesis;other biological processes	other membranes;cytosol;cytoskeleton;nucleus;other cell component	cytoskeletal activity;other molecular function	Pf01302, Pf16641	6249	ENSG00000130779	CLIP1	A0AVD3; hsa:6249; P30622; Q17RS4; Q29RG0	RHO GTPases Activate Formins; Separation of Sister Chromatids; Resolution of Sister Chromatid Cohesion; RHO GTPases activate IQGAPs; EML4 and NUDC in mitotic spindle formation; Amplification of signal from unattached kinetochores via a MAD2 inhibitory signal	8	0	1.732	0.618	0.79	-0.69	0.544178	0.909502	147.85	93.42
Q9UFN0	Protein NipSnap homolog 3A OS=Homo sapiens (Human) OX=9606 GN=NIPSNAP3A PE=1 SV=2	0	FALSE	133.119	63	14	120	14	247	28.4	9.16	291.04	14		cytosol;mitochondrion		Pf07978	25934	ENSG00000136783	NIPSNAP3A	A6NM55; hsa:25934; Q5VX32; Q9BRV7; Q9H843; Q9P083; Q9UFN0		0	0	1.728	1.848	0.79	0.89	0.320163	0.949116	61.4	98.6
Q9UKL6	Phosphatidylcholine transfer protein OS=Homo sapiens (Human) OX=9606 GN=PCTP PE=1 SV=1	0	FALSE	15.907	16	3	4	3	214	24.8	5.78	9.92	3	transport;other biological processes	cytosol	transporter activity;other molecular function	Pf01852	58488	ENSG00000141179	PCTP	hsa:58488; Q9BSC9; Q9UIT3; Q9UKL6; Q9UKW7	Mitochondrial Fatty Acid Beta-Oxidation; Synthesis of PC	2	0	1.728	0.324	0.79	-1.63	0.683775	0.499801	130.63	40.58
O43390	Heterogeneous nuclear ribonucleoprotein R OS=Homo sapiens (Human) OX=9606 GN=HNRNPR PE=1 SV=1	0	FALSE	195.929	43	25	400	19	633	70.9	8.13	669.39	25	RNA metabolism OR transcription;other metabolic processes	ER/Golgi;nucleus;other cell component	nucleic acid binding activity	Pf00076, Pf18360	10236	ENSG00000125944; ENSG00000282958	HNRNPR	hsa:10236; O43390; Q2L7G6; Q5TEH1; Q9BV64; S4R3J4	mRNA Splicing - Major Pathway; Processing of Capped Intron-Containing Pre-mRNA	3	0	1.727	2.495	0.79	1.32	0.349824	0.919466	85.19	121.36
Q9HB40	Retinoid-inducible serine carboxypeptidase OS=Homo sapiens (Human) OX=9606 GN=SCPEP1 PE=1 SV=1	0	FALSE	95.934	38	12	83	12	452	50.8	5.81	163.83	12	protein metabolism;other metabolic processes;other biological processes	cytosol	other molecular function	Pf00450	59342	ENSG00000121064	SCPEP1	hsa:59342; Q96A94; Q9H3F0; Q9HB40		0	0	1.725	1.821	0.79	0.86	0.559422	0.956128	117.87	91.27
Q9BVK6	Transmembrane emp24 domain-containing protein 9 OS=Homo sapiens (Human) OX=9606 GN=TMED9 PE=1 SV=2	0	FALSE	114.885	42	11	169	9	235	27.3	8.02	301.37	11	cell organization and biogenesis;transport;other biological processes	other membranes;ER/Golgi;other cell component	other molecular function	Pf01105	54732	ENSG00000184840	TMED9	hsa:54732; Q14437; Q8WZ61; Q9BVK6	COPI-dependent Golgi-to-ER retrograde traffic; COPI-mediated anterograde transport	2	1	1.724	2.051	0.79	1.04	0.361131	0.934097	82.13	93.74
P17844	Probable ATP-dependent RNA helicase DDX5 OS=Homo sapiens (Human) OX=9606 GN=DDX5 PE=1 SV=1	0	FALSE	191.764	50	32	426	23	614	69.1	8.92	712.16	32	RNA metabolism OR transcription;other metabolic processes;signal transduction;other biological processes	cytosol;nucleus;other cell component	nucleic acid binding activity;other molecular function	Pf00270, Pf00271, Pf08061	1655	ENSG00000108654	DDX5	B4DLW8; B5BU21; D3DU32; E7ETL9; hsa:1655; O75681; P17844; Q53Y61	SUMOylation of transcription cofactors; mRNA Splicing - Major Pathway; Estrogen-dependent gene expression; Replication of the SARS-CoV-1 genome; Replication of the SARS-CoV-2 genome	6	8	1.723	0.98	0.78	-0.03	0.353006	0.950299	80.91	132.08
Q9HCM4	Band 4.1-like protein 5 OS=Homo sapiens (Human) OX=9606 GN=EPB41L5 PE=1 SV=3	0	FALSE	16.503	8	4	5	4	733	81.8	6.58	3.89	4	cell adhesion;cell organization and biogenesis;developmental processes;other biological processes	plasma membrane;other membranes;cytosol;cytoskeleton;nucleus;other cell component	cytoskeletal activity;other molecular function	Pf00373, Pf08736, Pf09379, Pf09380	57669	ENSG00000115109	EPB41L5	hsa:57669; Q7Z5S1; Q8IZ12; Q9H975; Q9HCM4	Neurexins and neuroligins	4	0	1.723	3.132	0.78	1.65	0.509225	0.713652	36.62	204.53
O75494	Serine/arginine-rich splicing factor 10 OS=Homo sapiens (Human) OX=9606 GN=SRSF10 PE=1 SV=1	0	FALSE	49.453	27	8	100	8	262	31.3	11.27	168.11	8	cell organization and biogenesis;RNA metabolism OR transcription;other metabolic processes;transport;other biological processes	cytosol;nucleus;other cell component	nucleic acid binding activity;other molecular function	Pf00076	10772	ENSG00000188529	SRSF10	A6NFM6; A6NI42; A6NIU7; B4DJP9; hsa:10772; O60572; O75494; Q5JRH9; Q5JRI0; Q5JRI2; Q5JRI3; Q5JRI4; Q96G09; Q96P17	mRNA Splicing - Major Pathway; Processing of Capped Intron-Containing Pre-mRNA	3	0	1.721	1.917	0.78	0.94	0.269582	0.950299	93.48	54.36
Q15528	Mediator of RNA polymerase II transcription subunit 22 OS=Homo sapiens (Human) OX=9606 GN=MED22 PE=1 SV=2	0	FALSE	20.449	19	3	5	3	200	22.2	4.68	8.78	3	cell organization and biogenesis;RNA metabolism OR transcription;other metabolic processes;other biological processes	nucleus;other cell component	other molecular function	Pf06179	6837	ENSG00000148297; ENSG00000281022	MED22	B3KW83; B3KWX4; hsa:6837; O76072; Q15528; Q5T8U0	PPARA activates gene expression; Transcriptional regulation of white adipocyte differentiation	2	0	1.721	4.695	0.78	2.23	0.666572	0.516673	74.79	111.38
Q9P015	39S ribosomal protein L15, mitochondrial OS=Homo sapiens (Human) OX=9606 GN=MRPL15 PE=1 SV=1	0	FALSE	152.509	70	19	161	19	296	33.4	10.01	295.7	19	protein metabolism;other metabolic processes;other biological processes	other membranes;mitochondrion;translational apparatus	other molecular function	Pf00828	29088	ENSG00000137547	MRPL15	hsa:29088; Q96Q54; Q9H0Y1; Q9P015	Mitochondrial translation initiation; Mitochondrial translation elongation; Mitochondrial translation termination	3	0	1.72	2.329	0.78	1.22	0.320091	0.923735	86.82	41.01	Met-loss+Acetyl [N-Term]
Q4G0I0	Protein CCSMST1 OS=Homo sapiens (Human) OX=9606 GN=CCSMST1 PE=2 SV=1	0	FALSE	18.607	24	2	5	2	132	15	7.02	9.89	2	cell organization and biogenesis	other membranes;mitochondrion		Pf15013	283951	ENSG00000174109	UQCC4	hsa:283951; Q4G0I0; Q96RZ0		0	0	1.72	2.467	0.78	1.3	0.683624	0.837441	43.67	33.54
O43172	U4/U6 small nuclear ribonucleoprotein Prp4 OS=Homo sapiens (Human) OX=9606 GN=PRPF4 PE=1 SV=2	0	FALSE	144.124	53	23	105	23	522	58.4	7.42	226.96	23	RNA metabolism OR transcription;other metabolic processes	nucleus	nucleic acid binding activity	Pf00400, Pf08799	9128	ENSG00000136875	PRPF4	hsa:9128; O43172; O43445; O43864; Q5T1M8; Q96DG2; Q96IK4	mRNA Splicing - Major Pathway	2	0	1.719	0.967	0.78	-0.05	0.386792	0.94302	66.35	107.96
Q8IXK2	Polypeptide N-acetylgalactosaminyltransferase 12 OS=Homo sapiens (Human) OX=9606 GN=GALNT12 PE=1 SV=3	0.001	FALSE	5.284	3	2	2	2	581	66.9	6.8	3.81	2	protein metabolism;other metabolic processes	other membranes;ER/Golgi	other molecular function	Pf00535, Pf00652	79695	ENSG00000119514	GALNT12	hsa:79695; Q5TCF7; Q8IXK2; Q8NG54; Q96CT9; Q9H771	O-linked glycosylation of mucins; Defective GALNT12 causes CRCS1	2	0	1.719		0.78		0.628161		86.01
P02753	Retinol-binding protein 4 OS=Homo sapiens (Human) OX=9606 GN=RBP4 PE=1 SV=3	0	FALSE	7.411	10	2	4	2	201	23	6.07	9.58	2	other metabolic processes;transport;developmental processes;other biological processes	non-structural extracellular	transporter activity;other molecular function	Pf00061	5950	ENSG00000138207	RBP4	D3DR38; hsa:5950; O43478; O43479; P02753; Q5VY24; Q8WWA3; Q9P178	Retinoid metabolism and transport; The canonical retinoid cycle in rods (twilight vision); Retinoid cycle disease events; Retinoid metabolism disease events	6	0	1.717	3.334	0.78	1.74	0.690895	0.713652	271.54	26.06
P59998	Actin-related protein 2/3 complex subunit 4 OS=Homo sapiens (Human) OX=9606 GN=ARPC4 PE=1 SV=3	0	FALSE	105.952	69	10	225	10	168	19.7	8.43	517.94	10	cell organization and biogenesis	cytosol;cytoskeleton;nucleus;other cell component	cytoskeletal activity;other molecular function	Pf05856	10093	ENSG00000241553	ARPC4	C9JWM7; E7ETI0; F6TTL5; hsa:10093; O15509; P59998; Q6P0W5; Q96QJ3	Regulation of actin dynamics for phagocytic cup formation; FCGR3A-mediated phagocytosis; RHO GTPases Activate WASPs and WAVEs; Clathrin-mediated endocytosis; EPHB-mediated forward signaling	6	0	1.714	0.745	0.78	-0.42	0.374834	0.916104	138.55	92.24	Met-loss+Acetyl [N-Term]
Q07020	60S ribosomal protein L18 OS=Homo sapiens (Human) OX=9606 GN=RPL18 PE=1 SV=2	0	FALSE	66.813	43	9	356	9	188	21.6	11.72	745.72	9	protein metabolism;other metabolic processes	cytosol;ER/Golgi;translational apparatus;nucleus;other cell component	nucleic acid binding activity;other molecular function	Pf17135	6141	ENSG00000063177	RPL18	F8VWC5; hsa:6141; Q07020; Q8WTZ6	Nonsense Mediated Decay (NMD) enhanced by the Exon Junction Complex (EJC); Major pathway of rRNA processing in the nucleolus and cytosol; Peptide chain elongation; Regulation of expression of SLITs and ROBOs; L13a-mediated translational silencing of Ceruloplasmin expression; Formation of a pool of free 40S subunits; GTP hydrolysis and joining of the 60S ribosomal subunit; SRP-dependent cotranslat…	14	0	1.712	0.303	0.78	-1.72	0.361979	0.637598	123.8	64.11
Q13867	Bleomycin hydrolase OS=Homo sapiens (Human) OX=9606 GN=BLMH PE=1 SV=1	0	FALSE	73.214	35	12	48	12	455	52.5	6.27	92.01	12	protein metabolism;other metabolic processes;other biological processes	cytosol;other cell component	other molecular function	Pf03051	642	ENSG00000108578	BLMH	B2R796; hsa:642; Q13867; Q53F86; Q9UER9	Antigen processing: Ubiquitination & Proteasome degradation	1	0	1.709	0.539	0.77	-0.89	0.512129	0.789883	84.36	57.32
Q9BYD2	39S ribosomal protein L9, mitochondrial OS=Homo sapiens (Human) OX=9606 GN=MRPL9 PE=1 SV=2	0	FALSE	82.774	49	13	92	13	267	30.2	10.08	186.6	13	protein metabolism;other metabolic processes	other membranes;mitochondrion;translational apparatus	other molecular function	Pf01281	65005	ENSG00000143436	MRPL9	B2RD99; hsa:65005; Q5SZR2; Q9BSW8; Q9BYD2	Mitochondrial translation initiation; Mitochondrial translation elongation; Mitochondrial translation termination	3	0	1.708	1.872	0.77	0.9	0.245704	0.959761	131.17	59.49
Q9Y3C1	Nucleolar protein 16 OS=Homo sapiens (Human) OX=9606 GN=NOP16 PE=1 SV=2	0	FALSE	61.572	51	9	44	9	178	21.2	9.94	71.21	9	other biological processes	nucleus;other cell component		Pf09420	51491	ENSG00000048162	NOP16	B4DV13; D6RGD3; hsa:51491; Q05D05; Q6IAI6; Q6PIM0; Q8IXL5; Q9Y3C1		0	0	1.708	0.797	0.77	-0.33	0.564917	0.909502	121.89	86.75
Q9Y6H1	Coiled-coil-helix-coiled-coil-helix domain-containing protein 2 OS=Homo sapiens (Human) OX=9606 GN=CHCHD2 PE=1 SV=1	0	FALSE	10.474	15	2	8	2	151	15.5	9.22	12.32	2	cell organization and biogenesis;stress response;other biological processes	mitochondrion;nucleus	nucleic acid binding activity;other molecular function	Pf06747	51142	ENSG00000106153	CHCHD2	hsa:51142; Q498C3; Q6NZ50; Q9Y6H1	Mitochondrial protein import	2	0	1.707	1.935	0.77	0.95	0.666364	0.909502	0	43.17
Q12905	Interleukin enhancer-binding factor 2 OS=Homo sapiens (Human) OX=9606 GN=ILF2 PE=1 SV=2	0	FALSE	267.584	80	22	581	22	390	43	5.26	1431.85	22	other biological processes	nucleus;other cell component	nucleic acid binding activity	Pf07528	3608	ENSG00000143621	ILF2	A6NDB0; B2R8G7; hsa:3608; Q12905; Q5SR10; Q5SR11; Q7L7R3; Q9BWD4; Q9P1N0	Neutrophil degranulation	2	0	1.707	1.834	0.77	0.88	0.365229	0.949413	114.43	62.31
Q14642	Inositol polyphosphate-5-phosphatase A OS=Homo sapiens (Human) OX=9606 GN=INPP5A PE=1 SV=1	0	FALSE	6.729	10	3	8	3	412	47.8	7.03	0	3	other metabolic processes;signal transduction;other biological processes	plasma membrane;other membranes;other cell component	other molecular function	Pf03372	3632	ENSG00000068383	INPP5A	D3DXI3; hsa:3632; Q14640; Q14642; Q5JSF1	Synthesis of IP2, IP, and Ins in the cytosol	1	0	1.707	2.16	0.77	1.11	0.547759	0.873164	132.69	51.73
Q6P1Q0	LETM1 domain-containing protein 1 OS=Homo sapiens (Human) OX=9606 GN=LETMD1 PE=1 SV=1	0	FALSE	22.761	23	7	9	7	360	41.8	10.32	11.76	7	cell organization and biogenesis;other biological processes	other membranes;mitochondrion;nucleus	translation activity;other molecular function	Pf07766	25875	ENSG00000050426	LETMD1	A6NER7; B3KXK7; hsa:25875; Q6P1Q0; Q6X2E4; Q6X2E5; Q7L2G9; Q7L690; Q8WXW6; Q96PK7; Q9BY59; Q9Y3X3		0	0	1.705	2.665	0.77	1.41	0.535524	0.803601	78.43	32.28
P51148	Ras-related protein Rab-5C OS=Homo sapiens (Human) OX=9606 GN=RAB5C PE=1 SV=2	0	FALSE	107.103	72	10	343	7	216	23.5	8.41	735.37	10	transport	plasma membrane;other membranes;other cytoplasmic organelle;other cell component	other molecular function	Pf00071	5878	ENSG00000108774	RAB5C	F8W1H5; hsa:5878; P51148; Q6FH55; Q9P0Y5	Neutrophil degranulation; RAB geranylgeranylation; RAB GEFs exchange GTP for GDP on RABs; Golgi Associated Vesicle Biogenesis; Clathrin-mediated endocytosis; TBC/RABGAPs	8	0	1.705	1.564	0.77	0.65	0.37421	0.972875	101.79	88.99
Q8WW59	SPRY domain-containing protein 4 OS=Homo sapiens (Human) OX=9606 GN=SPRYD4 PE=1 SV=2	0	FALSE	35.231	54	9	49	9	207	23.1	6.93	62.65	9		nucleus		Pf00622	283377	ENSG00000176422	SPRYD4	A8K7A5; hsa:283377; Q8WW59		0	0	1.702	1.593	0.77	0.67	0.58857	0.947174	143.42	63.03
Q96K17	Transcription factor BTF3 homolog 4 OS=Homo sapiens (Human) OX=9606 GN=BTF3L4 PE=1 SV=1	0	FALSE	76.927	68	8	30	8	158	17.3	6.35	88.67	8				Pf01849	91408	ENSG00000134717	BTF3L4	B3KNJ1; D3DQ32; G3V1C6; hsa:91408; Q96K17		0	0	1.701	0.18	0.77	-2.47	0.504336	0.214172	118.54	105.85
P40429	60S ribosomal protein L13a OS=Homo sapiens (Human) OX=9606 GN=RPL13A PE=1 SV=2	0	FALSE	66.291	42	12	341	12	203	23.6	10.93	575.94	12	protein metabolism;other metabolic processes;stress response;developmental processes;other biological processes	cytosol;translational apparatus;other cell component	nucleic acid binding activity;other molecular function	Pf00572	23521	ENSG00000142541	RPL13A	A8K505; hsa:23521; P40429	Regulation of expression of SLITs and ROBOs; L13a-mediated translational silencing of Ceruloplasmin expression; Formation of a pool of free 40S subunits; GTP hydrolysis and joining of the 60S ribosomal subunit; Major pathway of rRNA processing in the nucleolus and cytosol; Nonsense Mediated Decay (NMD) enhanced by the Exon Junction Complex (EJC); SRP-dependent cotranslational protein targeting to…	15	0	1.7	0.534	0.77	-0.9	0.371534	0.848569	62.98	58.8	Met-loss+Acetyl [N-Term]
Q9H7H0	Methyltransferase-like protein 17, mitochondrial OS=Homo sapiens (Human) OX=9606 GN=METTL17 PE=1 SV=1	0.004	FALSE	3.56	4	2	5	2	456	50.7	9.33	0	2	protein metabolism;other metabolic processes;other biological processes	mitochondrion;nucleus	other molecular function	Pf09243	64745	ENSG00000165792	METTL17	hsa:64745; Q9BSH1; Q9BZH2; Q9BZH3; Q9H7H0		0	0	1.698	100	0.76	6.64	0.71169	9.08899e-17	58.21
Q9Y2R0	Cytochrome c oxidase assembly factor 3 homolog, mitochondrial OS=Homo sapiens (Human) OX=9606 GN=COA3 PE=1 SV=1	0	FALSE	30.962	49	6	45	6	106	11.7	9.6	61.62	6	cell organization and biogenesis;other biological processes	other membranes;mitochondrion		Pf09813	28958	ENSG00000183978	COA3	A8K498; hsa:28958; Q9Y2R0		2	0	1.698	1.964	0.76	0.97	0.559865	0.935763	82.78	38.25	Met-loss+Acetyl [N-Term]
Q96B26	Exosome complex component RRP43 OS=Homo sapiens (Human) OX=9606 GN=EXOSC8 PE=1 SV=1	0	FALSE	51.723	47	9	52	9	276	30	5.3	86.37	9	RNA metabolism OR transcription;other metabolic processes	cytosol;nucleus;other cytoplasmic organelle;other cell component	nucleic acid binding activity;other molecular function	Pf01138, Pf03725	11340	ENSG00000120699	EXOSC8	hsa:11340; O43480; Q5TBA5; Q96B26	Major pathway of rRNA processing in the nucleolus and cytosol; ATF4 activates genes in response to endoplasmic reticulum stress; KSRP (KHSRP) binds and destabilizes mRNA; Tristetraprolin (TTP, ZFP36) binds and destabilizes mRNA; Butyrate Response Factor 1 (BRF1) binds and destabilizes mRNA; mRNA decay by 3' to 5' exoribonuclease	6	0	1.697	0.666	0.76	-0.59	0.439878	0.909502	110.15	53.65
Q13888	General transcription factor IIH subunit 2 OS=Homo sapiens (Human) OX=9606 GN=GTF2H2 PE=1 SV=1	0	FALSE	10.723	9	4	11	4	395	44.4	6.76	13.23	4	DNA metabolism;RNA metabolism OR transcription;other metabolic processes;stress response;transport;other biological processes	nucleus	other molecular function	Pf04056, Pf07975	2966	ENSG00000145736; ENSG00000275045; ENSG00000276910	GTF2H2	hsa:2966; Q13888; Q15570; Q15571; Q9BS41	Formation of RNA Pol II elongation complex ; Formation of the Early Elongation Complex; Formation of HIV elongation complex in the absence of HIV Tat; Formation of the HIV-1 Early Elongation Complex; RNA Pol II CTD phosphorylation and interaction with CE during HIV infection; Formation of HIV-1 elongation complex containing HIV-1 Tat; RNA Polymerase II Pre-transcription Events; TP53 Regulates Tra…	33	0	1.697	0.848	0.76	-0.24	0.698108	0.924944	68.6	17.57
Q9Y375	Complex I intermediate-associated protein 30, mitochondrial OS=Homo sapiens (Human) OX=9606 GN=NDUFAF1 PE=1 SV=2	0	FALSE	80.795	43	12	46	12	327	37.7	7.64	78.75	12	cell organization and biogenesis;other metabolic processes	other membranes;cytosol;mitochondrion	other molecular function	Pf08547	51103	ENSG00000137806	NDUFAF1	hsa:51103; Q9BVZ5; Q9Y375	Complex I biogenesis	3	0	1.697	3.232	0.76	1.69	0.337401	0.7339	106.71	52.99
P55735	Protein SEC13 homolog OS=Homo sapiens (Human) OX=9606 GN=SEC13 PE=1 SV=3	0	FALSE	113.628	59	10	86	10	322	35.5	5.48	268.22	10	cell organization and biogenesis;transport;other biological processes	other membranes;cytosol;ER/Golgi;nucleus;other cytoplasmic organelle;other cell component	other molecular function	Pf00400	6396	ENSG00000157020	SEC13	A8MV37; B4DXJ1; hsa:6396; P55735; Q5BJF0; Q9BRM6; Q9BUG7	Separation of Sister Chromatids; HCMV Late Events; MHC class II antigen presentation; Resolution of Sister Chromatid Cohesion; RHO GTPases Activate Formins; HCMV Early Events; EML4 and NUDC in mitotic spindle formation; Amino acids regulate mTORC1; ISG15 antiviral mechanism; Transport of the SLBP independent Mature mRNA; Transport of the SLBP Dependant Mature mRNA; Transport of Mature mRNA Derive…	40	0	1.696	1.132	0.76	0.18	0.318795	0.95399	73.44	42.56	Met-loss+Acetyl [N-Term]
P30086	Phosphatidylethanolamine-binding protein 1 OS=Homo sapiens (Human) OX=9606 GN=PEBP1 PE=1 SV=3	0	FALSE	138.268	81	12	127	12	187	21	7.53	305.06	12	other biological processes	cytosol	enzyme regulator activity;other molecular function	Pf01161	5037	ENSG00000089220	PEBP1	B2R4S1; hsa:5037; P30086	Signaling by BRAF and RAF1 fusions; Signaling by moderate kinase activity BRAF mutants; Paradoxical activation of RAF signaling by kinase inactive BRAF; Signaling downstream of RAS mutants; MAP2K and MAPK activation; Negative regulation of MAPK pathway; Signaling by high-kinase activity BRAF mutants	9	0	1.693	0.128	0.76	-2.97	0.407397	0.25241	65.21	79.9
P60602	Reactive oxygen species modulator 1 OS=Homo sapiens (Human) OX=9606 GN=ROMO1 PE=1 SV=1	0	FALSE	16.647	33	2	12	2	79	8.2	9.33	21.28	2	cell organization and biogenesis;other metabolic processes;stress response;transport;other biological processes	other membranes;mitochondrion		Pf10247	140823	ENSG00000125995	ROMO1	A7M872; E1P5R9; E9KL28; hsa:140823; P60602; Q3MHD5; Q5QP16; Q9CQ98; Q9H1N2		0	0	1.693	2.288	0.76	1.19	0.599881	0.882005	221.47	75.69	Met-loss [N-Term]
Q9Y385	Ubiquitin-conjugating enzyme E2 J1 OS=Homo sapiens (Human) OX=9606 GN=UBE2J1 PE=1 SV=2	0	FALSE	41.524	40	7	38	7	318	35.2	6.74	77.11	7	protein metabolism;other metabolic processes;stress response;other biological processes	other membranes;ER/Golgi;nucleus	enzyme regulator activity;other molecular function	Pf00179	51465	ENSG00000198833	UBE2J1	A8K3F9; hsa:51465; Q53F25; Q5W0N4; Q9BZ32; Q9NQL3; Q9NY66; Q9P011; Q9P0S0; Q9UF10; Q9Y385	Antigen processing: Ubiquitination & Proteasome degradation	3	0	1.693	1.872	0.76	0.9	0.672573	0.916104	53.78	28.17
Q9UMY1	Nucleolar protein 7 OS=Homo sapiens (Human) OX=9606 GN=NOL7 PE=1 SV=2	0	FALSE	11.708	16	4	7	4	257	29.4	9.67	6.96	4	other biological processes	mitochondrion;nucleus;other cell component		Pf08157	51406	ENSG00000225921	NOL7	hsa:51406; Q5T297; Q9UMY1; Q9Y3U7		0	0	1.692	0.89	0.76	-0.17	0.669614	0.965713	76.31	62.02
Q7L5Y9	E3 ubiquitin-protein transferase MAEA OS=Homo sapiens (Human) OX=9606 GN=MAEA PE=1 SV=1	0	FALSE	14.455	12	4	12	4	396	45.3	8.69	4.62	4	cell adhesion;cell cycle OR cell proliferation;cell organization and biogenesis;protein metabolism;other metabolic processes;other biological processes	plasma membrane;other membranes;cytoskeleton;nucleus;other cell component	cytoskeletal activity;other molecular function	Pf10607	10296	ENSG00000090316	MAEA	hsa:10296; O95285; Q5JB54; Q6ZRD6; Q7L5Y9; Q9BQ11; Q9H9V6; Q9H9Z4; Q9NW84		1	0	1.689	1.594	0.76	0.67	0.558864	0.934097	77.5	92.26
P51149	Ras-related protein Rab-7a OS=Homo sapiens (Human) OX=9606 GN=RAB7A PE=1 SV=1	0	FALSE	214.223	81	19	492	19	207	23.5	6.7	1158.66	19	cell organization and biogenesis;protein metabolism;other metabolic processes;transport;other biological processes	plasma membrane;other membranes;cytosol;mitochondrion;ER/Golgi;other cytoplasmic organelle;other cell component	other molecular function	Pf00071	7879	ENSG00000075785	RAB7A	A8K3V6; hsa:7879; P51149; Q9NWJ0; Q9UPB0	RHOG GTPase cycle; TBC/RABGAPs; Neutrophil degranulation; Prevention of phagosomal-lysosomal fusion; CDC42 GTPase cycle; RAC1 GTPase cycle; RHOQ GTPase cycle; RAB GEFs exchange GTP for GDP on RABs; RAB geranylgeranylation; MHC class II antigen presentation; RAC2 GTPase cycle; RAC3 GTPase cycle; RHOD GTPase cycle; RHOJ GTPase cycle; RHOF GTPase cycle; Suppression of autophagy; RHOH GTPase cycle	20	0	1.688	1.642	0.76	0.72	0.381321	0.96562	122.58	75.38
Q9BVI4	Nucleolar complex protein 4 homolog OS=Homo sapiens (Human) OX=9606 GN=NOC4L PE=1 SV=1	0	FALSE	62.134	29	10	39	10	516	58.4	7.49	54.19	10	RNA metabolism OR transcription;other metabolic processes	other membranes;nucleus;other cell component		Pf03914	79050	ENSG00000184967; ENSG00000288146	NOC4L	hsa:79050; Q8N2S5; Q96I14; Q9BVI4	Major pathway of rRNA processing in the nucleolus and cytosol; rRNA modification in the nucleus and cytosol	2	0	1.687	3.642	0.75	1.86	0.465843	0.736623	77.26	63.32
Q13868	Exosome complex component RRP4 OS=Homo sapiens (Human) OX=9606 GN=EXOSC2 PE=1 SV=2	0	FALSE	66.362	53	10	86	10	293	32.8	7.5	170.14	10	RNA metabolism OR transcription;other metabolic processes;other biological processes	cytosol;nucleus;other cytoplasmic organelle;other cell component	nucleic acid binding activity;other molecular function	Pf14382, Pf15985	23404	ENSG00000130713	EXOSC2	A3KFL3; A3KFL4; B4DKK6; hsa:23404; Q13868; Q9NUY4	ATF4 activates genes in response to endoplasmic reticulum stress; KSRP (KHSRP) binds and destabilizes mRNA; Major pathway of rRNA processing in the nucleolus and cytosol; Tristetraprolin (TTP, ZFP36) binds and destabilizes mRNA; Butyrate Response Factor 1 (BRF1) binds and destabilizes mRNA; mRNA decay by 3' to 5' exoribonuclease	7	0	1.686	0.677	0.75	-0.56	0.382981	0.862064	48.07	61.62
Q9NX46	ADP-ribose glycohydrolase ARH3 OS=Homo sapiens (Human) OX=9606 GN=ADPRS PE=1 SV=1	0	FALSE	66.13	43	11	22	11	363	38.9	5.07	46.47	11	protein metabolism;DNA metabolism;other metabolic processes;stress response;other biological processes	mitochondrion;nucleus;other cell component	other molecular function	Pf03747	54936	ENSG00000116863	ADPRS	hsa:54936; Q53G94; Q6IAB8; Q9BY47; Q9NX46	POLB-Dependent Long Patch Base Excision Repair	1	0	1.684	0.332	0.75	-1.59	0.538032	0.504966	38.28	66.26
O15145	Actin-related protein 2/3 complex subunit 3 OS=Homo sapiens (Human) OX=9606 GN=ARPC3 PE=1 SV=3	0	FALSE	84.983	46	9	204	9	178	20.5	8.59	390.76	9	cell organization and biogenesis;other biological processes	cytosol;cytoskeleton;nucleus;other cell component	cytoskeletal activity	Pf04062	10094	ENSG00000111229	ARPC3	hsa:10094; O00554; O15145	Regulation of actin dynamics for phagocytic cup formation; FCGR3A-mediated phagocytosis; RHO GTPases Activate WASPs and WAVEs; Clathrin-mediated endocytosis; EPHB-mediated forward signaling	6	0	1.684	0.969	0.75	-0.04	0.355709	0.949413	105.64	74.46	Met-loss [N-Term]
Q5TA45	Integrator complex subunit 11 OS=Homo sapiens (Human) OX=9606 GN=INTS11 PE=1 SV=2	0	FALSE	10.503	5	3	10	3	600	67.6	8.06	13.87	3	RNA metabolism OR transcription;other metabolic processes;other biological processes	cytosol;nucleus;other cell component	other molecular function	Pf07521, Pf10996, Pf16661	54973	ENSG00000127054	INTS11	A8K5S2; B3KPR3; B4DM87; G3V1S5; hsa:54973; Q5TA45; Q5TA46; Q5TA48; Q5TA52; Q5TA53; Q5TA54; Q7L3D7; Q96HY1; Q9BW36; Q9H0F9; Q9H8R5; Q9HAA6; Q9NWX9	RNA polymerase II transcribes snRNA genes	2	0	1.683	2.648	0.75	1.4	0.557178	0.800361	2.62	90.34
O14965	Aurora kinase A OS=Homo sapiens (Human) OX=9606 GN=AURKA PE=1 SV=2	0	FALSE	8.606	5	2	7	1	403	45.8	9.39	8.46	2	cell cycle OR cell proliferation;cell organization and biogenesis;protein metabolism;other metabolic processes;stress response;developmental processes;other biological processes	cytosol;cytoskeleton;nucleus;other cell component	kinase activity;other molecular function	Pf00069	100973908; 469980	ENSPPAG00000031434; ENSPTRG00000013646	AURKA	A0A2J8JWB7; A0A2R9ANX1; A0A6D2Y5M9; G2HFJ0; pps:100973908; ptr:469980		0	1	1.683	2.605	0.75	1.38	0.469218	0.81996	42.07	94.31
O15498	Synaptobrevin homolog YKT6 OS=Homo sapiens (Human) OX=9606 GN=YKT6 PE=1 SV=1	0	FALSE	38.443	48	8	34	8	198	22.4	6.92	41.3	8	cell organization and biogenesis;transport	plasma membrane;other membranes;cytosol;mitochondrion;ER/Golgi;other cytoplasmic organelle;other cell component	other molecular function	Pf00957, Pf13774	10652	ENSG00000106636	YKT6	B4DR94; hsa:10652; O15498; Q53F01; Q6FGU9; Q6IB15	RHOA GTPase cycle; CDC42 GTPase cycle; RAC1 GTPase cycle; RHOG GTPase cycle; COPI-mediated anterograde transport; RAC3 GTPase cycle; Intra-Golgi traffic; COPII-mediated vesicle transport	8	0	1.683	0.787	0.75	-0.35	0.44713	0.931088	27.19	68.94
Q14249	Endonuclease G, mitochondrial OS=Homo sapiens (Human) OX=9606 GN=ENDOG PE=1 SV=4	0	FALSE	9.886	11	3	11	3	297	32.6	9.5	15.09	3	cell organization and biogenesis;DNA metabolism;RNA metabolism OR transcription;other metabolic processes;stress response;developmental processes;other biological processes	other membranes;cytosol;mitochondrion;nucleus;other cell component	nucleic acid binding activity;other molecular function	Pf01223	2021	ENSG00000167136	ENDOG	hsa:2021; Q14249; Q5T281; Q9BSP2		2	0	1.682	1.554	0.75	0.64	0.549436	0.942394	43.43	56.32
O75955	Flotillin-1 OS=Homo sapiens (Human) OX=9606 GN=FLOT1 PE=1 SV=3	0	FALSE	107.46	48	16	77	16	427	47.3	7.49	146.74	16	cell organization and biogenesis;stress response;transport;developmental processes;signal transduction;other biological processes	plasma membrane;other membranes;cytoskeleton;other cytoplasmic organelle;other cell component	signal transduction activity or receptor binding;other molecular function	Pf01145	10211	ENSG00000137312; ENSG00000206379; ENSG00000206480; ENSG00000230143; ENSG00000232280	FLOT1	B4DVY7; hsa:10211; O75955; Q969J8; Q9UHW1; Q9UNV8	RHOC GTPase cycle; RHOA GTPase cycle; RHOB GTPase cycle; Regulation of necroptotic cell death; Synaptic adhesion-like molecules	8	0	1.681	3.223	0.75	1.69	0.353006	0.810363	98.16	95.94	Acetyl [N-Term]
Q96ND0	Protein FAM210A OS=Homo sapiens (Human) OX=9606 GN=FAM210A PE=1 SV=2	0	FALSE	43.978	26	6	24	6	272	30.8	9.76	46.61	6		other membranes;mitochondrion;other cell component		Pf06916	125228	ENSG00000177150	FAM210A	D3DUJ4; hsa:125228; Q96ND0		0	0	1.681	2.353	0.75	1.23	0.569975	0.880916	67.76	62.73
Q99747	Gamma-soluble NSF attachment protein OS=Homo sapiens (Human) OX=9606 GN=NAPG PE=1 SV=1	0	FALSE	64.823	58	14	45	14	312	34.7	5.41	73.56	14	cell organization and biogenesis;transport;other biological processes	other membranes;mitochondrion;ER/Golgi	other molecular function	Pf14938	8774	ENSG00000134265	NAPG	B4DFC9; hsa:8774; Q99747; Q9BUV1	COPII-mediated vesicle transport; COPI-mediated anterograde transport; COPI-dependent Golgi-to-ER retrograde traffic; Intra-Golgi traffic; Retrograde transport at the Trans-Golgi-Network	5	0	1.68	2.23	0.75	1.16	0.643451	0.916104	71.99	48.53
Q96IY1	Kinetochore-associated protein NSL1 homolog OS=Homo sapiens (Human) OX=9606 GN=NSL1 PE=1 SV=3	0	FALSE	28.403	19	4	6	4	281	32.1	6.79	10.78	4	cell cycle OR cell proliferation;cell organization and biogenesis;other biological processes	cytosol;nucleus;other cell component		Pf08641	25936	ENSG00000117697	NSL1	E7ETD5; hsa:25936; Q5SY75; Q96IY1; Q9H2M5; Q9NRN8; Q9Y415	Separation of Sister Chromatids; Resolution of Sister Chromatid Cohesion; RHO GTPases Activate Formins; EML4 and NUDC in mitotic spindle formation; Amplification of signal from unattached kinetochores via a MAD2 inhibitory signal	6	0	1.679	100	0.75	6.64	0.681774	9.08899e-17	95
P18031	Tyrosine-protein phosphatase non-receptor type 1 OS=Homo sapiens (Human) OX=9606 GN=PTPN1 PE=1 SV=1	0	FALSE	161.478	57	21	143	21	435	49.9	6.27	268.47	21	cell organization and biogenesis;protein metabolism;other metabolic processes;stress response;signal transduction;other biological processes	other membranes;cytosol;mitochondrion;ER/Golgi;other cytoplasmic organelle;other cell component	signal transduction activity or receptor binding;other molecular function	Pf00102	5770	ENSG00000196396	PTPN1	hsa:5770; P18031; Q5TGD8; Q9BQV9; Q9NQQ4	Insulin receptor recycling; Growth hormone receptor signaling; Regulation of IFNG signaling; Regulation of IFNA/IFNB signaling; Negative regulation of MET activity; Integrin signaling; MECP2 regulates neuronal receptors and channels; PTK6 Down-Regulation	14	0	1.676	2.37	0.75	1.24	0.453917	0.913518	60.97	91.8	Acetyl [N-Term]
O00194	Ras-related protein Rab-27B OS=Homo sapiens (Human) OX=9606 GN=RAB27B PE=1 SV=4	0	FALSE	44.61	54	10	55	8	218	24.6	5.52	70.24	10	transport;other biological processes	plasma membrane;other membranes;ER/Golgi;other cytoplasmic organelle;other cell component	cytoskeletal activity;other molecular function	Pf00071	5874	ENSG00000041353	RAB27B	B2RAB0; hsa:5874; O00194; Q9BZB6	RAB GEFs exchange GTP for GDP on RABs; RAB geranylgeranylation; Platelet degranulation	4	0	1.676	2.424	0.74	1.28	0.557178	0.848569	61.88	100.79	Acetyl [N-Term]
Q6P087	Mitochondrial mRNA pseudouridine synthase RPUSD3 OS=Homo sapiens (Human) OX=9606 GN=RPUSD3 PE=1 SV=3	0	FALSE	18.546	21	6	12	6	351	38.4	10.32	15.16	6	RNA metabolism OR transcription;other metabolic processes;other biological processes	mitochondrion;other cell component	other molecular function	Pf00849	285367	ENSG00000156990	RPUSD3	B4DS39; hsa:285367; Q6P087; Q6P6A9; Q8N1B2; Q8NAV3		0	0	1.675	1.937	0.74	0.95	0.711383	0.913518	98.13	38.06
Q15233	Non-POU domain-containing octamer-binding protein OS=Homo sapiens (Human) OX=9606 GN=NONO PE=1 SV=4	0	FALSE	192.924	60	23	359	21	471	54.2	8.95	622.28	23	DNA metabolism;RNA metabolism OR transcription;other metabolic processes;stress response;other biological processes	nucleus;other cell component	nucleic acid binding activity;other molecular function	Pf00076, Pf08075	4841	ENSG00000147140	NONO	B7Z4C2; D3DVV4; F5GYZ3; hsa:4841; O00201; P30807; Q12786; Q15233; Q9BQC5		1	2	1.675	1.608	0.74	0.68	0.39197	0.96673	112.41	120.36
Q9BRA2	Thioredoxin domain-containing protein 17 OS=Homo sapiens (Human) OX=9606 GN=TXNDC17 PE=1 SV=1	0	FALSE	30.598	54	5	25	5	123	13.9	5.52	40.52	5	signal transduction;other biological processes	cytosol	other molecular function	Pf06110	84817	ENSG00000129235	TXNDC17	A8K7E8; hsa:84817; Q9BRA2		0	0	1.674	0.152	0.74	-2.72	0.471283	0.0912419	115.27	119.53
O43402	ER membrane protein complex subunit 8 OS=Homo sapiens (Human) OX=9606 GN=EMC8 PE=1 SV=1	0	FALSE	51.18	49	7	32	7	210	23.8	6.4	64.19	7	cell organization and biogenesis	other membranes;ER/Golgi;other cell component		Pf03665	10328	ENSG00000131148	EMC8	C9JB21; hsa:10328; O43402		0	0	1.674	2.185	0.74	1.13	0.456444	0.916574	147.32	60.21
Q16563	Synaptophysin-like protein 1 OS=Homo sapiens (Human) OX=9606 GN=SYPL1 PE=1 SV=1	0	FALSE	17.619	20	3	31	3	259	28.5	8.43	73.59	3	cell-cell signaling	plasma membrane;other membranes;ER/Golgi;other cell component		Pf01284	6856	ENSG00000008282	SYPL1	A4D0R2; hsa:6856; Q16563; Q96AR8		0	0	1.673	4.247	0.74	2.09	0.52862	0.663248	60.11	22.93
Q8NCW5	NAD(P)H-hydrate epimerase OS=Homo sapiens (Human) OX=9606 GN=NAXE PE=1 SV=2	0	FALSE	72.245	49	10	76	10	288	31.7	7.66	138.07	10	cell organization and biogenesis;other metabolic processes;transport;developmental processes;other biological processes	non-structural extracellular;mitochondrion;other cell component	other molecular function	Pf03853	128240	ENSG00000163382	NAXE	B4DGY3; hsa:128240; Q496C6; Q5T3I2; Q8NCW5	Nicotinamide salvaging	1	0	1.671	0.652	0.74	-0.62	0.434994	0.830921	33.34	112.43
P61586	Transforming protein RhoA OS=Homo sapiens (Human) OX=9606 GN=RHOA PE=1 SV=1	0	FALSE	151.04	72	11	298	3	193	21.8	6.1	639.29	11	cell adhesion;cell-cell signaling;cell cycle OR cell proliferation;cell organization and biogenesis;other metabolic processes;stress response;developmental processes;signal transduction;other biological processes	plasma membrane;other membranes;cytosol;cytoskeleton;ER/Golgi;nucleus;other cytoplasmic organelle;other cell component	cytoskeletal activity;other molecular function	Pf00071	387	ENSG00000067560	RHOA	hsa:387; P06749; P61586; Q53HM4; Q5U024; Q9UDJ0; Q9UEJ4	Neutrophil degranulation; VEGFA-VEGFR2 Pathway; RHOC GTPase cycle; RHOA GTPase cycle; G alpha (12/13) signalling events; RHO GTPases Activate Formins; EPHB-mediated forward signaling; GPVI-mediated activation cascade; PI3K/AKT activation; ERBB2 Regulates Cell Motility; RHO GTPases activate CIT; G beta:gamma signalling through PI3Kgamma; PCP/CE pathway; RHO GTPases Activate Rhotekin and Rhophilins…	70	10	1.67	0.666	0.74	-0.59	0.403602	0.907739	132.88	102.86
Q15526	Surfeit locus protein 1 OS=Homo sapiens (Human) OX=9606 GN=SURF1 PE=1 SV=1	0	FALSE	26.785	24	5	26	5	300	33.3	9.6	52.05	5	cell organization and biogenesis;other metabolic processes;transport	other membranes;mitochondrion	transporter activity	Pf02104	6834	ENSG00000148290; ENSG00000280627	SURF1	hsa:6834; Q15526; Q5T8T3; Q5T8T4	Respiratory electron transport; TP53 Regulates Metabolic Genes; Cytoprotection by HMOX1	6	0	1.67	2.132	0.74	1.09	0.45479	0.909502	97.04	76.16
Q07666	KH domain-containing, RNA-binding, signal transduction-associated protein 1 OS=Homo sapiens (Human) OX=9606 GN=KHDRBS1 PE=1 SV=1	0	FALSE	84.514	25	10	118	10	443	48.2	8.66	219.21	10	cell cycle OR cell proliferation;RNA metabolism OR transcription;other metabolic processes;signal transduction;other biological processes	plasma membrane;other membranes;cytosol;nucleus;other cell component	nucleic acid binding activity;other molecular function	Pf00013, Pf16274, Pf16568	10657	ENSG00000121774	KHDRBS1	D3DPP3; hsa:10657; Q07666; Q6PJX7; Q8NB97; Q99760	PTK6 Regulates Proteins Involved in RNA Processing	3	0	1.669	1.787	0.74	0.84	0.39197	0.954354	106.08	89.36
O75394	39S ribosomal protein L33, mitochondrial OS=Homo sapiens (Human) OX=9606 GN=MRPL33 PE=1 SV=1	0	FALSE	22.34	51	4	14	4	65	7.6	10.8	22.34	4	protein metabolism;other metabolic processes	other membranes;mitochondrion;translational apparatus	other molecular function	Pf00471	9553	ENSG00000243147	MRPL33	hsa:9553; O75394; Q53RZ6; Q5FVE3; Q96Q50	Mitochondrial translation initiation; Mitochondrial translation elongation; Mitochondrial translation termination	3	0	1.668	1.133	0.74	0.18	0.586751	0.960331	64.39	31.32
Q13547	Histone deacetylase 1 OS=Homo sapiens (Human) OX=9606 GN=HDAC1 PE=1 SV=1	0	FALSE	114.603	45	16	128	11	482	55.1	5.48	215.64	16	cell organization and biogenesis;protein metabolism;RNA metabolism OR transcription;other metabolic processes;developmental processes;other biological processes	cytosol;nucleus;other cell component	nucleic acid binding activity;other molecular function	Pf00850	3065	ENSG00000116478	HDAC1	hsa:3065; Q13547; Q92534	Factors involved in megakaryocyte development and platelet production; Potential therapeutics for SARS; SUMOylation of chromatin organization proteins; Constitutive Signaling by NOTCH1 PEST Domain Mutants; Constitutive Signaling by NOTCH1 HD+PEST Domain Mutants; FOXO-mediated transcription of oxidative stress, metabolic and neuronal genes; Formation of the beta-catenin:TCF transactivating complex…	53	6	1.667	1.622	0.74	0.7	0.400593	0.954354	69.52	105.02
Q6IAN0	Dehydrogenase/reductase SDR family member 7B OS=Homo sapiens (Human) OX=9606 GN=DHRS7B PE=1 SV=2	0	FALSE	72.884	46	12	53	12	325	35.1	9.55	94.37	12	RNA metabolism OR transcription;other metabolic processes;stress response;other biological processes	other membranes;ER/Golgi;nucleus;other cytoplasmic organelle;other cell component	other molecular function	Pf00106	25979	ENSG00000109016	DHRS7B	B5MEF4; hsa:25979; Q6IAN0; Q6UX59; Q9BTF9; Q9UFM6; Q9Y3A1	Plasmalogen biosynthesis	1	0	1.666	3.052	0.74	1.61	0.470381	0.79891	96.34	67.98
P16083	Ribosyldihydronicotinamide dehydrogenase [quinone] OS=Homo sapiens (Human) OX=9606 GN=NQO2 PE=1 SV=5	0	FALSE	45.522	49	7	12	7	231	25.9	6.29	28.1	7	other metabolic processes	cytosol;nucleus	other molecular function	Pf02525	4835	ENSG00000124588	NQO2	B2R492; hsa:4835; P16083; Q5TD04	Phase I - Functionalization of compounds	2	0	1.666	0.158	0.74	-2.66	0.719919	0.219621	13.37	10.52
Q8IVS2	Malonyl-CoA-acyl carrier protein transacylase, mitochondrial OS=Homo sapiens (Human) OX=9606 GN=MCAT PE=1 SV=2	0	FALSE	92.312	47	14	47	14	390	42.9	8.72	89.25	14	other metabolic processes	mitochondrion	other molecular function	Pf00698	27349	ENSG00000100294	MCAT	B0QY72; hsa:27349; O95510; O95511; Q8IVS2	Mitochondrial Fatty Acid Beta-Oxidation	2	0	1.665	3.117	0.74	1.64	0.524985	0.800183	102.75	52
P30043	Flavin reductase (NADPH) OS=Homo sapiens (Human) OX=9606 GN=BLVRB PE=1 SV=3	0	FALSE	109.387	80	10	99	10	206	22.1	7.65	251.42	10	other metabolic processes	plasma membrane;other membranes;cytosol;nucleus;other cell component	other molecular function	Pf13460	645	ENSG00000090013	BLVRB	A6NKD8; B2R5C6; hsa:645; P30043; P32078; P53005; Q32LZ2	Cytoprotection by HMOX1; Heme degradation	5	0	1.665	0.141	0.74	-2.83	0.290184	0.19357	62.76	84.39
Q7Z5G4	Golgin subfamily A member 7 OS=Homo sapiens (Human) OX=9606 GN=GOLGA7 PE=1 SV=2	0	FALSE	27.488	39	5	31	5	137	15.8	7.05	57.65	5	protein metabolism;other metabolic processes;transport;other biological processes	non-structural extracellular;other membranes;ER/Golgi;other cell component		Pf10256	51125	ENSG00000147533	GOLGA7	D3DSX9; hsa:51125; J3KQ24; Q7Z5G4; Q96EQ4; Q9P1S0; Q9Y5U7	Neutrophil degranulation; RAS processing; Maturation of spike protein	3	0	1.665	1.352	0.74	0.43	0.669011	0.96399	61.56	81.49	Acetyl [N-Term]
Q969M1	Mitochondrial import receptor subunit TOM40B OS=Homo sapiens (Human) OX=9606 GN=TOMM40L PE=1 SV=1	0	FALSE	12.501	12	3	3	3	308	33.9	7.24	3.49	3	cell organization and biogenesis;transport	other membranes;mitochondrion;other cell component	transporter activity;other molecular function	Pf01459	84134	ENSG00000158882	TOMM40L	B7Z4U0; D3DVG9; hsa:84134; Q969M1		0	0	1.663	3.941	0.73	1.98	0.704582	0.601665	20.34	33.15
Q96DH6	RNA-binding protein Musashi homolog 2 OS=Homo sapiens (Human) OX=9606 GN=MSI2 PE=1 SV=1	0	FALSE	29.377	23	6	14	6	328	35.2	8.48	32.32	6	developmental processes;other biological processes	cytosol;other cell component	nucleic acid binding activity;other molecular function	Pf00076	124540	ENSG00000153944	MSI2	hsa:124540; Q7Z6M7; Q8N9T4; Q96DH6	RHOBTB2 GTPase cycle	1	0	1.659	1.452	0.73	0.54	0.566578	0.947174	14.09	43.07
Q58D62	SWISS-PROT:Q58D62 (Bos taurus) Fetuin-B precursor	0	TRUE	100.517	39	11	121	11	387	42.6	5.77	272.99	11	other biological processes	non-structural extracellular	enzyme regulator activity	Pf00031	504615	ENSBTAG00000017531	FETUB	bta:504615; Q58D62		0	0	1.658	2.291	0.73	1.2	0.408287	0.933723	66.42	92.65
Q86U42	Polyadenylate-binding protein 2 OS=Homo sapiens (Human) OX=9606 GN=PABPN1 PE=1 SV=3	0	FALSE	61.505	50	10	98	10	306	32.7	5.06	173.84	10	RNA metabolism OR transcription;other metabolic processes;transport;signal transduction;other biological processes	nucleus;other cell component	nucleic acid binding activity;other molecular function	Pf00076	8106	ENSG00000100836	PABPN1	D3DS49; hsa:8106; O43484; Q86U42	mRNA 3'-end processing; RNA Polymerase II Transcription Termination; Processing of Intronless Pre-mRNAs; Inhibition of Host mRNA Processing and RNA Silencing	6	0	1.658	1.935	0.73	0.95	0.475509	0.947174	94.26	142.57	Met-loss+Acetyl [N-Term]
Q8NC56	LEM domain-containing protein 2 OS=Homo sapiens (Human) OX=9606 GN=LEMD2 PE=1 SV=1	0	FALSE	99.077	46	17	64	17	503	56.9	9	113.69	17	cell organization and biogenesis;developmental processes;other biological processes	other membranes;cytoskeleton;nucleus;other cell component		Pf03020, Pf09402	221496	ENSG00000161904	LEMD2	B4DVH5; E7EVT2; hsa:221496; Q5T972; Q5T974; Q8NC56	Sealing of the nuclear envelope (NE) by ESCRT-III; Initiation of Nuclear Envelope (NE) Reformation; Depolymerization of the Nuclear Lamina	4	0	1.658	3.686	0.73	1.88	0.485521	0.814323	80.39	103.91	Met-loss+Acetyl [N-Term]
P50613	Cyclin-dependent kinase 7 OS=Homo sapiens (Human) OX=9606 GN=CDK7 PE=1 SV=1	0	FALSE	36.816	40	10	34	10	346	39	8.47	39.53	10	cell cycle OR cell proliferation;protein metabolism;DNA metabolism;RNA metabolism OR transcription;other metabolic processes;stress response;other biological processes	plasma membrane;other membranes;cytosol;nucleus;other cell component	kinase activity;other molecular function	Pf00069	1022	ENSG00000134058; ENSG00000277273	CDK7	hsa:1022; P50613; Q9BS60; Q9UE19	RUNX1 regulates transcription of genes involved in differentiation of HSCs; Formation of RNA Pol II elongation complex ; Formation of the Early Elongation Complex; Formation of HIV elongation complex in the absence of HIV Tat; Formation of the HIV-1 Early Elongation Complex; RNA Pol II CTD phosphorylation and interaction with CE during HIV infection; Formation of HIV-1 elongation complex containi…	43	0	1.657	0.89	0.73	-0.17	0.516332	0.949413	73.73	27.17
P61964	WD repeat-containing protein 5 OS=Homo sapiens (Human) OX=9606 GN=WDR5 PE=1 SV=1	0	FALSE	94.432	55	14	77	14	334	36.6	8.27	151.71	14	cell organization and biogenesis;protein metabolism;other metabolic processes;developmental processes;other biological processes	cytoskeleton;nucleus;other cell component	other molecular function	Pf00400	11091	ENSG00000196363	WDR5	hsa:11091; P61964; Q91VA5; Q9NWX7; Q9UGP9	Neddylation; Formation of WDR5-containing histone-modifying complexes; Activation of anterior HOX genes in hindbrain development during early embryogenesis; RMTs methylate histone arginines; PKMTs methylate histone lysines; RUNX1 regulates genes involved in megakaryocyte differentiation and platelet function; HATs acetylate histones	9	0	1.656	1.196	0.73	0.26	0.30831	0.979355	85.04	51.06	Met-loss+Acetyl [N-Term]
P35268	60S ribosomal protein L22 OS=Homo sapiens (Human) OX=9606 GN=RPL22 PE=1 SV=2	0	FALSE	61.089	64	8	142	7	128	14.8	9.19	350.8	8	protein metabolism;other metabolic processes;other biological processes	cytosol;translational apparatus;nucleus;other cell component	other molecular function	Pf01776	6146	ENSG00000116251	RPL22	B2R495; hsa:6146; P35268; Q6IBD1	Response of EIF2AK4 (GCN2) to amino acid deficiency; Regulation of expression of SLITs and ROBOs; L13a-mediated translational silencing of Ceruloplasmin expression; Formation of a pool of free 40S subunits; GTP hydrolysis and joining of the 60S ribosomal subunit; Major pathway of rRNA processing in the nucleolus and cytosol; Nonsense Mediated Decay (NMD) enhanced by the Exon Junction Complex (EJC…	14	1	1.655	0.636	0.73	-0.65	0.338142	0.902408	136.57	78.09
P07686	Beta-hexosaminidase subunit beta OS=Homo sapiens (Human) OX=9606 GN=HEXB PE=1 SV=3	0	FALSE	143.023	46	23	164	22	556	63.1	6.76	273.91	23	other metabolic processes	other cytoplasmic organelle	other molecular function	Pf00728, Pf14845	3074		HEXB	A0A024RAJ6; hsa:3074		0	1	1.655	2.394	0.73	1.26	0.370391	0.916104	99.06	66.17
P82914	28S ribosomal protein S15, mitochondrial OS=Homo sapiens (Human) OX=9606 GN=MRPS15 PE=1 SV=1	0	FALSE	41.231	29	10	64	10	257	29.8	10.48	97.82	10	protein metabolism;other metabolic processes	other membranes;mitochondrion;translational apparatus;nucleus	other molecular function	Pf00312	64960	ENSG00000116898	MRPS15	B2RD82; hsa:64960; P82914; Q9H2K1	Mitochondrial translation initiation; Mitochondrial translation elongation; Mitochondrial translation termination	3	0	1.654	1.807	0.73	0.85	0.491449	0.949793	93.66	42.4
Q05048	Cleavage stimulation factor subunit 1 OS=Homo sapiens (Human) OX=9606 GN=CSTF1 PE=1 SV=1	0	FALSE	121.058	46	15	82	15	431	48.3	6.58	149.78	15	RNA metabolism OR transcription;other metabolic processes	nucleus		Pf00400, Pf16699	1477	ENSG00000101138	CSTF1	hsa:1477; Q05048; Q5QPD8	mRNA 3'-end processing; RNA Polymerase II Transcription Termination; Processing of Intronless Pre-mRNAs	5	0	1.652	2.021	0.72	1.02	0.374834	0.947174	116.67	88.91
Q96JY6	PDZ and LIM domain protein 2 OS=Homo sapiens (Human) OX=9606 GN=PDLIM2 PE=1 SV=1	0	FALSE	61.419	48	12	37	12	352	37.4	8.72	61.36	12	cell organization and biogenesis;protein metabolism;other metabolic processes;developmental processes;other biological processes	cytoskeleton;nucleus;other cell component	cytoskeletal activity;other molecular function	Pf00412, Pf00595, Pf15936	64236	ENSG00000120913	PDLIM2	D3DSR5; hsa:64236; J3KNH4; Q7Z584; Q86WM8; Q8WZ29; Q96JY6; Q9H4L9; Q9H7I2		0	0	1.651	0.216	0.72	-2.21	0.62375	0.3394	82.09	49.36	Met-loss+Acetyl [N-Term]
Q8TBP6	Solute carrier family 25 member 40 OS=Homo sapiens (Human) OX=9606 GN=SLC25A40 PE=1 SV=1	0	FALSE	106.281	54	14	85	14	338	38.1	9.35	169.37	14	transport;other biological processes	other membranes;mitochondrion		Pf00153	55972	ENSG00000075303	SLC25A40	A8K483; D6W5P6; hsa:55972; Q53GB1; Q8TBP6; Q9UHR1		0	0	1.651	2.797	0.72	1.48	0.470645	0.895108	31.4	80.49
Q9Y5J1	U3 small nucleolar RNA-associated protein 18 homolog OS=Homo sapiens (Human) OX=9606 GN=UTP18 PE=1 SV=3	0	FALSE	14.792	6	2	7	2	556	62	8.76	16.86	2	RNA metabolism OR transcription;other metabolic processes;other biological processes	other membranes;nucleus;other cell component			51096	ENSG00000011260	UTP18	hsa:51096; Q9H4N6; Q9Y5J1	Major pathway of rRNA processing in the nucleolus and cytosol; rRNA modification in the nucleus and cytosol	2	0	1.649	0.724	0.72	-0.47	0.662975	0.923735	19.6	114.49
Q9NSU2	Three-prime repair exonuclease 1 OS=Homo sapiens (Human) OX=9606 GN=TREX1 PE=1 SV=2	0	FALSE	19.954	22	4	15	4	314	33.2	7.93	24.07	4	cell cycle OR cell proliferation;cell organization and biogenesis;protein metabolism;DNA metabolism;other metabolic processes;stress response;transport;developmental processes;signal transduction;other biological processes	other membranes;cytosol;ER/Golgi;nucleus;other cell component	nucleic acid binding activity;other molecular function		11277	ENSG00000213689	TREX1	B2RCN9; hsa:11277; Q8TEU2; Q9BPW1; Q9NSU2; Q9Y4X2	IRF3-mediated induction of type I IFN; Regulation by TREX1	3	0	1.648	1.315	0.72	0.39	0.574362	0.971904	139.55	48.93
Q9H3K6	BolA-like protein 2 OS=Homo sapiens (Human) OX=9606 GN=BOLA2B PE=1 SV=1	0	FALSE	39.512	62	4	24	4	86	10.1	6.52	44.6	4	cell organization and biogenesis;protein metabolism;other metabolic processes;other biological processes	cytosol;nucleus;other cell component	other molecular function	Pf01722	552900; 654483	ENSG00000169627; ENSG00000183336	BOLA2; BOLA2B	A1L454; A7YDY3; hsa:552900; hsa:654483; Q9H3K6	Gene and protein expression by JAK-STAT signaling after Interleukin-12 stimulation	1	0	1.643	0.108	0.72	-3.21	0.71169	0.0983711	120.12	61.17	Acetyl [N-Term]
P78330	Phosphoserine phosphatase OS=Homo sapiens (Human) OX=9606 GN=PSPH PE=1 SV=2	0	FALSE	57.578	47	8	35	8	225	25	5.69	54.3	8	other metabolic processes;developmental processes;other biological processes	cytosol;other cell component	other molecular function	Pf00702	5723	ENSG00000146733	PSPH	B2RCR5; hsa:5723; P78330; Q7Z3S5	Serine biosynthesis	6	0	1.642	0.123	0.72	-3.03	0.509225	0.0881423	19.39	54.8	Met-loss+Acetyl [N-Term]; Acetyl [N-Term]
Q8NEJ9	Neuroguidin OS=Homo sapiens (Human) OX=9606 GN=NGDN PE=1 SV=1	0	FALSE	30.734	22	5	30	5	315	35.9	9.57	50.78	5	RNA metabolism OR transcription;other metabolic processes;other biological processes	mitochondrion;nucleus;other cell component	other molecular function	Pf04000	25983	ENSG00000129460	NGDN	A8K760; hsa:25983; Q8NEJ9; Q9Y400		0	0	1.642	1.15	0.72	0.2	0.556043	0.996697	109.88	38.19	Met-loss+Acetyl [N-Term]
O75381	Peroxisomal membrane protein PEX14 OS=Homo sapiens (Human) OX=9606 GN=PEX14 PE=1 SV=1	0	FALSE	14.038	15	4	13	4	377	41.2	4.94	10.03	4	cell organization and biogenesis;RNA metabolism OR transcription;stress response;transport;other biological processes	other membranes;cytosol;nucleus;other cytoplasmic organelle;other cell component	signal transduction activity or receptor binding;transporter activity;cytoskeletal activity;other molecular function	Pf04695	5195	ENSG00000142655	PEX14	B2R7N1; B3KML6; B7Z1N2; hsa:5195; O75381; Q8WX51	E3 ubiquitin ligases ubiquitinate target proteins; Peroxisomal protein import; Class I peroxisomal membrane protein import	3	0	1.642	7.758	0.72	2.96	0.697022	0.253153	103.59	79.22	Met-loss+Acetyl [N-Term]
Q9NR31	GTP-binding protein SAR1a OS=Homo sapiens (Human) OX=9606 GN=SAR1A PE=1 SV=1	0	FALSE	86.524	69	10	108	6	198	22.4	6.68	230.76	10	cell organization and biogenesis;transport;other biological processes	other membranes;ER/Golgi	other molecular function	Pf00025	56681	ENSG00000079332	SAR1A	B4DQ19; hsa:56681; Q9NR31		1	0	1.641	0.189	0.71	-2.41	0.486904	0.163997	51.17	88.25
Q96A33	Coiled-coil domain-containing protein 47 OS=Homo sapiens (Human) OX=9606 GN=CCDC47 PE=1 SV=1	0	FALSE	137.829	45	22	122	22	483	55.8	4.87	227.48	22	cell organization and biogenesis;protein metabolism;other metabolic processes;stress response;developmental processes;signal transduction;other biological processes	other membranes;cytosol;ER/Golgi;other cell component	translation activity;other molecular function	Pf07946	57003	ENSG00000108588	CCDC47	B2RAS8; D3DU20; hsa:57003; Q96A33; Q96D00; Q96JZ7; Q9H3E4; Q9NRG3		0	0	1.641	6.922	0.71	2.79	0.407002	0.559847	64.85	102.48
Q8WVV9	Heterogeneous nuclear ribonucleoprotein L-like OS=Homo sapiens (Human) OX=9606 GN=HNRNPLL PE=1 SV=1	0	FALSE	56.475	24	9	40	8	542	60	7.72	73.23	9	RNA metabolism OR transcription;other metabolic processes;other biological processes	nucleus;other cell component	nucleic acid binding activity	Pf00076, Pf11835, Pf13893	92906	ENSG00000143889	HNRNPLL	hsa:92906; Q53T80; Q5JB51; Q5JB52; Q659B9; Q8IVH5; Q8IVH6; Q8WVV9; Q96HR5		0	0	1.64	0.596	0.71	-0.75	0.56596	0.88766	75.29	129.03
Q5XKP0	MICOS complex subunit MIC13 OS=Homo sapiens (Human) OX=9606 GN=MICOS13 PE=1 SV=1	0	FALSE	75.687	63	3	104	3	118	13.1	9.42	224.69	3	cell organization and biogenesis	other membranes;mitochondrion;nucleus		Pf15884	125988	ENSG00000174917	MICOS13	A0A0B4J2A5; hsa:125988; K7EKR0; Q5XKP0; Q86YE5	Cristae formation	1	0	1.637	1.168	0.71	0.22	0.664194	0.969108	65.6	63.78
P62805	Histone H4 OS=Homo sapiens (Human) OX=9606 GN=H4C2 PE=1 SV=2	0	FALSE	186.908	62	14	1771	14	103	11.4	11.36	3110.61	14	cell organization and biogenesis;other biological processes	non-structural extracellular;nucleus;other cell component	nucleic acid binding activity;other molecular function	Pf15511	121504; 554313; 8294; 8359; 8360; 8361; 8362; 8363; 8364; 8365; 8366; 8367; 8368; 8370	ENSG00000158406; ENSG00000197061; ENSG00000197238; ENSG00000197837; ENSG00000270276; ENSG00000270882; ENSG00000273542; ENSG00000274618; ENSG00000275126; ENSG00000276180; ENSG00000276966; ENSG00000277157; ENSG00000278637; ENSG00000278705	H4C1; H4C11; H4C12; H4C13; H4C14; H4C15; H4C16; H4C2; H4C3; H4C4; H4C5; H4C6; H4C8; H4C9	A2VCL0; hsa:121504; hsa:554313; hsa:8294; hsa:8359; hsa:8360; hsa:8361; hsa:8362; hsa:8363; hsa:8364; hsa:8365; hsa:8366; hsa:8367; hsa:8368; hsa:8370; P02304; P02305; P62805; Q6DRA9; Q6FGB8; Q6NWP7	HDACs deacetylate histones; ERCC6 (CSB) and EHMT2 (G9a) positively regulate rRNA expression; Oxidative Stress Induced Senescence; Senescence-Associated Secretory Phenotype (SASP); RNA Polymerase I Promoter Opening; SUMOylation of chromatin organization proteins; Processing of DNA double-strand break ends; HCMV Late Events; Amyloid fiber formation; Meiotic synapsis; RUNX1 regulates transcription o…	51	0	1.636	0.914	0.71	-0.13	0.431996	0.944724	135.77	122.39
Q8IXK0	Polyhomeotic-like protein 2 OS=Homo sapiens (Human) OX=9606 GN=PHC2 PE=1 SV=1	0	FALSE	14.648	4	3	9	3	858	90.7	8.69	11.9	3	other biological processes	nucleus;other cell component	nucleic acid binding activity;other molecular function	Pf00536, Pf16616	1912	ENSG00000134686	PHC2	A1L4Q1; A8KA40; D3DPR2; hsa:1912; Q2TAL3; Q5T0C1; Q6NUJ6; Q6ZQR1; Q8IXK0; Q8N306; Q8TAG8; Q96BL4; Q9Y4Y7	SUMOylation of DNA damage response and repair proteins; SUMOylation of chromatin organization proteins; SUMOylation of RNA binding proteins; Oxidative Stress Induced Senescence; SUMOylation of transcription cofactors; SUMOylation of DNA methylation proteins; RUNX1 interacts with co-factors whose precise effect on RUNX1 targets is not known; Regulation of PTEN gene transcription	8	0	1.635	1.809	0.71	0.86	0.607362	0.934006	61.3	71.95
P98172	Ephrin-B1 OS=Homo sapiens (Human) OX=9606 GN=EFNB1 PE=1 SV=1	0	FALSE	22.432	26	5	7	5	346	38	8.94	9.11	5	cell adhesion;cell-cell signaling;cell cycle OR cell proliferation;cell organization and biogenesis;developmental processes;signal transduction;other biological processes	plasma membrane;other membranes;nucleus;other cell component	signal transduction activity or receptor binding;enzyme regulator activity	Pf00812	1947	ENSG00000090776	EFNB1	D3DVU0; hsa:1947; P98172	EPHB-mediated forward signaling; Ephrin signaling; EPH-ephrin mediated repulsion of cells	4	0	1.634	0.461	0.71	-1.12	0.622697	0.829478	38.57	0
O75608	Acyl-protein thioesterase 1 OS=Homo sapiens (Human) OX=9606 GN=LYPLA1 PE=1 SV=1	0	FALSE	115.015	78	10	139	10	230	24.7	6.77	265.13	10	protein metabolism;other metabolic processes;transport;other biological processes	plasma membrane;other membranes;cytosol;ER/Golgi;nucleus;other cell component	other molecular function	Pf02230	10434	ENSG00000120992	LYPLA1	hsa:10434; O43202; O75608; Q9UQF9	RAS processing; eNOS activation	2	0	1.631	0.468	0.71	-1.09	0.580609	0.804821	141.47	111.23
P09211	Glutathione S-transferase P OS=Homo sapiens (Human) OX=9606 GN=GSTP1 PE=1 SV=2	0	FALSE	216.979	70	13	373	13	210	23.3	5.64	937.74	13	cell cycle OR cell proliferation;other metabolic processes;stress response;developmental processes;other biological processes	non-structural extracellular;cytosol;mitochondrion;nucleus;other cell component	enzyme regulator activity;other molecular function	Pf02798, Pf14497	2950	ENSG00000084207	GSTP1	hsa:2950; O00460; P09211; Q15690; Q5TZY3	Neutrophil degranulation; Paracetamol ADME; Detoxification of Reactive Oxygen Species; Glutathione conjugation	10	0	1.63	0.15	0.71	-2.74	0.439239	0.320203	86.89	93.41	Met-loss [N-Term]
Q6P6C2	RNA demethylase ALKBH5 OS=Homo sapiens (Human) OX=9606 GN=ALKBH5 PE=1 SV=2	0	FALSE	27.423	23	6	13	6	394	44.2	9.09	34.78	6	RNA metabolism OR transcription;other metabolic processes;stress response;transport;other biological processes	cytosol;ER/Golgi;nucleus	other molecular function	Pf13532	54890	ENSG00000091542	ALKBH5	B4DVJ4; D3DXC6; hsa:54890; Q6P6C2; Q9NXD6	Reversal of alkylation damage by DNA dioxygenases	1	0	1.629	0.927	0.7	-0.11	0.557178	0.958756	82.25	2.83	Met-loss+Acetyl [N-Term]
Q9H488	GDP-fucose protein O-fucosyltransferase 1 OS=Homo sapiens (Human) OX=9606 GN=POFUT1 PE=1 SV=1	0	FALSE	114.888	57	12	74	12	388	43.9	8.53	182.98	12	protein metabolism;other metabolic processes;developmental processes;signal transduction;other biological processes	other membranes;ER/Golgi	other molecular function	Pf10250	23509	ENSG00000101346	POFUT1	A8K4R8; E1P5M4; hsa:23509; Q14685; Q5W185; Q9BW76; Q9H488	Pre-NOTCH Processing in the Endoplasmic Reticulum	1	0	1.627	4.398	0.7	2.14	0.391039	0.779885	59.48	71.76
P62979	Ubiquitin-40S ribosomal protein S27a OS=Homo sapiens (Human) OX=9606 GN=RPS27A PE=1 SV=2	0	FALSE	119.033	55	9	246	9	156	18	9.64	388.94	9	protein metabolism;other metabolic processes;other biological processes	plasma membrane;other membranes;cytosol;mitochondrion;ER/Golgi;translational apparatus;nucleus;other cytoplasmic organelle;other cell component	other molecular function	Pf00240, Pf01599	6233	ENSG00000143947	RPS27A	hsa:6233; P02248; P02249; P02250; P14798; P62979; P62988; Q29120; Q6LBL4; Q6LDU5; Q8WYN8; Q91887; Q91888; Q9BQ77; Q9BWD6; Q9BX98; Q9UEF2; Q9UEG1; Q9UEK8; Q9UPK7	L13a-mediated translational silencing of Ceruloplasmin expression; Translation initiation complex formation; Formation of a pool of free 40S subunits; Formation of the ternary complex, and subsequently, the 43S complex; Ribosomal scanning and start codon recognition; GTP hydrolysis and joining of the 60S ribosomal subunit; Cargo recognition for clathrin-mediated endocytosis; InlA-mediated entry o…	200	0	1.618	0.806	0.69	-0.31	0.449806	0.924944	105.45	85.8
[truncated: 3,735 more rows]
